# Supplementary material for: PDGFRα+ stromal adipocyte progenitors transition into epithelial cells during lobulo-alveologenesis in the murine mammary gland
Source: Nat Commun. 2019 Apr 15;10:1760. doi: 10.1038/s41467-019-09748-z (PMC6465250; doi:10.1038/s41467-019-09748-z)
Supplement: Supplementary file 11 — Source Data [file 41467_2019_9748_MOESM11_ESM.xls]

## Sheet: Figure 1
Figure 1b
Droplet digital PCR analysis of Pdgfrα and epithelial keratins K14, K18 normalized to Gapdh
Normalized copies/ml
Pdgfrα				K14				K18
Stromal	Basal	Luminal		Stromal	Basal	Luminal		Stromal	Basal	Luminal
414	4	3		1	927	0		5	99	3231
584	15	8		0	1225	4		0	199	5489
1052	10	1		4	518	1		7	75	2826
393		2		0		1		3		2229
794				0				4
Figure 1e
FACS analyses of PDGFRα+ cells within distinct mammary subpopulations
% PDGFRα+ cells
	Basal			Luminal			Sca1+			Sca1-			Stromal
Untreated	0.17	0.129	0.159	0.152	0.087	0.144	0.259	0.185	0.176	0.072	0	0.126	41.3	44.4	52.8
E+P	0.132	0.189	0.142	0.394	0.368	0.308	0.721	0.709	0.509	0.3	0.208	0.493	62.8	67.3	62
Figure 1i
CFC capacity of PDGFRα- and PDGFRα+ cells
CFCs/500 sorted cells
	PDGFRα-	PDGFRα+
	15	34
	2	43
	4	36
Repeat	PDGFRα-	PDGFRα+
	2	20
	2	17
	5	26

## Sheet: Figure 2
Figure 2f
Quantification of GFP+ and tdTomato+ cells in adult PdgfrαCre R26mTmG mammary subpopulations
Cell proportion (%)
	GFP+			tdTomato+
Stroma	88.7	91.1	89.4	3.89	1.74	6.05
Stroma E+P	85.2	86.2		6.45	7.83
Basal	96.9	95.8	98.4	0.549	1.14	0.752
Basal E+P	98.5	98.4		0.36	0.545
Luminal	53.2	37.3	50.3	42.1	54.5	42.7
Luminal E+P	57.3	58.7		39.5	36.2
Sca1+	22.1	8.28	20.1	72.8	80	69
Sca1+ E+P	20.5	11.6		76.2	80.9
Sca1-	90	67.7	63.9	6.11	27.8	30.2
Sca1- E+P	77.6	76		19.4	19.6
Figure 2g
Droplet digital PCR analysis of Pdgfrα transcripts normalized to Gapdh in lineage tracing mice
Pdgfrα (normalized copies/ml)
Cre+			Cre-
Stromal	Luminal	Basal	Stromal	Luminal	Basal
14.5	0	0.1	18.7	0	0.2
18.1	0.1	0.2	11.1	0	0
12.1	0	0	13	0	0.1
8.1	0	0.2	6	0	0.1
Figure 2i
Quantification of GFP+ and tdTomato+ cells in pubescent PdgfrαCre R26mTmG mammary subpopulations
Cell proportion (%)
	GFP+			tdTomato+
Stromal	86.7	90.6	87.6	5.11	2.65	4.47
Basal	83.9	91.1	81.9	11	4.61	9.53
Luminal	22.7	12.7	12.4	70.6	79.9	77.9
Sca1+	20.1	7.6	7.5	73.8	84.9	82.7
Sca1-	34.5	34.6	28.8	56.7	58.7	62.4
Figure 2j
Quantification of GFP+ and tdTomato+ cells in prepubescent PdgfrαCre R26mTmG mammary subpopulations
Cell proportion (%)
	GFP+			tdTomato+
Stromal	85.5	79.1	83.1	3.52	8.37	9.84
Basal	51	59.1	45.3	33.9	29.6	39
Luminal	15.1	18.4	11.9	77.2	70	80.4
Sca+	11.4	11.5	5.85	84	80.2	84.8
Sca1-	18.5	23.8	15.6	72.8	62.7	78.8

## Sheet: Figure 3
Figure 3d
Mean fluorescence intensity (MFI) of H2B-eGFP in mammary subsets
S	B	L	Sca1+	Sca1-
52300	3554	1419	1681	1377
43800	1831	1360	1427	1367
48800	2522	1381	2361	1316
Figure 3e
ddPCR analysis of Pdgfrα, K14, K18 normalized to Gapdh in FACS-sorted cells from Pdgfra H2B-eGFP mice
Pdgfrα					K14					K18
GFP+S	GFP+B	GFP+L	GFP-L		GFP+S	GFP+B	GFP+L	GFP-L		GFP+S	GFP+B	GFP+L	GFP-L
577.9	5.2	4.1	0		0.3	372.8	0	0.2		4.2	179.2	3129	2207.8
521.3	2.5	4.3	0.1		0.2	609.1	0	0		7.2	106.9	3352.8	2254.9
465.1	6.6	6	0.1		0.1	553.1	2	0.3		0	119.5	2552.9	1398.5
Pdgfrα (repeat)
GFP+S	GFP+B	GFP+L	GFP-L
633	4	4	0
554	3	3	3
519	8	3	0

## Sheet: Figure 4
Figure 4c
Flow cytometry analysis of GFP+ cells within mammary subsets after short trace in PdgfrαCreERT R26mTmG mice
Cell proportion (%)
S	B	L	Sca1+	Sca1-
4.86	0.467	0.466	0.311	0.66
2.58	0	0.973	0.295	1.89
1.56	0	0.176	0.021	0.469
Figure 4f
GFP+ cells in mammary subsets after a 3 week hormone stimulation trace in PdgfrαCreERT R26mTmG mice
Cell proportion (%)
S	B	L	Sca1+	Sca1-
4.1	0.17	4.21	5.98	3.99
2.37	0.141	2.4	4.62	1.99
2.65	0	3.16	6.18	2.76
Figure 4i
GFP+ cell proportions during pregnancy in PdgfrαCreERT R26mTmG mice
Cell proportion (%)
S	B	L	Sca1+	Sca1-
0.508	0.198	1.33	3.92	1.1
3.88	0.036	0.363	0	0.374
6.66	0.283	1.57	0	1.59
Figure 4l
GFP+ cell distribution in mammary subsets of Pref-1 lineage tracing mice following hormone stimulation
Cell proportion (%)
S	B	L	Sca1+	Sca1-
2.18	0.19	0.19	0.29	0.18
3.91	0.31	0.19	0	0.25
2.78	0.31	0.099	0	0.14

## Sheet: Figure 5
Figure 5b
GFP+ cells in mammary subsets following Cre induction in PdgfrαCreERT R26mTmG mice during early development
Cell proportion (%)
S	B	L	Sca1+	Sca1-
54.1	45.4	74.6	78.3	64
80	97.5	100	100	100
88.2	99.4	100	100	100

## Sheet: Figure 7b,c
Figure 7b
Cellular identity of GFP+ and tdTomato+ subsets in luminal and stromal compartments
	Luminal														Stromal
	eGFP+							tdTomato+							eGFP+							tdTomato+
	E+P			Untreated				E+P			Untreated				E+P			Untreated				E+P			Untreated
	Sample_149_MGL	Sample_166_MGL	Sample_168_MGL	Sample_111_MGL	Sample_124_MGL	Sample_138_MGL	Sample_150_MGL	Sample_149_MTL	Sample_166_MTL	Sample_168_MTL	Sample_111_MTL	Sample_124_MTL	Sample_138_MTL	Sample_150_MTL	Sample_149_MGS	Sample_166_MGS	Sample_168_MGS	Sample_111_MGS	Sample_124_MGS	Sample_138_MGS	Sample_150_MGS	Sample_149_MTS	Sample_166_MTS	Sample_168_MTS	Sample_111_MTS	Sample_124_MTS	Sample_138_MTS	Sample_150_MTS
Krt8	0.823956	0.780723	0.87106	0.965176	0.827473	0.873293	0.90842	0.997594	0.956195	0.979626	0.953983	0.925566	0.955426	0.911775	-1.39255	-1.38724	-1.90719	-1.19511	-0.482159	-0.911537	-1.07708	-1.05933	-0.639802	-1.30477	-0.548193	-0.0693773	0.0640839	-0.820012
Krt18	0.786053	0.767496	0.875101	0.948654	0.90365	0.888712	0.918317	0.902089	0.899921	0.887717	0.930543	0.959675	0.955214	0.931314	-1.54354	-1.47812	-1.86767	-0.957437	-0.419925	-0.748893	-1.07542	-1.0931	-0.700076	-1.50551	-0.352106	-0.0414769	0.0933464	-0.864528
Krt19	0.867252	0.665863	0.722772	0.836178	0.579408	0.901839	0.9026	1.03495	0.955399	1.01048	1.09355	1.06382	1.09182	1.04881	-1.3087	-1.19619	-1.17899	-0.706642	-0.515024	-0.685249	-0.723626	-1.56478	-1.15941	-1.64809	-0.742002	-0.151554	0.0762759	-1.27078
Krt14	1.73064	1.36617	1.38307	0.171855	1.22028	0.775098	0.840277	0.607288	0.494993	0.265625	-0.607095	0.690133	-0.0709454	0.779161	-0.780169	-1.11011	-0.72806	-1.14127	-1.71232	-1.42247	-0.717182	0.109753	0.332629	-0.6407	-1.71232	-1.31907	0.283835	0.910894
Epcam	0.850135	0.832229	0.893817	0.953509	0.908209	0.877089	0.913435	0.909085	0.979605	0.998325	0.906224	0.864679	0.87312	0.956067	-1.26136	-1.50313	-1.47454	-0.934006	-0.464042	-0.880991	-1.26148	-1.10521	-0.583674	-1.85848	-0.443337	-0.112192	0.0123645	-0.845453
Itga6	0.829043	0.762865	0.801243	0.854985	0.687516	0.778171	0.844432	0.987462	0.833639	0.816877	0.920648	0.82403	0.836896	0.994594	-1.4489	-1.82291	-1.92919	-1.26602	-0.893757	-1.73824	-1.40355	0.0087261	-0.0956309	-0.0915376	-0.485326	-0.159532	-0.00250233	-0.444031
Elf5	1.22051	1.22032	1.22289	1.24825	1.2154	1.20157	1.40145	0.409639	0.470464	0.229499	0.743542	0.470258	0.774972	1.00793	-1.33271	-1.33271	-1.33271	-1.16977	-0.497512	-0.774558	-0.855284	-0.791393	-0.869588	-0.748676	-1.33271	-0.566373	-0.320631	-0.912068
Kit	1.24625	1.18304	1.18913	1.25017	1.42621	1.26385	1.33056	0.350876	0.326883	-0.00949091	0.662049	0.272007	0.686881	0.841477	-1.21216	-1.70625	-1.40832	-1.58917	-0.64163	-1.21959	-1.21234	-0.383648	-0.426479	-0.293297	-0.779077	-0.305132	-0.327336	-0.515455
Aldh1a3	0.810264	0.578292	0.848691	1.607	1.55166	1.10102	1.36462	0.0110828	-0.174627	0.0179942	0.955157	0.150982	0.553048	0.984146	-0.669507	-0.730069	-0.265264	0.081532	0.0315196	0.217042	-0.140743	-1.60902	-1.74422	-2.18689	-0.371032	-1.11657	-0.517637	-1.33847
Notch1	1.49211	1.76215	1.80408	0.891725	1.29942	0.662406	1.49115	0.596554	0.459063	0.0888777	-0.0877953	-0.548592	-0.261808	0.305213	-0.849582	-0.488027	-0.96313	-1.46581	-1.62101	-1.43585	-1.44068	0.315625	-0.109134	-0.0586199	-1.01878	-0.126394	-0.266754	-0.426406
Cd24a	0.858821	0.81264	0.820477	0.648683	0.3759	0.801839	0.591971	1.02186	1.09077	1.15662	0.951046	1.11594	1.02309	0.725296	-1.71388	-1.39922	-1.61491	-1.57541	-0.977686	-1.01194	-1.44125	-0.0537956	0.0598689	-0.410938	-0.413037	-0.0769539	-0.0695832	-1.29623
Pgr	0.195459	-0.0679627	-0.343056	0.361527	0.0430615	0.946404	-0.400418	1.31708	1.52016	1.52461	1.10184	1.47415	1.41912	1.0522	-0.0315816	-0.153439	-0.0804478	-0.927659	-0.499312	-0.418787	-1.23229	-1.1094	-0.898642	-1.12915	-1.24998	-0.258189	0.078396	-2.23369
Esr1	-1.61913	-1.73881	-1.80987	0.386524	-0.3358	0.43329	-1.07686	0.138273	0.789089	0.850129	1.64781	1.93745	1.3292	1.38435	-0.792137	-0.876142	-0.836777	0.64426	0.740449	0.335335	0.0245395	-0.779247	-0.561932	-0.847649	0.190295	0.179138	0.267568	-0.00334047
Procr	-1.36214	-1.36214	-1.36214	-0.819582	-1.07188	-0.900094	-0.39715	-0.573325	-0.778023	-0.963172	-0.945693	-0.952317	0.0281362	-0.952993	0.370683	0.270704	0.425708	0.444345	0.461678	0.511649	0.483156	1.38817	1.33213	1.29456	1.23485	1.35109	1.37633	1.46747
Vim	-0.584912	-0.674023	-0.620026	-0.719017	-0.73318	-0.952384	-0.713977	-1.00328	-1.22793	-1.40829	-1.27113	-1.48128	-0.726661	-1.25091	1.11827	1.0848	1.067	1.0149	1.04321	1.05479	1.05882	0.907035	0.86432	0.869677	0.790982	0.821065	0.889441	0.78269
S100a4	-0.715849	-0.811262	-0.0354371	0.448558	-1.25233	-1.25233	0.285483	-1.25233	-0.179529	-0.0977586	-1.25233	-0.426102	-1.25233	-0.645271	1.33996	0.914021	2.28941	-0.697643	1.28242	1.74331	0.904154	0.480983	-0.325109	0.934493	-1.25233	0.114697	0.0727264	0.637747
Alx4	-0.403344	-0.530492	-0.853652	-0.853652	-0.853652	-0.853652	-0.853652	-0.853652	-0.853652	-0.853652	-0.853652	-0.853652	-0.853652	-0.853652	1.77573	1.90257	1.7581	1.32079	1.31335	1.47171	1.3179	-0.431488	0.208114	0.34546	-0.334767	0.104927	0.292661	0.132598
Pdgfra	-1.0911	-0.813064	-0.778897	-0.558706	-0.275719	-0.498256	-0.678696	-0.990858	-0.948714	-0.908196	-0.958398	-1.24076	-0.865758	-1.11633	1.53248	1.5316	1.50918	1.44313	1.40944	1.46923	1.48867	-0.0675476	-0.169308	0.251843	0.556753	-0.0886741	0.636937	0.219711
Pdgfrb	-1.06813	-0.926664	-1.0617	-0.62417	-0.894038	-0.86776	-0.530532	-1.33429	-1.33429	-1.24304	-0.988081	-1.33429	-0.352561	-0.870602	0.996237	0.980389	0.977712	0.937437	0.906044	0.968895	0.983932	0.986728	0.989221	0.943095	0.865514	0.970989	0.91392	1.01004
Pparg	-1.7078	-1.90592	-1.26699	-1.15342	-0.632501	-1.13173	-1.18497	-1.29538	-0.770893	-0.473321	-0.10325	-0.0836606	-0.219473	-0.630794	0.79563	0.799098	0.848998	0.954569	0.959166	0.694053	0.874483	0.956403	0.745438	0.9641	1.06566	0.990446	0.789168	1.1229
Itgb1	-1.36393	-1.4954	-0.960511	-0.538012	-1.01061	-1.37953	-1.35227	-0.027744	0.0394024	0.218285	-1.07231	-1.24027	-1.37845	-0.639627	0.949547	0.853582	0.797753	0.522633	0.248102	0.808658	0.382511	1.20589	0.90388	1.11464	1.20948	0.996494	1.30732	0.900492
Cd34	-0.819722	-1.35996	-0.859209	-0.690311	-0.452568	-0.7408	-0.901847	-1.35996	-0.930028	-1.35996	-0.854535	-0.923354	-0.696191	-0.898804	1.35718	1.33115	1.36432	1.29309	1.37719	1.2992	1.22691	0.429693	0.321353	0.446443	0.793241	0.484639	0.700462	0.422372
Ly6a	-1.06407	-1.86166	-1.92782	-0.216227	-0.924018	-0.0889364	-0.850837	0.206743	0.39183	0.310726	0.770246	0.89915	0.609739	0.0180968	1.32638	1.29099	1.4757	1.09425	1.24938	1.23009	0.964256	-0.796228	-1.11054	-0.727003	-0.113537	-0.855115	-0.33889	-0.962687
Dlk1	-0.832852	-0.832852	-0.832852	-0.832852	-0.832852	-0.832852	-0.832852	-0.832852	-0.832852	-0.832852	-0.832852	-0.832852	-0.832852	-0.832852	0.474497	0.93636	1.06706	0.619083	-0.832852	0.441393	-0.189707	1.18697	1.79331	1.64052	0.14927	1.33532	1.55377	1.48493
Prrx1	-0.763129	-1.15453	-0.890211	-0.661694	-0.856433	-0.859278	-0.624419	-1.25464	-1.25464	-1.25464	-1.25464	-1.25464	-0.277316	-1.06752	0.943398	0.928704	0.985424	1.00625	1.03995	0.992819	1.02003	0.982048	0.922646	0.916699	0.897821	0.907526	0.9254	0.959014
Figure 7c
Adipocyte progenitor gene expression in luminal and stromal subsets
Log2 read counts per million
	Lineage	Subset	Sample	Treatment	group	Itgb1	Cd34	Ly6a
Sample_111_MGL	Luminal	eGFP	111	Untreated	Luminal.eGFP	8.35826	0.0380817	4.12151
Sample_111_MGS	Stromal	eGFP	111	Untreated	Stromal.eGFP	8.84518	9.07237	7.02643
Sample_111_MTL	Luminal	tdTomato	111	Untreated	Luminal.tdTomato	8.11297	-0.70995	6.30821
Sample_111_MTS	Stromal	tdTomato	111	Untreated	Stromal.tdTomato	9.1605	6.79557	4.34915
Sample_124_MGL	Luminal	eGFP	124	Untreated	Luminal.eGFP	8.1413	1.12099	2.55256
Sample_124_MGS	Stromal	eGFP	124	Untreated	Stromal.eGFP	8.71915	9.45543	7.37029
Sample_124_MTL	Luminal	tdTomato	124	Untreated	Luminal.tdTomato	8.03587	-1.02342	6.59396
Sample_124_MTS	Stromal	tdTomato	124	Untreated	Stromal.tdTomato	9.06272	5.38991	2.7053
Sample_138_MGL	Luminal	eGFP	138	Untreated	Luminal.eGFP	7.97193	-0.191893	4.40368
Sample_138_MGS	Stromal	eGFP	138	Untreated	Stromal.eGFP	8.97649	9.10019	7.32755
Sample_138_MTL	Luminal	tdTomato	138	Untreated	Luminal.tdTomato	7.97243	0.0112976	5.95242
Sample_138_MTS	Stromal	tdTomato	138	Untreated	Stromal.tdTomato	9.20542	6.37297	3.84961
Sample_150_MGL	Luminal	eGFP	150	Untreated	Luminal.eGFP	7.98445	-0.925451	2.71478
Sample_150_MGS	Stromal	eGFP	150	Untreated	Stromal.eGFP	8.78085	8.7709	6.73827
Sample_150_MTL	Luminal	tdTomato	150	Untreated	Luminal.tdTomato	8.31161	-0.911593	4.64094
Sample_150_MTS	Stromal	tdTomato	150	Untreated	Stromal.tdTomato	9.01865	5.10629	2.46685
Sample_149_MGL	Luminal	eGFP	149	E+P	Luminal.eGFP	7.97909	-0.55138	2.2421
Sample_149_MGS	Stromal	eGFP	149	E+P	Stromal.eGFP	9.04117	9.36428	7.54098
Sample_149_MTL	Luminal	tdTomato	149	E+P	Luminal.tdTomato	8.59251	-3.01212	5.0591
Sample_149_MTS	Stromal	tdTomato	149	E+P	Stromal.tdTomato	9.15885	5.13964	2.83583
Sample_166_MGL	Luminal	eGFP	166	E+P	Luminal.eGFP	7.91874	-3.01212	0.474108
Sample_166_MGS	Stromal	eGFP	166	E+P	Stromal.eGFP	8.99711	9.24572	7.46255
Sample_166_MTL	Luminal	tdTomato	166	E+P	Luminal.tdTomato	8.62334	-1.05382	5.46938
Sample_166_MTS	Stromal	tdTomato	166	E+P	Stromal.tdTomato	9.0202	4.64615	2.1391
Sample_168_MGL	Luminal	eGFP	168	E+P	Luminal.eGFP	8.1643	-0.73124	0.327449
Sample_168_MGS	Stromal	eGFP	168	E+P	Stromal.eGFP	8.97148	9.39681	7.87199
Sample_168_MTL	Luminal	tdTomato	168	E+P	Luminal.tdTomato	8.70546	-3.01212	5.2896
Sample_168_MTS	Stromal	tdTomato	168	E+P	Stromal.tdTomato	9.11696	5.21593	2.98928

## Sheet: Figure 7d
Figure 7d
Top 20% most variable genes in all stromal samples
	Untreated								E+P
	GFP+	tdTomato+	GFP+	tdTomato+	GFP+	tdTomato+	GFP+	tdTomato+	GFP+	tdTomato+	GFP+	tdTomato+	GFP+	tdTomato+
	Sample_111_MGS	Sample_111_MTS	Sample_124_MGS	Sample_124_MTS	Sample_138_MGS	Sample_138_MTS	Sample_150_MGS	Sample_150_MTS	Sample_166_MGS	Sample_166_MTS	Sample_168_MGS	Sample_168_MTS	Sample_149_MGS	Sample_149_MTS
ENSMUSG00000000031.15	7.19852	8.85119	5.48933	8.58793	7.20875	6.725	4.42423	6.14873	6.97941	9.7159	6.98594	8.47725	6.48384	9.02245
ENSMUSG00000000037.16	1.15965	0.463423	1.4961	0.233492	1.84698	1.28283	0.786497	0.628691	2.00043	-1.66039	2.00348	-3.01212	2.2602	-0.0352709
ENSMUSG00000000094.12	-2.34582	2.48325	-1.23922	2.68578	-2.44346	1.72549	-3.01212	1.42435	-1.83064	2.51186	-1.24177	2.07292	-1.46897	2.56971
ENSMUSG00000000120.6	2.16659	3.12576	2.88566	4.16314	3.56098	3.60517	1.38642	3.12961	7.93118	5.03703	7.88146	5.68697	7.79587	5.15798
ENSMUSG00000000126.11	3.24947	1.12797	2.90021	0.000562279	2.63982	0.804584	3.11474	0.628691	3.23234	1.25378	3.14436	1.54795	3.06176	0.105774
ENSMUSG00000000154.16	0.519696	-3.01212	0.13463	-1.74062	0.335516	-1.68414	-1.72817	0.100429	-1.37359	-3.01212	0.939121	-3.01212	-0.402173	-3.01212
ENSMUSG00000000159.15	-3.01212	-3.01212	-1.86892	-0.621898	-3.01212	-0.682134	-3.01212	-0.344372	-3.01212	-3.01212	-2.16109	-3.01212	-3.01212	-2.15729
ENSMUSG00000000182.9	2.85888	3.40748	3.48684	1.89427	4.30066	2.6416	1.6544	0.335392	1.98141	3.66426	2.64418	2.74755	1.84966	-1.07481
ENSMUSG00000000197.7	0.0974055	0.869455	1.60669	0.609992	-0.593034	0.752091	1.2311	2.44189	-0.136251	-1.66039	1.08177	1.6044	0.83589	-1.07481
ENSMUSG00000000216.8	-3.01212	-0.412382	-3.01212	-3.01212	-3.01212	-0.682134	-3.01212	-3.01212	-3.01212	-3.01212	-3.01212	-3.01212	-3.01212	-2.5223
ENSMUSG00000000223.13	3.74055	6.71662	3.29096	6.88911	3.94443	6.7027	4.42423	6.16407	4.80726	6.94049	4.48812	7.31101	4.95285	8.09583
ENSMUSG00000000244.17	-3.01212	0.150445	-1.51998	-3.01212	-3.01212	0.389308	-2.23179	0.714553	-1.18993	-3.01212	-1.87089	0.231405	-1.82549	-0.677914
ENSMUSG00000000247.11	-3.01212	-0.805618	-1.86892	-3.01212	-0.0553091	-3.01212	-3.01212	-1.67309	-1.18993	-0.844626	-1.62941	-3.01212	-3.01212	-3.01212
ENSMUSG00000000253.12	-1.89177	2.36272	-1.23922	2.51933	-0.593034	1.6414	-3.01212	1.89797	-0.626146	2.89437	-1.87089	-0.180651	-1.18332	2.45572
ENSMUSG00000000278.10	7.99932	6.04644	8.01316	5.94192	7.98215	6.54193	7.9834	6.24925	7.7698	5.72885	7.78635	5.84319	7.88449	5.75606
ENSMUSG00000000290.13	1.79534	0.0289644	0.697948	-1.07543	1.8708	1.12666	1.61305	0.795592	-0.747803	1.39241	1.81209	1.65872	1.45107	1.28041
ENSMUSG00000000296.8	-1.26882	3.31955	-0.62518	3.23483	-0.880521	1.77894	-1.72817	1.20456	0.0936489	3.96015	-0.470417	1.8576	0.101784	2.97106
ENSMUSG00000000303.12	-0.659081	2.98586	3.12744	5.1546	1.29842	5.50571	0.453249	1.01452	-3.01212	2.02438	-1.87089	-1.07716	0.300171	0.461256
ENSMUSG00000000305.12	-1.89177	3.198	0.558142	2.7053	0.466346	3.46544	0.252463	2.67393	0.291899	4.28245	1.27234	3.83197	-0.561447	2.7089
ENSMUSG00000000308.14	-3.01212	-3.01212	-1.23922	-1.37002	-3.01212	-0.418764	-3.01212	-3.01212	-1.83064	-3.01212	-3.01212	-3.01212	-3.01212	-1.41692
ENSMUSG00000000320.10	-2.34582	-1.34794	0.558142	-2.2406	-1.23992	0.697614	-0.113383	1.26273	-3.01212	0.35429	-0.470417	-1.26664	-1.46897	-0.566656
ENSMUSG00000000359.3	4.05665	6.79906	4.19004	6.9456	3.82148	6.66505	4.74449	7.87929	4.76618	6.69671	4.22155	6.95451	4.49236	6.85962
ENSMUSG00000000365.8	0.365279	-2.22711	-3.01212	-3.01212	-1.23992	-2.00708	0.0191442	-3.01212	0.0936489	-1.45619	0.0982491	-3.01212	1.45107	-3.01212
ENSMUSG00000000385.7	-3.01212	2.17503	0.697948	3.31325	0.64272	3.74605	-1.72817	-2.19253	-2.50349	-3.01212	-1.62941	-2.4557	-2.3001	-2.5223
ENSMUSG00000000386.14	4.43704	4.29088	4.77568	1.31634	7.04175	4.60892	5.80909	2.81667	5.40622	5.14688	5.5653	4.86375	5.49852	3.0862
ENSMUSG00000000392.17	8.07445	5.21499	7.62748	5.29648	7.84383	5.445	7.34692	5.46328	7.89194	5.2007	7.78015	5.04547	7.77049	5.05082
ENSMUSG00000000394.15	-0.835161	-1.72157	-0.62518	-3.01212	-1.04906	-3.01212	-3.01212	-3.01212	-1.02703	-3.01212	-3.01212	-3.01212	-1.18332	-2.15729
ENSMUSG00000000402.2	-1.89177	-2.22711	-0.62518	-3.01212	-2.03664	-3.01212	-0.421714	-3.01212	-1.37359	-3.01212	-0.573598	-3.01212	-0.944995	-3.01212
ENSMUSG00000000409.14	-1.89177	0.463423	-0.195822	0.233492	0.335516	-2.4238	-3.01212	0.537393	-1.37359	1.25378	-1.08109	-0.180651	-1.46897	0.702478
ENSMUSG00000000435.1	-3.01212	6.12079	-3.01212	5.81964	-3.01212	6.76446	-3.01212	6.28653	-3.01212	5.81395	-3.01212	6.54717	-1.46897	6.69773
ENSMUSG00000000489.6	-2.34582	1.5812	-0.325245	1.50635	-3.01212	1.52107	-3.01212	-0.990769	-2.12819	1.39241	-1.4226	1.73654	-3.01212	1.97542
ENSMUSG00000000555.7	8.23949	6.29887	8.25522	6.37564	8.73183	6.97593	8.5158	6.53833	8.47208	7.14358	8.51758	7.22024	8.68945	7.19968
ENSMUSG00000000560.9	1.20588	-0.595643	-2.33013	-2.2406	-0.593034	-1.19757	-1.05975	-0.344372	-1.58409	-3.01212	-1.62941	-0.75967	-3.01212	-3.01212
ENSMUSG00000000562.5	-3.01212	-3.01212	-2.33013	0.76684	-3.01212	-3.01212	-3.01212	-3.01212	-2.12819	-3.01212	-2.52474	-3.01212	-3.01212	-3.01212
ENSMUSG00000000579.14	-2.34582	-2.22711	0.319197	0.97414	-1.45995	-2.00708	-0.259327	-3.01212	-3.01212	-3.01212	-0.283862	-3.01212	-3.01212	-3.01212
ENSMUSG00000000594.7	5.41087	4.20234	5.85875	4.29781	5.773	4.53317	5.90429	3.23507	5.46388	3.89167	5.37579	3.47887	5.43399	3.77126
ENSMUSG00000000627.15	-3.01212	1.85584	-3.01212	-1.07543	-3.01212	2.4071	-3.01212	1.61503	-3.01212	1.06768	-3.01212	0.551542	-1.46897	0.746234
ENSMUSG00000000682.7	-1.89177	0.262487	-3.01212	-0.830917	-3.01212	-1.19757	-3.01212	-1.29196	-3.01212	-0.7251	-3.01212	-3.01212	-0.944995	-2.15729
ENSMUSG00000000686.11	0.281395	-0.805618	-3.01212	-0.621898	-1.71967	0.0842284	-0.113383	-1.67309	0.162804	0.118966	-2.52474	-2.4557	-0.402173	-1.23575
ENSMUSG00000000693.10	5.78289	3.99089	5.98868	4.21853	6.06004	4.35103	5.86079	4.37146	5.97724	3.31272	5.88769	3.83787	6.10389	4.19095
ENSMUSG00000000706.15	-3.01212	-3.01212	0.319197	-3.01212	-3.01212	0.244817	-0.604725	-0.990769	-3.01212	-3.01212	-2.52474	-3.01212	-3.01212	-3.01212
ENSMUSG00000000730.13	1.11188	-1.72157	-0.62518	-2.2406	0.64272	-3.01212	-0.259327	-3.01212	-1.02703	-3.01212	0.602955	-3.01212	-0.258748	-3.01212
ENSMUSG00000000731.15	-3.01212	-3.01212	-3.01212	-3.01212	-0.468261	-0.303158	-3.01212	-3.01212	-3.01212	-3.01212	-2.52474	-3.01212	-3.01212	-1.62416
ENSMUSG00000000739.14	4.29988	3.00209	3.52489	0.000562279	3.88134	2.20713	3.95519	1.96957	4.18173	1.10041	4.13011	0.662042	3.58355	-0.930035
ENSMUSG00000000753.15	9.81255	6.54307	9.91202	4.52349	9.9965	6.86135	9.83701	5.36381	9.70679	3.5205	9.64032	4.41274	9.68148	4.23385
ENSMUSG00000000766.18	-2.34582	-0.412382	0.319197	-3.01212	-3.01212	-3.01212	-2.23179	-3.01212	-3.01212	-3.01212	-1.62941	-3.01212	-1.82549	-3.01212
ENSMUSG00000000782.15	1.33632	0.72046	2.40406	2.74356	2.27951	2.53689	0.786497	0.945171	0.805872	3.18119	0.901141	3.25915	1.53221	2.75246
ENSMUSG00000000792.2	0.444553	1.00449	1.41736	3.95062	0.11392	4.69138	0.356346	1.14395	-0.880671	0.602986	0.286791	0.993249	-1.82549	-0.463368
ENSMUSG00000000794.9	6.24127	5.52406	5.38457	5.31248	6.20762	5.34443	6.19617	4.4735	6.76611	3.40077	6.38142	4.36453	7.07831	4.36594
ENSMUSG00000000805.18	0.365279	0.639764	0.942492	-0.621898	1.18899	-2.4238	0.994002	-0.0331585	-1.02703	-1.11824	-1.24177	0.813381	-3.01212	-0.366982
ENSMUSG00000000817.10	-3.01212	-3.01212	-3.01212	-1.07543	-2.44346	-1.42044	-3.01212	-0.344372	-3.01212	-0.0148552	-3.01212	-3.01212	-3.01212	-0.566656
ENSMUSG00000000861.15	-2.34582	1.34712	-0.802319	1.03711	-3.01212	1.31937	-3.01212	0.795592	-3.01212	0.181492	-3.01212	0.993249	-3.01212	0.947079
ENSMUSG00000000884.16	-1.54693	0.0289644	0.558142	-1.74062	0.586291	-3.01212	0.859033	-0.741727	0.466169	1.16373	1.04741	-3.01212	0.474546	-1.07481
ENSMUSG00000000889.8	-3.01212	-1.34794	-3.01212	-0.830917	-3.01212	-3.01212	-3.01212	0.100429	-3.01212	-1.11824	-3.01212	0.157876	-3.01212	-1.23575
ENSMUSG00000000901.16	4.37769	2.52877	4.22513	1.63405	4.02093	2.75265	7.00223	2.89232	4.55089	1.88102	4.50721	2.73497	4.21973	2.54514
ENSMUSG00000000915.15	2.16659	3.59037	3.2461	4.36071	2.34899	5.03408	2.54006	2.60815	2.25916	2.49965	2.29466	1.6044	2.43918	2.3744
ENSMUSG00000000942.10	0.591118	0.938553	-0.62518	2.72456	-0.148001	1.52107	-0.113383	3.26384	0.466169	2.39799	-0.198914	3.06163	-0.944995	2.19657
ENSMUSG00000000948.16	-0.360669	0.79688	-0.467432	-0.439365	0.265366	0.318871	-1.72817	-0.344372	-1.83064	0.775057	-0.573598	0.60785	-0.740512	1.21962
ENSMUSG00000000957.9	10.0311	7.58382	9.77392	7.4181	9.9823	7.92127	9.98045	7.68359	10.0112	7.2013	10.0164	7.35537	9.97948	7.31359
ENSMUSG00000000982.5	-3.01212	-3.01212	-3.01212	-3.01212	-3.01212	-3.01212	-2.23179	-0.990769	-3.01212	-3.01212	-3.01212	0.231405	-3.01212	-2.5223
ENSMUSG00000000983.13	-1.26882	-1.05145	2.11071	-0.277354	-3.01212	1.61225	-0.259327	0.714553	-3.01212	0.241421	-1.24177	-3.01212	-0.740512	0.984099
ENSMUSG00000001014.6	-2.34582	-3.01212	0.40332	-3.01212	-3.01212	-0.544447	-0.814372	-1.67309	-2.50349	-2.53907	-0.936529	-3.01212	-0.00867651	-2.5223
ENSMUSG00000001020.8	-2.34582	-3.01212	0.0326641	-1.37002	0.586291	-1.42044	-0.421714	-0.741727	-0.409863	-1.89833	1.24227	-0.385271	0.101784	-0.930035
ENSMUSG00000001021.12	-0.659081	-1.72157	-0.467432	-1.37002	-0.729628	-3.01212	0.453249	-3.01212	-2.12819	-3.01212	-0.118691	-3.01212	-1.18332	-2.15729
ENSMUSG00000001025.8	7.82373	6.54584	7.85364	5.97445	7.79019	6.32773	7.43557	5.77194	7.99005	5.88025	8.05904	5.93272	7.88931	5.58287
ENSMUSG00000001027.7	0.591118	3.88108	-1.86892	3.85773	0.0317853	2.6416	0.786497	0.714553	0.162804	4.53979	0.0982491	3.13052	0.83589	3.9409
ENSMUSG00000001029.15	-0.835161	1.5812	-1.23922	0.337221	-0.0553091	-2.00708	0.140515	1.52284	-1.83064	2.85654	-0.283862	2.53167	0.204385	0.909085
ENSMUSG00000001098.15	5.92443	7.49629	6.0273	8.18754	6.08698	7.77026	6.21702	7.75941	5.9122	7.85807	5.81806	7.891	6.03247	7.93054
ENSMUSG00000001119.7	10.9485	9.07076	10.8191	8.85477	11.3436	9.26678	10.7673	8.98368	11.1851	8.99689	11.1887	8.91402	11.2251	9.15378
ENSMUSG00000001131.11	4.06921	2.48325	4.04699	1.50635	5.22166	2.4071	3.93855	3.39965	5.55352	1.13242	5.25678	2.58875	5.9936	2.04714
ENSMUSG00000001155.13	-3.01212	0.79688	-3.01212	-3.01212	-1.45995	-3.01212	-3.01212	-2.19253	-3.01212	-0.614723	-3.01212	-3.01212	-3.01212	-2.15729
ENSMUSG00000001166.17	-0.659081	-0.805618	1.10204	-3.01212	-0.353425	-0.0965014	-0.259327	-1.67309	-0.513955	-0.614723	0.0982491	-0.180651	0.101784	-3.01212
ENSMUSG00000001228.14	-0.113527	0.554287	-0.195822	1.75136	-2.44346	0.697614	-0.814372	1.31863	-0.0554782	-0.614723	0.286791	1.11481	0.204385	2.52015
ENSMUSG00000001240.13	5.01601	2.98586	5.64862	1.09745	4.72654	2.75265	5.3336	2.65234	5.55191	1.51887	5.01371	2.48734	5.07637	2.62934
ENSMUSG00000001247.16	-1.89177	-0.103694	0.229863	1.85985	-1.71967	1.83048	-1.05975	-1.67309	-2.50349	-0.614723	-1.24177	-1.74199	-1.82549	-0.930035
ENSMUSG00000001281.9	2.48053	0.79688	2.15991	-2.2406	2.9392	0.582073	2.90805	-0.18039	1.11594	-0.614723	1.01221	0.157876	1.22566	0.171441
ENSMUSG00000001333.9	0.444553	3.40748	1.29056	4.37297	0.0317853	3.06389	0.0191442	1.78343	1.24911	4.72436	0.738357	3.867	0.702008	4.10534
ENSMUSG00000001334.9	2.79981	1.85584	0.40332	3.06393	2.38251	1.75246	2.58352	0.222688	3.94704	3.43325	3.70889	2.27771	3.9063	2.34624
ENSMUSG00000001348.15	0.591118	-3.01212	1.41736	-1.07543	2.2616	1.08482	2.2203	-1.67309	1.70826	-0.7251	1.91096	-0.279336	2.1097	-2.5223
ENSMUSG00000001349.5	-3.01212	3.72359	-1.23922	3.91753	-1.71967	4.14253	-0.421714	3.49978	-0.747803	3.65878	-0.68473	3.47887	-3.01212	3.19283
ENSMUSG00000001403.13	-2.34582	7.36987	-2.33013	5.53877	-0.880521	3.29244	-3.01212	5.14546	-1.58409	5.4623	-0.374126	4.23197	-0.740512	5.26338
ENSMUSG00000001420.13	-1.89177	-2.22711	-1.51998	0.609992	-0.880521	0.804584	-0.259327	0.222688	-0.409863	0.298959	-0.936529	-2.05515	-1.82549	-1.62416
ENSMUSG00000001444.2	-2.34582	-1.05145	-1.23922	-3.01212	-3.01212	-3.01212	-3.01212	0.714553	-0.880671	-2.18341	-1.24177	-3.01212	-3.01212	0.407765
ENSMUSG00000001497.18	-3.01212	-3.01212	-0.62518	-1.07543	-3.01212	-1.19757	-3.01212	-3.01212	-0.626146	0.241421	-0.936529	0.551542	-1.82549	-0.463368
ENSMUSG00000001506.10	13.1289	10.0153	12.3617	8.89464	13.6725	10.3586	12.8922	9.42547	13.5139	8.45321	13.3983	8.81752	13.7813	8.83111
ENSMUSG00000001507.16	0.192332	2.96945	0.825395	2.74356	0.402413	3.84335	-1.35559	1.89797	-1.83064	2.9221	-1.4226	2.60267	-0.128301	2.85595
ENSMUSG00000001508.15	-3.01212	2.43623	-3.01212	2.19968	-3.01212	1.55211	-3.01212	0.872319	-3.01212	3.24113	-3.01212	1.51888	-2.3001	2.92421
ENSMUSG00000001510.8	2.65733	-1.72157	2.85611	-1.07543	3.23368	-0.196133	2.3518	-0.344372	4.18589	-0.41647	2.84758	-0.00148091	2.61711	-0.191614
ENSMUSG00000001520.12	-0.502173	4.20234	-1.51998	3.20772	-0.24706	2.81795	-1.05975	1.93421	-1.83064	2.80782	-1.08109	2.76003	-3.01212	3.17693
ENSMUSG00000001555.10	6.0051	4.23017	5.77636	4.21172	6.43234	4.25527	5.53798	3.62702	6.36613	4.04667	6.31707	3.88989	6.42795	4.04967
ENSMUSG00000001576.14	6.7416	4.68197	6.75185	5.26065	6.78787	5.58664	6.81777	4.2545	6.61776	5.11118	6.69756	5.42822	6.88622	5.44362
ENSMUSG00000001583.13	0.444553	0.554287	1.57076	1.26465	-0.593034	1.38979	0.994002	-3.01212	0.571654	-1.27734	-0.68473	-3.01212	0.300171	-1.62416
ENSMUSG00000001588.12	-3.01212	-1.05145	-1.86892	-2.2406	-3.01212	0.244817	-0.814372	-1.67309	-3.01212	-1.89833	-3.01212	-1.74199	-2.3001	0.461256
ENSMUSG00000001604.14	3.30363	5.59266	3.15197	5.35016	3.23368	4.90179	3.00713	4.28989	3.14957	6.60059	3.03462	4.13472	3.35729	5.76937
ENSMUSG00000001622.15	-2.34582	0.0289644	1.8952	1.21104	-0.593034	3.28322	0.54405	3.65985	-2.12819	-2.18341	-2.52474	-3.01212	-0.561447	-0.798474
ENSMUSG00000001630.13	3.64309	7.69845	4.06001	7.0039	3.9275	6.95213	3.68285	6.85781	3.86641	6.39662	4.14237	6.85987	4.03021	6.80183
ENSMUSG00000001656.3	-1.54693	-3.01212	0.0326641	-3.01212	-0.148001	-0.0965014	-3.01212	-3.01212	-1.83064	-2.18341	-1.24177	-3.01212	-0.944995	-1.62416
ENSMUSG00000001665.11	1.11188	0.639764	2.38349	0.609992	1.8708	0.582073	1.28475	-0.990769	1.63713	-1.66039	1.85245	0.813381	1.68198	-0.677914
ENSMUSG00000001670.13	-3.01212	-3.01212	-3.01212	-3.01212	-3.01212	-0.83436	-3.01212	-0.990769	-3.01212	-3.01212	-3.01212	-0.75967	-1.46897	-3.01212
ENSMUSG00000001672.14	-3.01212	0.0289644	-0.62518	0.337221	-3.01212	0.752091	-2.23179	-0.18039	-3.01212	-1.11824	-3.01212	-3.01212	-1.82549	-0.677914
ENSMUSG00000001741.12	4.54441	2.84898	5.1881	2.47453	4.63562	2.88042	4.31243	2.41649	6.31767	4.91123	6.30076	4.80476	6.51911	5.46342
ENSMUSG00000001751.9	4.60605	2.31154	4.65218	2.30578	4.66997	2.02001	5.17926	1.14395	4.53467	0.556559	4.48492	1.81039	4.63237	2.06453
ENSMUSG00000001763.14	-3.01212	1.44535	-3.01212	1.03711	-3.01212	1.38979	-0.113383	1.01452	-3.01212	1.22439	-1.87089	2.09279	-1.18332	1.3948
ENSMUSG00000001768.15	6.87904	5.44315	7.11672	5.67369	6.74179	6.23035	7.10274	5.06602	6.74442	4.99848	6.86105	4.5484	6.77183	4.79626
ENSMUSG00000001773.14	4.06921	1.66515	3.96632	-1.07543	3.60425	1.92835	3.25575	0.100429	3.58078	-0.41647	3.64712	-0.0882864	3.10218	0.234249
ENSMUSG00000001802.16	5.11626	3.11087	5.55057	3.18008	5.24919	3.78576	5.29817	3.34685	5.87146	3.8681	5.6116	3.9401	5.54325	3.8979
ENSMUSG00000001827.12	-3.01212	-3.01212	-3.01212	-3.01212	-1.23992	-2.00708	-3.01212	-3.01212	0.0936489	-1.66039	-0.470417	-3.01212	0.702008	-3.01212
ENSMUSG00000001865.2	-3.01212	-1.34794	-3.01212	0.76684	-3.01212	2.88042	-3.01212	-3.01212	-3.01212	-3.01212	-3.01212	-0.499604	-3.01212	-3.01212
ENSMUSG00000001901.15	-3.01212	-1.05145	-3.01212	-3.01212	-3.01212	-1.68414	-1.35559	-1.67309	-1.58409	-1.11824	-2.52474	-3.01212	-3.01212	-0.566656
ENSMUSG00000001930.17	1.01131	3.44359	2.15991	4.47883	1.18899	3.70521	0.629474	3.37349	1.63713	3.55042	0.69462	2.29496	1.12462	3.39878
ENSMUSG00000001942.8	3.83919	2.17503	4.14798	1.36624	4.41443	2.68425	4.01196	1.89797	4.57329	2.82751	4.26706	2.48734	4.38177	2.16467
ENSMUSG00000001943.8	-3.01212	3.12576	-3.01212	4.56682	-3.01212	3.49768	-3.01212	4.72178	-3.01212	4.42495	-1.62941	3.99391	-3.01212	4.14266
ENSMUSG00000001946.14	-0.502173	6.29887	0.482807	6.64313	-0.468261	6.34777	-0.814372	6.76653	0.291899	6.20016	-0.283862	6.34977	-0.00867651	6.60348
ENSMUSG00000001964.14	4.41753	7.19558	4.56811	7.3218	4.762	7.00216	4.39403	6.78897	4.00469	6.31181	4.19825	6.33526	4.11167	6.25443
ENSMUSG00000001983.7	1.15965	0.72046	0.885131	1.41447	1.93999	1.80494	1.17538	-2.19253	1.34149	2.21579	1.08177	0.993249	1.60904	2.52015
ENSMUSG00000001985.9	-0.113527	4.69201	0.40332	3.87507	-1.23992	4.58661	1.84504	4.81219	-3.01212	4.05505	-0.936529	4.45172	-2.3001	3.29211
ENSMUSG00000001986.16	5.68427	3.08062	5.48451	2.64593	6.22505	2.59765	5.02623	3.80393	6.43064	4.92271	6.30349	5.14635	6.63845	2.9525
ENSMUSG00000001995.9	5.58498	7.73229	5.42538	8.84216	5.98154	8.58431	5.75784	8.34662	5.81081	8.50742	5.64358	8.4467	5.62414	8.51664
ENSMUSG00000002007.5	-3.01212	2.50619	-3.01212	2.54121	-3.01212	-1.42044	-3.01212	0.537393	-3.01212	2.42408	-1.08109	0.813381	-1.46897	1.99369
ENSMUSG00000002012.13	-0.00420912	1.06755	-0.62518	0.690547	0.11392	-0.00330833	0.453249	-3.01212	-0.880671	-0.41647	-1.87089	0.950341	-0.740512	0.234249
ENSMUSG00000002020.15	0.903207	4.78875	2.15991	4.36685	1.55518	3.18763	1.05703	4.7777	4.40866	6.97565	3.71984	6.64291	2.97734	5.03768
ENSMUSG00000002032.17	-2.34582	-0.805618	-2.33013	-1.07543	-0.593034	-1.00456	-3.01212	-2.19253	-0.513955	-0.326705	-1.08109	0.368095	-3.01212	0.234249
ENSMUSG00000002043.17	-0.113527	1.53733	1.41736	1.41447	1.64079	0.752091	1.38642	1.47443	1.37101	1.13242	1.44065	-3.01212	0.958397	0.512835
ENSMUSG00000002055.9	-3.01212	-0.805618	-1.51998	1.67423	-1.45995	0.244817	-0.814372	0.439925	-2.12819	0.241421	-0.68473	0.368095	-0.561447	1.91918
ENSMUSG00000002058.13	-1.89177	0.938553	0.13463	-0.131714	0.64272	-0.303158	-1.35559	-1.29196	1.86173	0.35429	0.453517	0.368095	0.898444	0.61077
ENSMUSG00000002068.16	0.0974055	0.869455	-1.86892	-0.830917	-0.880521	-2.4238	-0.814372	0.222688	-0.136251	-0.242199	0.0294977	1.11481	-0.944995	0.909085
ENSMUSG00000002076.11	-3.01212	0.639764	-2.33013	-0.830917	-0.353425	1.66998	-2.23179	1.89797	-1.18993	-0.974957	-1.87089	1.22692	-3.01212	0.562634
ENSMUSG00000002100.15	-3.01212	0.366451	-3.01212	-3.01212	-3.01212	-3.01212	-3.01212	-3.01212	-3.01212	-2.53907	-2.16109	-1.48482	-3.01212	-3.01212
ENSMUSG00000002103.15	6.02941	4.71681	5.94022	4.12742	5.95114	4.49774	5.62895	4.23284	6.02561	3.74412	5.8632	3.8842	5.87612	4.00535
ENSMUSG00000002104.11	-1.89177	1.18595	-3.01212	1.89427	-3.01212	0.318871	-3.01212	1.74314	-3.01212	0.118966	-3.01212	0.662042	-3.01212	2.14846
ENSMUSG00000002107.18	8.46477	6.96454	8.43647	6.21812	8.123	6.57253	8.18908	6.19614	8.35461	6.25843	8.50616	6.46762	8.23288	6.28628
ENSMUSG00000002111.8	-2.34582	0.463423	-2.33013	-1.37002	-3.01212	-1.42044	-3.01212	-2.19253	-3.01212	-3.01212	-3.01212	-3.01212	-3.01212	-0.798474
ENSMUSG00000002204.9	-3.01212	-0.595643	-3.01212	-1.07543	-3.01212	0.244817	-3.01212	-3.01212	-3.01212	-2.53907	-3.01212	-1.74199	-3.01212	-2.15729
ENSMUSG00000002228.7	-0.113527	1.70536	-2.33013	0.609992	0.191629	0.166756	-1.35559	-3.01212	-0.221816	1.70064	-1.08109	-0.00148091	-0.740512	1.64646
ENSMUSG00000002250.15	4.72196	6.46763	5.15511	6.89762	5.28951	6.53224	4.69085	6.88005	5.20576	7.05555	4.86873	6.69095	4.77673	6.75239
ENSMUSG00000002257.7	2.14302	0.938553	1.8952	0.609992	2.69423	1.24535	2.37672	0.100429	2.43719	-0.844626	2.25003	-2.4557	2.2602	-0.463368
ENSMUSG00000002266.17	7.1762	5.94093	5.86247	5.64619	7.05155	5.54867	5.59484	4.74747	6.49826	3.85857	5.69166	4.21395	6.15923	4.10113
ENSMUSG00000002274.12	-3.01212	0.639764	-0.0770605	1.09745	-2.44346	0.318871	-0.113383	-1.67309	0.621638	-0.41647	-0.470417	0.431871	-1.18332	0.512835
ENSMUSG00000002324.7	-1.89177	-1.05145	-1.86892	-2.2406	-0.880521	0.389308	-1.05975	-2.19253	-3.01212	-2.53907	-2.16109	-3.01212	-1.18332	0.352213
ENSMUSG00000002346.16	1.49371	2.86682	0.763079	3.73965	1.79813	3.28322	2.42531	3.81369	2.12696	3.7074	1.56731	2.78467	1.97105	3.32855
ENSMUSG00000002365.9	7.23939	5.55464	7.16797	5.1862	7.23652	5.75448	7.52118	4.90186	7.2747	5.25985	7.19167	5.23617	7.08589	5.18803
ENSMUSG00000002459.17	-1.26882	-0.412382	0.319197	-2.2406	0.0317853	-0.418764	0.0191442	-0.741727	0.519875	-3.01212	-2.16109	-1.74199	1.17602	-3.01212
ENSMUSG00000002500.15	-3.01212	5.31907	-3.01212	5.34395	-3.01212	3.65606	-3.01212	2.71618	-3.01212	6.50374	-2.52474	5.08568	-3.01212	5.54465
ENSMUSG00000002565.16	1.56639	-0.805618	2.63037	0.337221	1.52547	1.6414	2.58352	-0.18039	3.16651	0.964774	3.5584	2.16962	3.2293	0.657353
ENSMUSG00000002664.2	-3.01212	-3.01212	-0.467432	-3.01212	-3.01212	-3.01212	-2.23179	-3.01212	-0.747803	-3.01212	-3.01212	-1.74199	-3.01212	-3.01212
ENSMUSG00000002668.7	-3.01212	-0.249798	-3.01212	1.31634	-2.44346	-0.544447	-3.01212	0.335392	-2.12819	0.928774	-3.01212	0.551542	-2.3001	1.08978
ENSMUSG00000002699.13	-3.01212	1.39707	-3.01212	0.337221	-3.01212	1.55211	-1.72817	1.20456	-0.747803	0.35429	-3.01212	-2.05515	-3.01212	-1.86623
ENSMUSG00000002732.14	5.79995	4.41124	5.61152	3.6817	5.82878	3.6489	5.28835	3.14516	5.66945	2.61741	5.60571	3.16845	5.96466	2.8659
ENSMUSG00000002769.8	-1.26882	-3.01212	-3.01212	-1.07543	-0.729628	-3.01212	-0.604725	-0.18039	-0.409863	-0.614723	-0.573598	0.301368	-1.82549	-3.01212
ENSMUSG00000002771.12	1.85459	0.639764	1.97983	-0.621898	2.53936	-1.42044	2.30063	-2.19253	3.16651	-0.326705	2.40733	0.231405	2.82464	0.657353
ENSMUSG00000002791.16	-1.03576	-0.249798	-3.01212	-0.830917	-3.01212	-2.00708	-2.23179	-0.0331585	-1.58409	-2.53907	-2.52474	-0.75967	-1.82549	-0.798474
ENSMUSG00000002799.5	-1.89177	1.85584	-0.802319	2.17189	-2.44346	1.42374	-1.35559	1.08069	-3.01212	0.775057	-2.16109	2.61646	-1.82549	1.97542
ENSMUSG00000002804.3	-1.89177	0.938553	-0.62518	-1.07543	-1.71967	1.31937	-3.01212	-0.990769	-0.136251	-0.16237	-1.08109	-0.279336	-1.46897	-0.463368
ENSMUSG00000002844.8	5.36066	4.29747	5.40257	3.57964	5.7587	4.05315	5.20732	3.70251	5.72909	3.09448	5.56985	3.92356	5.45496	3.51717
ENSMUSG00000002847.6	7.87113	4.65656	7.71186	3.84018	8.14972	4.94627	8.26445	4.22554	8.89188	3.57392	8.79001	3.81413	9.14197	3.26229
ENSMUSG00000002885.14	4.06921	5.44612	3.80557	6.3245	3.88134	6.2086	2.72609	6.15642	4.16075	6.29158	4.05859	6.17094	3.99486	6.69144
ENSMUSG00000002900.16	10.4896	7.46003	10.1479	7.28011	10.6447	7.90145	10.0268	7.35388	10.6969	7.58818	10.3115	7.48786	10.5967	7.57893
ENSMUSG00000002908.17	1.01131	0.463423	1.70941	0.609992	0.265366	0.166756	2.04484	0.439925	1.63713	1.19438	0.862135	-2.05515	0.702008	0.0369744
ENSMUSG00000002910.11	-1.54693	-2.22711	-2.33013	-0.439365	-0.24706	-0.682134	0.629474	-0.0331585	0.805872	-0.41647	-1.24177	0.950341	-0.561447	-2.5223
ENSMUSG00000002944.15	5.14917	7.05192	5.4304	7.5028	3.70706	6.75699	2.3518	7.42406	3.37759	7.38522	4.09689	7.24486	3.07536	7.38669
ENSMUSG00000002980.14	0.365279	6.51223	1.19938	6.09774	0.799862	5.33554	-0.814372	4.44238	-0.409863	5.21198	0.226641	5.20456	-0.128301	5.66495
ENSMUSG00000002985.16	8.65932	10.9147	9.80203	6.82699	9.09182	9.1426	9.112	9.25191	9.40951	7.96636	9.39798	8.15674	8.74476	7.69233
ENSMUSG00000003051.13	-2.34582	0.262487	0.40332	2.4971	-1.04906	3.81164	-2.23179	-3.01212	-1.83064	-0.974957	-1.4226	-2.4557	-2.3001	-0.798474
ENSMUSG00000003070.6	1.20588	-3.01212	0.319197	0.000562279	1.49514	-0.00330833	1.2311	-3.01212	2.30577	-0.16237	1.94868	0.714272	0.83589	1.25034
ENSMUSG00000003153.10	2.81481	7.0124	3.82857	8.55368	3.20585	7.83241	3.46775	8.76499	3.31061	8.26977	3.24633	8.20231	3.54497	8.29564
ENSMUSG00000003227.4	-1.03576	-1.72157	-1.00429	-0.439365	-3.01212	-3.01212	-2.23179	-0.0331585	-3.01212	-0.974957	-3.01212	-3.01212	-3.01212	-3.01212
ENSMUSG00000003273.14	0.444553	1.85584	-0.325245	1.09745	-0.24706	1.38979	1.33648	1.56967	-0.880671	-0.844626	0.400054	-0.385271	0.300171	0.870063
ENSMUSG00000003279.16	1.25069	0.869455	2.54034	0.8393	1.96233	0.318871	2.37672	-0.990769	4.96078	-3.01212	4.71029	0.764677	5.35534	-1.86623
ENSMUSG00000003282.9	2.44242	1.62379	2.54034	-0.131714	1.61281	2.10618	1.2311	-0.741727	2.05602	1.54288	2.0213	2.58875	1.32009	0.746234
ENSMUSG00000003309.14	-2.34582	-0.595643	-0.62518	0.609992	-2.44346	0.752091	-3.01212	-3.01212	-3.01212	-1.11824	-2.52474	-3.01212	-3.01212	-3.01212
ENSMUSG00000003341.9	-1.54693	0.554287	-0.0770605	-3.01212	-1.71967	-1.00456	1.11742	-1.67309	0.410386	-0.0148552	-0.374126	-3.01212	-0.00867651	-0.566656
ENSMUSG00000003355.6	2.87328	0.0289644	3.1998	0.524673	3.33133	0.997319	2.32644	0.945171	3.44855	0.35429	3.48968	-0.499604	2.90301	-1.62416
ENSMUSG00000003363.15	5.35554	4.04673	5.45525	3.74908	5.79806	4.00349	5.39892	3.49978	5.86629	3.19641	5.89857	3.74049	6.0114	3.39878
ENSMUSG00000003379.7	-2.34582	0.72046	-1.00429	0.524673	-1.71967	-0.0965014	-0.814372	1.14395	0.0936489	-0.16237	-0.118691	0.950341	-2.3001	-0.276635
ENSMUSG00000003410.8	-1.26882	-1.05145	-0.0770605	-3.01212	0.335516	0.244817	0.710121	-0.0331585	-0.513955	0.775057	-1.4226	-0.75967	-1.46897	-0.191614
ENSMUSG00000003411.10	-0.659081	-3.01212	-1.51998	-3.01212	-3.01212	-1.68414	0.0191442	-3.01212	-0.880671	0.458967	-1.4226	-3.01212	-1.46897	-3.01212
ENSMUSG00000003418.11	-1.89177	1.34712	-3.01212	2.05504	-0.729628	-2.4238	-3.01212	2.00408	-1.83064	2.23065	-3.01212	2.74755	-1.82549	0.788702
ENSMUSG00000003420.8	7.05985	5.85418	7.26391	4.94892	7.18638	5.50769	6.91561	5.12209	7.11701	5.26528	7.14216	4.92875	7.01531	5.00653
ENSMUSG00000003469.9	-3.01212	-0.595643	-1.51998	-2.2406	-3.01212	-0.0965014	-1.05975	0.100429	-0.221816	-1.89833	-0.470417	-0.00148091	-1.18332	0.746234
ENSMUSG00000003476.16	-1.26882	2.52877	-1.86892	1.82459	-3.01212	0.804584	-2.23179	-0.529412	-1.02703	2.70515	-1.62941	0.714272	-2.3001	2.13206
ENSMUSG00000003477.5	6.91167	5.03737	7.43668	2.27998	7.34837	5.43046	7.91699	4.61976	7.79453	3.42034	7.90474	3.60872	7.76525	2.60578
ENSMUSG00000003484.4	-3.01212	0.0289644	-3.01212	-1.37002	-2.44346	-3.01212	-3.01212	-3.01212	-3.01212	-3.01212	-3.01212	-1.48482	-3.01212	-3.01212
ENSMUSG00000003526.11	0.0974055	2.25847	-0.325245	1.15536	-1.71967	1.55211	-3.01212	0.537393	-3.01212	1.88102	-0.573598	2.457	-0.740512	1.73599
ENSMUSG00000003531.14	0.0974055	-0.805618	0.13463	-0.621898	-0.24706	0.582073	0.252463	-2.19253	1.04444	0.241421	0.163873	-3.01212	-1.18332	0.829956
ENSMUSG00000003644.17	-2.34582	0.869455	-1.00429	1.41447	-0.148001	2.20713	-1.05975	-0.18039	-0.626146	2.09104	-0.283862	0.714272	-0.128301	0.105774
ENSMUSG00000003665.6	7.28655	5.81107	8.07017	4.43273	7.95316	6.10645	6.94402	5.19485	7.82685	4.64615	7.69531	4.85796	7.58444	4.61637
ENSMUSG00000003746.16	8.80068	7.25011	8.91523	6.60986	8.54784	7.00566	8.79508	7.06814	8.48248	7.21164	8.59452	6.67291	8.2603	6.81601
ENSMUSG00000003779.15	0.281395	-2.22711	-0.195822	1.21104	-0.353425	0.904168	0.140515	-1.29196	0.0936489	-0.16237	0.0294977	-0.00148091	-0.402173	1.12335
ENSMUSG00000003812.13	5.07013	3.03402	5.34789	1.85985	5.31794	2.4071	4.75878	2.67393	5.17888	2.10724	4.85638	1.88063	4.78503	1.77876
ENSMUSG00000003863.18	-2.34582	-0.249798	-1.86892	0.76684	-3.01212	-0.303158	-2.23179	-0.0331585	-3.01212	-1.27734	-2.52474	-2.05515	-1.46897	0.105774
ENSMUSG00000003872.9	-3.01212	-0.249798	-1.51998	-0.830917	-0.729628	-0.682134	-1.72817	-1.29196	-1.37359	-3.01212	-1.08109	-3.01212	-0.944995	-0.191614
ENSMUSG00000003882.4	-3.01212	1.12797	-3.01212	-3.01212	-3.01212	-0.00330833	-3.01212	-0.344372	-2.50349	0.458967	-3.01212	0.157876	-1.82549	-3.01212
ENSMUSG00000003934.5	-0.360669	-3.01212	-3.01212	0.000562279	-0.880521	-0.196133	-1.72817	-0.990769	-0.136251	0.775057	0.286791	-2.4557	-0.402173	-0.566656
ENSMUSG00000003948.17	4.0376	1.18595	3.16408	1.15536	4.80899	0.904168	4.45965	1.65901	4.21467	1.74272	3.79942	2.27771	4.37628	1.02019
ENSMUSG00000003974.6	-3.01212	-3.01212	-0.802319	-3.01212	-0.468261	-0.0965014	-1.35559	-2.19253	-3.01212	-3.01212	-2.52474	-1.26664	-3.01212	-0.930035
ENSMUSG00000004031.13	-3.01212	0.0289644	-3.01212	-0.439365	-3.01212	-0.418764	-3.01212	-0.529412	-0.221816	-0.326705	-3.01212	1.33095	-3.01212	-0.677914
ENSMUSG00000004035.12	1.56639	0.262487	2.34146	-0.277354	0.895854	-1.19757	1.28475	-2.19253	1.58769	0.181492	1.44065	-3.01212	0.770502	0.512835
ENSMUSG00000004085.14	6.82637	8.94286	6.83087	8.59645	6.60736	8.33779	6.88662	8.06185	6.69202	8.8425	6.78162	8.42066	6.88525	8.79575
ENSMUSG00000004098.7	10.3442	8.40296	9.80795	7.62697	10.528	8.01301	10.2628	8.37986	10.9086	7.95494	10.8851	8.14638	11.0833	8.33199
ENSMUSG00000004105.8	8.88191	6.96971	8.42897	6.87626	8.97957	7.00777	8.53564	6.97661	9.39824	6.50221	8.78855	6.52266	9.22421	6.45399
ENSMUSG00000004110.15	0.365279	2.83092	0.942492	0.690547	-2.03664	1.35501	-0.259327	1.47443	-1.02703	1.33854	-0.805143	1.73654	0.101784	0.788702
ENSMUSG00000004113.18	0.0974055	1.18595	-0.0770605	0.609992	0.0317853	-3.01212	-0.259327	0.439925	1.66123	1.25378	0.505069	0.231405	1.84966	-0.191614
ENSMUSG00000004207.14	9.63699	7.78307	9.97383	7.79181	9.80647	8.0255	9.81724	7.66079	9.78358	7.61107	9.59856	7.49114	9.58136	7.5861
ENSMUSG00000004266.15	-0.502173	-0.595643	-1.23922	0.97414	-0.353425	2.44066	-0.814372	-0.18039	-0.880671	1.39241	-1.08109	-0.623785	-1.18332	-0.0352709
ENSMUSG00000004328.15	-0.659081	3.09583	-1.51998	1.59273	0.586291	0.804584	0.356346	1.14395	-0.747803	2.1856	0.738357	2.36197	1.01596	2.18071
ENSMUSG00000004347.16	1.53051	5.74991	2.5588	5.2474	1.52547	4.85588	0.859033	4.38461	1.73121	4.71646	1.74934	4.90928	1.71711	4.53451
ENSMUSG00000004359.16	-3.01212	2.73707	-1.51998	-3.01212	-3.01212	-1.68414	-3.01212	-0.990769	-3.01212	-3.01212	-3.01212	1.57645	-2.3001	-3.01212
ENSMUSG00000004360.9	-1.89177	3.76223	0.319197	3.15191	-3.01212	2.26447	-3.01212	2.10291	-1.18993	3.07814	-1.87089	1.07542	-3.01212	2.16467
ENSMUSG00000004371.14	-0.835161	0.869455	0.40332	1.85985	1.79813	2.84326	-0.113383	1.82263	1.86173	2.68371	1.30179	2.7724	1.40872	3.13639
ENSMUSG00000004415.15	0.0974055	2.88444	-1.86892	3.55833	-0.880521	1.12666	0.252463	1.37246	1.39995	0.35429	-0.805143	2.18821	1.75141	1.08978
ENSMUSG00000004473.10	2.42297	1.66515	4.16616	2.25371	3.71366	3.06389	3.00713	2.63041	3.69608	0.407578	3.24633	0.764677	3.64869	0.947079
ENSMUSG00000004500.9	3.15834	4.73148	3.35573	5.69825	3.80303	5.49577	3.5793	5.58226	3.91733	4.97881	3.33447	5.53735	3.59304	5.0853
ENSMUSG00000004540.7	-2.34582	-3.01212	-1.23922	-3.01212	-1.71967	-3.01212	-3.01212	0.714553	-2.50349	-3.01212	-2.16109	-3.01212	-3.01212	-3.01212
ENSMUSG00000004552.16	-3.01212	-3.01212	-3.01212	1.41447	-1.71967	2.04204	-3.01212	-2.19253	-3.01212	-3.01212	-1.87089	-3.01212	-2.3001	-3.01212
ENSMUSG00000004558.14	4.40272	6.90536	4.78355	6.86762	4.14333	6.04641	4.69085	5.90115	4.79914	7.77497	4.85886	6.71598	4.30302	7.19623
ENSMUSG00000004612.9	-3.01212	-1.72157	-3.01212	-0.439365	-3.01212	-3.01212	-3.01212	0.100429	-3.01212	-3.01212	-3.01212	-3.01212	-3.01212	-1.86623
ENSMUSG00000004626.14	-1.03576	0.366451	0.629738	2.19968	-0.593034	2.48958	-2.23179	1.31863	-3.01212	0.853962	-1.62941	0.0803967	-1.82549	-0.276635
ENSMUSG00000004631.15	6.23292	4.79342	6.41319	4.45019	6.12214	4.38159	6.00961	4.81705	6.21457	4.25727	6.35795	4.16318	6.34054	4.30872
ENSMUSG00000004633.17	1.79534	1.29537	-0.325245	2.08515	-0.148001	-0.00330833	-0.421714	-0.0331585	-0.880671	2.49965	-0.805143	2.31201	0.204385	-0.0352709
ENSMUSG00000004651.6	-3.01212	-3.01212	-3.01212	0.000562279	-3.01212	0.318871	-3.01212	-3.01212	-3.01212	-3.01212	-3.01212	-3.01212	-1.82549	-0.566656
ENSMUSG00000004654.6	-3.01212	-2.22711	-3.01212	-3.01212	-2.44346	-3.01212	-3.01212	0.222688	-1.83064	-3.01212	-2.16109	-3.01212	-1.82549	-2.5223
ENSMUSG00000004668.14	-3.01212	0.262487	-3.01212	1.15536	-3.01212	-1.42044	-3.01212	-0.344372	-3.01212	2.91291	-2.16109	0.714272	-3.01212	1.59952
ENSMUSG00000004698.10	1.56639	4.48239	1.53391	3.46981	1.55518	2.30147	0.994002	3.03265	1.77604	3.28451	1.24227	2.86772	1.12462	2.84592
ENSMUSG00000004707.14	-3.01212	-0.805618	-1.51998	-1.74062	-3.01212	-3.01212	-3.01212	-0.529412	-3.01212	0.508588	-3.01212	-3.01212	-3.01212	-0.0352709
ENSMUSG00000004709.14	-3.01212	0.554287	-3.01212	-1.07543	-2.44346	-1.19757	-3.01212	-3.01212	-3.01212	-3.01212	-2.52474	-3.01212	-3.01212	-2.5223
ENSMUSG00000004748.5	-1.26882	0.150445	-0.325245	0.121723	-1.23992	0.520636	-1.05975	-0.529412	-0.880671	1.03419	-0.283862	-0.75967	-3.01212	0.461256
ENSMUSG00000004837.2	0.192332	2.41214	1.19938	0.8393	0.527564	1.24535	-0.421714	1.82263	-1.83064	1.82337	-0.470417	2.58875	-1.82549	1.57546
ENSMUSG00000004864.12	-3.01212	-2.22711	0.0326641	1.31634	-2.44346	1.88025	-3.01212	-0.741727	-1.37359	-1.66039	-3.01212	-3.01212	-3.01212	-2.5223
ENSMUSG00000004872.15	-3.01212	2.75633	-3.01212	3.32592	-3.01212	1.72549	-3.01212	3.03265	-3.01212	1.91822	-2.52474	1.78619	-3.01212	1.93817
ENSMUSG00000004892.13	-3.01212	0.366451	-0.195822	-1.74062	-1.23992	-3.01212	-1.72817	0.628691	-2.50349	3.59704	-2.16109	3.3194	-1.46897	2.46884
ENSMUSG00000004902.7	-1.89177	-3.01212	-3.01212	-0.621898	-3.01212	-2.00708	-1.72817	-0.18039	-3.01212	-0.614723	-2.16109	-0.623785	-3.01212	-0.191614
ENSMUSG00000004939.7	-3.01212	-1.05145	-3.01212	1.09745	-3.01212	-2.00708	-3.01212	-1.29196	-3.01212	0.853962	-3.01212	0.492947	-3.01212	-1.62416
ENSMUSG00000004952.13	2.62366	4.46492	3.37669	4.18416	3.42279	3.82441	2.97485	4.87414	2.64482	4.88328	3.03462	4.99622	2.43918	4.78581
ENSMUSG00000004961.7	-0.659081	-1.34794	-1.51998	0.121723	-0.353425	-2.00708	-0.604725	1.52284	0.0936489	0.508588	0.453517	-3.01212	0.204385	0.0369744
ENSMUSG00000004988.9	-3.01212	-3.01212	-3.01212	-0.131714	-3.01212	-1.19757	-2.23179	-0.529412	-3.01212	-3.01212	-2.16109	-1.26664	-1.82549	-1.86623
ENSMUSG00000005089.15	-0.502173	-2.22711	-0.467432	1.63405	0.11392	-1.42044	0.453249	-3.01212	-1.02703	1.82337	-0.573598	-2.05515	-3.01212	-1.86623
ENSMUSG00000005124.9	4.35734	3.49036	3.47716	2.62559	5.10851	4.35544	5.21425	3.0657	5.03182	2.49965	5.19141	3.40134	5.99181	2.19657
ENSMUSG00000005220.10	-3.01212	0.0289644	-1.51998	0.609992	-2.44346	-3.01212	-3.01212	0.222688	-3.01212	-2.53907	-3.01212	-3.01212	-2.3001	-1.41692
ENSMUSG00000005233.16	-1.03576	-0.103694	-0.802319	1.03711	-2.03664	0.0842284	-0.604725	1.08069	0.0210113	-0.0867282	-1.24177	0.60785	-1.18332	1.08978
ENSMUSG00000005237.14	2.279	1.2417	1.80529	0.337221	1.82276	-0.682134	0.928095	-0.18039	2.46484	-0.614723	2.73334	-0.279336	1.32009	-1.23575
ENSMUSG00000005251.14	-0.835161	0.0289644	0.0326641	2.08515	-3.01212	3.07461	0.140515	-3.01212	-3.01212	-0.41647	-1.87089	-3.01212	-1.18332	-1.86623
ENSMUSG00000005268.20	3.30363	4.89252	4.64355	7.14459	3.70706	7.63184	1.33648	-0.741727	1.94261	1.91822	1.92994	-2.4557	2.61711	-0.566656
ENSMUSG00000005320.9	-1.89177	7.16617	-0.467432	6.94252	-1.04906	6.46961	-2.23179	6.10568	-2.50349	6.16287	-3.01212	6.71598	-1.18332	7.22599
ENSMUSG00000005357.9	-1.03576	-1.72157	-2.33013	-3.01212	-0.468261	-2.4238	-2.23179	-1.67309	-1.02703	-0.512194	-3.01212	-3.01212	-0.561447	-3.01212
ENSMUSG00000005360.14	3.53856	3.00209	4.50287	-0.439365	3.63239	2.61245	2.90805	2.31018	3.54237	1.5665	4.15049	1.22692	4.03021	1.62318
ENSMUSG00000005373.13	0.845958	3.43165	0.885131	2.72456	-0.24706	2.12694	0.786497	2.58554	0.761972	3.63104	1.04741	3.41718	0.474546	3.82835
ENSMUSG00000005397.7	11.7553	9.29688	11.2878	7.71023	11.7827	8.95359	11.2239	8.58149	11.6068	8.30003	11.5669	8.18796	11.6371	8.23503
ENSMUSG00000005413.8	7.87023	5.98243	7.30618	4.38512	7.88754	6.15654	7.68166	6.42987	6.99905	5.5523	7.42494	5.9437	7.05361	5.08317
ENSMUSG00000005447.12	0.0974055	1.18595	1.15153	-0.830917	1.55518	1.31937	0.0191442	-3.01212	1.18406	-0.0867282	1.30179	-0.75967	0.6301	-1.86623
ENSMUSG00000005483.10	7.73929	9.62859	8.22808	9.49121	7.66381	10.1923	7.41692	9.33644	8.53702	10.1123	8.58576	9.97924	8.23288	10.4285
ENSMUSG00000005493.15	-1.89177	0.150445	-0.62518	-1.74062	-3.01212	-0.196133	-0.814372	0.795592	-3.01212	-0.16237	-0.936529	0.368095	-2.3001	0.171441
ENSMUSG00000005503.8	-3.01212	-1.34794	-3.01212	-1.07543	-3.01212	-3.01212	-3.01212	-3.01212	-3.01212	-0.512194	-3.01212	-2.05515	-3.01212	0.234249
ENSMUSG00000005540.10	-1.54693	0.366451	-1.86892	-3.01212	-1.23992	-0.0965014	-3.01212	-0.0331585	-1.37359	0.181492	-2.16109	-0.499604	-0.944995	-0.463368
ENSMUSG00000005583.16	4.85848	8.16149	5.33188	7.4668	4.40222	6.56399	4.08182	6.48588	4.32438	8.11593	4.29661	7.26032	4.25003	7.69686
ENSMUSG00000005611.15	3.34554	6.81637	3.72613	6.48978	3.37362	5.97091	2.07561	6.24925	3.56809	6.56145	3.59455	6.42418	3.74545	6.72327
ENSMUSG00000005628.12	-3.01212	5.26629	-0.325245	5.13314	-2.44346	3.47357	-0.814372	2.98161	-2.50349	6.02475	-1.24177	3.96187	-3.01212	4.90884
ENSMUSG00000005640.11	0.519696	3.31955	1.05079	0.000562279	1.18899	0.855235	-0.814372	1.96957	-0.626146	1.31084	-0.198914	2.9019	0.101784	0.746234
ENSMUSG00000005672.12	-0.113527	2.65732	3.12744	4.2784	1.15059	4.20245	1.17538	3.55901	-0.513955	3.86334	0.505069	4.31888	1.17602	4.00984
ENSMUSG00000005716.16	-3.01212	7.84456	-2.33013	8.49707	-3.01212	7.18591	-3.01212	5.47563	-3.01212	8.89125	-3.01212	7.06045	-3.01212	8.11108
ENSMUSG00000005763.15	-1.03576	1.18595	-1.86892	-1.74062	-2.03664	-0.544447	-3.01212	-2.19253	-1.58409	-0.614723	-2.16109	0.60785	-1.82549	-0.111326
ENSMUSG00000005800.3	-1.54693	-3.01212	-1.86892	-3.01212	-0.24706	-3.01212	-3.01212	-3.01212	-1.37359	-3.01212	-0.573598	-1.74199	-1.18332	-3.01212
ENSMUSG00000005836.8	4.89069	2.83092	5.39231	1.41447	4.82127	3.537	4.68587	2.39064	4.87837	3.73893	4.77472	3.25915	4.75576	2.36039
ENSMUSG00000005864.7	-3.01212	-3.01212	-3.01212	-3.01212	-3.01212	-3.01212	-2.23179	-3.01212	-1.83064	-3.01212	-0.470417	-3.01212	0.101784	-2.15729
ENSMUSG00000005883.15	-3.01212	-0.805618	-3.01212	-3.01212	-3.01212	-3.01212	-3.01212	0.872319	-3.01212	-3.01212	-3.01212	-0.623785	-3.01212	-2.15729
ENSMUSG00000005950.14	-1.54693	-2.22711	-2.33013	0.000562279	-2.44346	0.0842284	-3.01212	-2.19253	-1.18993	1.06768	-0.573598	0.813381	-0.944995	0.984099
ENSMUSG00000005951.13	1.45594	2.57291	2.23069	-1.74062	1.58428	1.80494	1.43468	-0.990769	1.1504	0.181492	1.35895	-0.909697	2.28383	-0.566656
ENSMUSG00000005952.15	-3.01212	3.74304	-1.00429	2.42829	0.11392	2.77912	-1.72817	-0.18039	-3.01212	1.6573	-1.24177	1.26244	-0.561447	2.80513
ENSMUSG00000005958.14	4.49405	1.92558	4.56811	3.19397	4.61109	3.6199	4.59853	2.67393	5.11051	1.54288	4.9958	3.47887	4.57607	2.62934
ENSMUSG00000005968.14	-0.502173	1.5812	0.40332	2.79912	0.402413	2.712	-3.01212	1.96957	0.0936489	1.72184	-0.118691	0.714272	0.389992	1.3948
ENSMUSG00000005973.6	7.17038	5.41614	7.04488	5.12592	7.50783	5.29712	6.65414	5.16846	7.71437	5.15664	7.48956	5.3966	7.75684	5.12935
ENSMUSG00000005983.15	-0.835161	0.938553	0.0326641	0.433989	-0.353425	-2.00708	-0.604725	-0.18039	-0.513955	-3.01212	-0.805143	1.15316	-0.258748	-1.62416
ENSMUSG00000005994.14	-3.01212	-3.01212	-3.01212	0.609992	-3.01212	-0.0965014	-3.01212	-3.01212	-3.01212	-3.01212	-3.01212	-3.01212	-3.01212	2.56971
ENSMUSG00000006014.16	6.03101	2.88444	6.13579	1.03711	6.23999	3.27394	5.43496	2.16523	6.2986	-2.53907	7.14165	2.03235	7.22967	2.18071
ENSMUSG00000006154.13	-1.26882	0.79688	2.11071	2.79912	1.84698	4.2267	3.632	4.37146	4.31302	4.3107	3.40402	3.72784	2.65384	3.60891
ENSMUSG00000006204.6	-3.01212	0.639764	-0.467432	0.121723	-1.23992	0.582073	0.140515	-3.01212	-3.01212	-3.01212	-1.08109	0.368095	-3.01212	-2.5223
ENSMUSG00000006205.13	8.9783	6.56372	8.75135	6.28613	8.80956	7.0203	9.23571	6.3533	9.12946	6.61553	8.71896	6.86637	8.7965	7.00517
ENSMUSG00000006219.12	2.95677	4.58293	2.90021	5.07431	3.11902	4.65253	3.26912	4.8788	1.98141	4.94316	2.54915	4.99094	2.88767	4.74596
ENSMUSG00000006221.7	-1.54693	5.5156	-0.467432	5.29326	0.895854	2.9403	0.710121	4.33803	1.48342	5.8708	1.01221	4.96961	-0.561447	5.27089
ENSMUSG00000006235.6	-0.00420912	0.79688	-0.195822	-1.74062	-0.0553091	0.166756	-0.814372	-3.01212	0.352358	-0.41647	-0.936529	0.301368	0.300171	-1.41692
ENSMUSG00000006269.7	-0.835161	-0.412382	0.997659	-2.2406	-0.468261	1.58249	-1.05975	0.222688	-1.02703	-3.01212	-2.16109	-1.74199	-0.944995	-2.5223
ENSMUSG00000006310.10	-2.34582	0.0289644	-1.23922	-2.2406	-0.880521	0.0842284	-3.01212	-0.741727	-3.01212	-0.7251	-0.936529	0.231405	-3.01212	-0.930035
ENSMUSG00000006313.5	-1.26882	-2.22711	-1.23922	-1.37002	-0.729628	-0.682134	0.356346	-3.01212	-0.626146	-0.0148552	-1.87089	-1.74199	-1.82549	0.105774
ENSMUSG00000006344.17	6.60808	3.83652	6.95714	4.50691	6.39484	4.18275	7.19408	4.53379	8.06648	5.16052	8.09102	5.37446	7.86113	5.4066
ENSMUSG00000006345.10	-1.89177	0.79688	0.0326641	1.46114	-0.729628	0.697614	-3.01212	-3.01212	-1.83064	-0.844626	-1.87089	-0.385271	-0.561447	-1.23575
ENSMUSG00000006369.14	7.68319	4.34279	8.58233	3.66186	8.05218	5.38162	7.69224	4.35818	6.47296	1.86206	7.23095	3.14009	6.78534	2.25831
ENSMUSG00000006386.15	7.87113	5.77137	7.49954	3.23483	7.23537	5.17782	7.4259	4.92905	6.50494	3.99538	6.6266	4.02526	6.31353	3.93146
ENSMUSG00000006389.13	-3.01212	0.79688	-3.01212	-3.01212	-3.01212	-2.4238	-3.01212	-0.990769	-3.01212	-0.0867282	-2.16109	-1.26664	-1.46897	-2.5223
ENSMUSG00000006398.15	-2.34582	-0.805618	0.13463	0.908295	-0.468261	-0.196133	0.54405	-0.990769	-0.409863	-0.512194	-0.118691	1.26244	-0.740512	1.08978
ENSMUSG00000006403.13	6.35976	10.5589	6.90489	11.7363	7.5309	11.0554	7.19145	11.7967	7.29216	11.5186	7.24807	11.3275	7.64099	11.4449
ENSMUSG00000006435.15	-3.01212	2.98586	-3.01212	2.40461	-1.45995	2.04204	-2.23179	0.222688	-3.01212	3.56808	-1.4226	2.78467	-1.46897	2.90503
ENSMUSG00000006445.3	-0.360669	5.06854	0.229863	5.48049	-0.353425	5.31306	0.0191442	5.8308	-0.513955	6.19069	0.286791	6.34771	0.6301	6.17861
ENSMUSG00000006457.3	0.903207	9.38733	1.77403	10.2158	1.15059	8.67654	1.61305	7.639	2.07408	10.8619	1.24227	9.14101	1.99987	10.079
ENSMUSG00000006517.5	0.192332	1.78256	1.97983	3.96688	0.985855	2.712	0.140515	3.48764	1.34149	2.8177	1.11533	3.81413	1.12462	3.98722
ENSMUSG00000006522.15	-2.34582	1.18595	0.13463	-1.74062	-1.04906	-0.418764	-2.23179	-0.0331585	-1.02703	-0.974957	-0.470417	0.860494	-1.46897	0.407765
ENSMUSG00000006542.13	-2.34582	1.81966	-3.01212	0.609992	-2.03664	-0.418764	-1.35559	0.100429	-2.50349	2.44971	-2.52474	-0.75967	-1.46897	1.50079
ENSMUSG00000006567.11	-3.01212	-3.01212	-2.33013	-3.01212	-3.01212	-0.418764	-1.72817	-3.01212	-1.37359	-1.89833	-0.805143	-3.01212	-0.402173	-1.23575
ENSMUSG00000006574.15	-3.01212	-3.01212	-3.01212	-2.2406	-3.01212	-3.01212	-2.23179	-1.67309	-3.01212	-3.01212	-3.01212	-0.00148091	-3.01212	-0.930035
ENSMUSG00000006575.14	-1.89177	-1.72157	-1.86892	1.36624	-0.353425	0.166756	-1.35559	-1.67309	-0.626146	0.999898	-0.283862	-1.74199	-0.561447	-0.191614
ENSMUSG00000006587.6	-3.01212	-3.01212	-3.01212	0.121723	-3.01212	-0.682134	-3.01212	-3.01212	-1.83064	-0.7251	-2.16109	0.860494	-3.01212	-0.463368
ENSMUSG00000006611.14	4.2838	2.20338	4.33095	2.08515	4.51233	2.08511	4.07423	1.47443	4.10474	2.1391	3.83006	1.15316	3.83613	1.88044
ENSMUSG00000006642.3	-1.54693	-3.01212	-1.23922	-1.37002	-1.71967	-3.01212	-1.35559	-3.01212	-1.02703	-0.844626	0.69462	-3.01212	0.83589	-3.01212
ENSMUSG00000006651.8	0.591118	-0.103694	1.57076	1.09745	1.84698	2.10618	1.73371	0.335392	2.8156	0.733925	2.40733	0.431871	3.14151	0.294436
ENSMUSG00000006711.15	-3.01212	-3.01212	-3.01212	-1.37002	-2.03664	-3.01212	-1.35559	-1.67309	-3.01212	-3.01212	-3.01212	-0.385271	-1.18332	-1.62416
ENSMUSG00000006715.11	-0.659081	0.639764	-1.51998	-2.2406	-3.01212	-2.4238	-0.604725	-1.29196	-1.83064	-0.512194	-2.16109	-3.01212	-2.3001	-0.0352709
ENSMUSG00000006724.12	0.0974055	-1.05145	-0.325245	-1.07543	1.66823	-0.196133	0.0191442	0.335392	-1.18993	-1.89833	0.453517	0.60785	-0.561447	-1.07481
ENSMUSG00000006777.7	0.444553	-0.412382	-0.0770605	-3.01212	1.36702	-0.682134	0.140515	-3.01212	-0.312778	-3.01212	1.08177	-3.01212	0.83589	-3.01212
ENSMUSG00000006782.16	3.65979	2.05569	3.56197	2.22695	3.49354	1.85558	3.03871	0.714553	3.46233	2.1856	3.09474	2.22468	2.96277	1.3948
ENSMUSG00000006784.14	-3.01212	-3.01212	-3.01212	-1.74062	-1.45995	0.0842284	-2.23179	-3.01212	-2.12819	-1.89833	-1.62941	-2.05515	-0.128301	-0.798474
ENSMUSG00000006800.13	6.36232	3.72359	6.39917	3.12317	6.32219	4.1728	6.32019	3.29204	6.41124	1.91822	6.96997	2.65705	6.76974	2.7089
ENSMUSG00000006930.15	-0.00420912	2.77534	1.05079	1.99287	2.58328	2.76595	2.70657	2.07071	0.761972	3.33352	-0.0426947	2.93529	0.6301	2.75246
ENSMUSG00000006958.13	3.29295	1.5812	4.23664	1.78844	3.47811	1.698	3.66272	0.439925	3.16651	1.25378	3.75752	1.22692	3.60246	2.09869
ENSMUSG00000007021.4	-3.01212	-0.249798	-1.86892	-3.01212	-2.03664	-0.83436	-3.01212	0.439925	-2.12819	-2.18341	-2.52474	-0.75967	-3.01212	-0.930035
ENSMUSG00000007030.8	-2.34582	-1.72157	-1.00429	0.97414	-0.729628	-0.00330833	-0.604725	-0.529412	-1.18993	2.39799	-2.16109	-0.75967	-0.944995	-0.366982
ENSMUSG00000007033.4	-0.360669	3.28016	0.319197	3.59018	-0.148001	2.8926	-0.421714	3.08195	0.352358	4.00838	0.939121	2.47225	0.204385	3.4192
ENSMUSG00000007034.15	-3.01212	-1.05145	-2.33013	0.690547	-1.71967	0.904168	-3.01212	-3.01212	-3.01212	-1.89833	-3.01212	-0.909697	-1.46897	0.171441
ENSMUSG00000007035.15	0.365279	-2.22711	0.763079	-0.830917	-0.24706	0.582073	0.54405	-0.990769	0.761972	-0.844626	0.226641	-2.05515	0.300171	-0.677914
ENSMUSG00000007122.11	-3.01212	6.52071	-3.01212	6.47564	-3.01212	4.72922	-1.35559	2.79713	-2.50349	7.30411	-3.01212	5.40854	-3.01212	6.47527
ENSMUSG00000007379.15	5.49008	2.36272	4.59519	2.7053	5.01274	2.6271	5.25514	2.10291	5.26002	0.964774	5.23404	2.13172	5.49852	0.746234
ENSMUSG00000007440.10	-1.26882	-3.01212	-2.33013	-2.2406	-0.148001	-1.42044	-0.604725	-3.01212	-1.58409	-3.01212	-0.470417	-3.01212	-0.740512	-3.01212
ENSMUSG00000007480.3	-3.01212	-3.01212	-3.01212	0.121723	-3.01212	-3.01212	-3.01212	-3.01212	-3.01212	-1.27734	-2.52474	-2.05515	-1.82549	-1.07481
ENSMUSG00000007589.8	2.84434	5.2045	3.51547	5.86373	3.31406	5.36205	3.52461	4.86008	3.24036	4.83304	3.05205	5.11025	2.79206	4.68262
ENSMUSG00000007591.14	-1.54693	-3.01212	-1.86892	-1.74062	0.466346	-0.83436	-1.35559	-1.29196	0.291899	-1.11824	-0.0426947	-3.01212	-2.3001	-3.01212
ENSMUSG00000007594.10	-3.01212	-1.72157	-0.802319	-1.37002	-1.71967	-1.00456	-0.814372	-0.344372	0.621638	-3.01212	-0.805143	-3.01212	0.702008	-1.62416
ENSMUSG00000007646.13	-0.502173	1.44535	-0.802319	2.17189	0.265366	1.75246	-0.814372	0.537393	0.0210113	-0.326705	-0.936529	-0.623785	-1.82549	1.75753
ENSMUSG00000007653.12	1.99287	-0.249798	2.64772	-1.74062	2.52442	-1.00456	1.6544	-2.19253	1.08064	-1.45619	1.85245	-3.01212	1.53221	-0.463368
ENSMUSG00000007872.3	6.18178	8.10812	7.00252	8.05879	6.41624	7.87638	5.92344	8.17314	5.97963	7.83242	6.33232	7.98601	5.79623	7.92371
ENSMUSG00000007877.2	-3.01212	6.82324	-3.01212	6.2942	-2.44346	4.75612	-3.01212	4.99916	-3.01212	7.00404	-2.16109	5.04037	-3.01212	5.99584
ENSMUSG00000007888.15	-0.659081	2.96945	-0.195822	1.67423	-0.468261	3.06389	-0.814372	2.67393	0.571654	1.67914	-0.198914	2.15079	0.770502	3.16085
ENSMUSG00000007891.16	5.87342	4.43535	6.06814	4.22531	5.9829	4.46957	5.82049	3.76421	6.28896	4.35885	6.27593	4.5979	6.21866	4.45763
ENSMUSG00000007908.14	-2.34582	1.06755	-1.23922	-3.01212	-1.71967	-1.00456	-0.814372	-1.29196	-3.01212	-0.974957	-2.16109	-3.01212	-0.740512	-3.01212
ENSMUSG00000007946.11	-3.01212	-1.72157	-3.01212	0.8393	-3.01212	-2.00708	-3.01212	0.335392	-2.12819	-0.512194	-3.01212	0.860494	-3.01212	1.28041
ENSMUSG00000007989.6	3.18167	1.39707	1.45727	0.76684	3.23368	2.39002	2.87344	0.335392	3.09754	1.76331	2.42081	1.39635	2.80844	2.38828
ENSMUSG00000008028.15	-3.01212	-3.01212	-3.01212	-1.37002	-3.01212	-3.01212	-3.01212	0.335392	-1.02703	-0.974957	-2.16109	-1.74199	-2.3001	-1.86623
ENSMUSG00000008129.14	-0.659081	-1.72157	-0.325245	-1.07543	0.848656	-3.01212	-0.604725	-0.741727	-1.83064	-3.01212	-2.16109	-1.48482	-1.46897	-1.41692
ENSMUSG00000008153.11	-3.01212	1.39707	-1.00429	-1.07543	0.11392	1.31937	-1.72817	0.872319	-1.02703	-0.242199	-0.936529	-0.499604	-0.00867651	1.15616
ENSMUSG00000008193.13	-1.54693	2.93604	0.319197	-1.07543	-3.01212	0.520636	-1.72817	0.439925	0.669949	2.95826	-0.198914	2.94626	-0.258748	1.47501
ENSMUSG00000008206.16	3.5112	5.86087	4.27623	5.44028	3.65314	4.58286	4.01989	5.61333	3.87674	5.15664	3.65285	5.10537	3.02016	5.02885
ENSMUSG00000008318.10	-0.113527	1.66515	0.319197	1.82459	1.29842	1.20686	-0.113383	2.13441	-0.312778	2.82751	0.505069	2.26024	-0.128301	1.50079
ENSMUSG00000008438.3	-2.34582	-0.103694	-3.01212	-3.01212	-3.01212	-1.68414	-3.01212	0.714553	-1.58409	-0.844626	-1.4226	0.368095	-1.46897	-2.5223
ENSMUSG00000008461.6	-3.01212	-0.805618	-3.01212	-3.01212	-3.01212	-3.01212	-3.01212	0.537393	-3.01212	-0.16237	-2.16109	-2.05515	-0.128301	-3.01212
ENSMUSG00000008482.8	-3.01212	-3.01212	-1.23922	-2.2406	-1.04906	-3.01212	-3.01212	-3.01212	-1.02703	-0.974957	-3.01212	-0.385271	-0.944995	-3.01212
ENSMUSG00000008489.18	-0.502173	-0.805618	-1.51998	-3.01212	-3.01212	-3.01212	-3.01212	-3.01212	-3.01212	-3.01212	-2.16109	-0.909697	0.101784	-3.01212
ENSMUSG00000008496.19	-1.26882	0.0289644	-2.33013	0.908295	-3.01212	0.166756	-0.421714	0.872319	-1.18993	0.298959	-0.68473	-0.0882864	0.300171	-0.0352709
ENSMUSG00000008540.11	6.77553	4.39903	6.91567	2.27998	6.81422	4.11162	6.52076	3.42534	7.0283	2.83725	6.95904	1.76158	7.06474	2.56971
ENSMUSG00000008601.12	-1.54693	-3.01212	-2.33013	0.337221	-2.44346	0.752091	-3.01212	-0.529412	-2.12819	-3.01212	-2.16109	-3.01212	-1.46897	-3.01212
ENSMUSG00000008658.15	-3.01212	4.23704	-1.51998	4.31697	-1.71967	2.8926	-2.23179	1.78343	-3.01212	5.29032	-1.62941	3.77163	-1.46897	4.22615
ENSMUSG00000008734.9	7.17692	5.91973	7.19993	5.34706	7.1982	5.52735	7.00223	4.83154	7.1181	5.04336	6.95904	5.09556	6.77183	5.13347
ENSMUSG00000008813.12	-3.01212	-3.01212	-3.01212	-1.74062	-3.01212	-3.01212	-3.01212	-3.01212	-3.01212	-1.11824	-3.01212	-3.01212	-3.01212	-0.191614
ENSMUSG00000008845.9	-3.01212	0.639764	-3.01212	-1.07543	-3.01212	-2.00708	-3.01212	-0.990769	-3.01212	-3.01212	-3.01212	-1.74199	-0.944995	-1.41692
ENSMUSG00000008855.17	5.85177	7.81902	6.5795	8.23616	6.47279	8.0324	6.5648	8.01767	6.68469	8.11793	6.15809	8.15615	6.56804	8.17451
ENSMUSG00000008932.9	-0.00420912	0.0289644	-0.802319	0.609992	0.527564	0.520636	1.48138	-0.990769	-0.626146	-2.53907	0.901141	0.231405	0.101784	0.294436
ENSMUSG00000008999.7	4.02475	1.89113	3.18799	0.000562279	4.08852	1.97491	3.85233	-0.0331585	4.23889	-2.18341	3.78906	-1.74199	4.23193	-0.0352709
ENSMUSG00000009075.2	-3.01212	-1.34794	-3.01212	-3.01212	-0.0553091	-3.01212	-3.01212	-3.01212	-3.01212	-3.01212	-1.08109	-3.01212	-3.01212	-3.01212
ENSMUSG00000009092.5	-3.01212	-3.01212	0.482807	-0.830917	-3.01212	-2.4238	0.140515	-0.344372	-3.01212	-3.01212	-0.805143	-1.48482	-3.01212	-1.23575
ENSMUSG00000009093.7	-3.01212	-3.01212	-1.51998	-0.131714	-2.44346	-3.01212	-3.01212	0.222688	-3.01212	-3.01212	-3.01212	-3.01212	-2.3001	-1.62416
ENSMUSG00000009097.9	-1.89177	-0.595643	1.24569	-0.439365	0.402413	0.166756	-0.259327	-1.67309	-1.18993	2.82751	-0.573598	2.56049	0.204385	1.95692
ENSMUSG00000009185.2	3.99214	1.00449	3.38706	-3.01212	4.61462	1.12666	3.85233	-1.67309	3.13244	-3.01212	3.70338	0.301368	3.51533	-1.86623
ENSMUSG00000009210.10	-3.01212	-1.05145	-3.01212	0.000562279	-3.01212	-1.19757	-3.01212	-3.01212	-3.01212	0.508588	-3.01212	-3.01212	-3.01212	-2.5223
ENSMUSG00000009214.9	-3.01212	1.62379	-1.86892	2.11465	-3.01212	-0.682134	-3.01212	-0.344372	-3.01212	-3.01212	-3.01212	-3.01212	-3.01212	-0.566656
ENSMUSG00000009246.14	-0.835161	-3.01212	-1.86892	-3.01212	-3.01212	-0.544447	-2.23179	-1.67309	-2.12819	-3.01212	-2.52474	0.492947	-3.01212	-1.41692
ENSMUSG00000009281.6	8.3388	6.30215	8.6791	5.83965	8.0674	5.99087	8.01251	6.06335	7.93983	5.82134	8.12128	5.43407	7.78298	5.58136
ENSMUSG00000009292.18	-0.231812	-0.412382	-3.01212	-1.07543	-3.01212	-3.01212	-3.01212	-0.741727	-0.880671	-0.614723	-1.62941	-1.07716	-1.46897	-0.366982
ENSMUSG00000009356.12	-3.01212	-3.01212	-3.01212	-3.01212	-3.01212	-1.00456	-3.01212	-1.67309	-2.50349	-0.0148552	-2.16109	-1.48482	-1.82549	-3.01212
ENSMUSG00000009378.3	-0.835161	2.33735	-0.802319	2.30578	-0.729628	1.66998	-0.814372	2.60815	0.0210113	3.795	1.66119	3.40134	2.08301	3.07766
ENSMUSG00000009418.15	9.56703	7.62239	9.52383	7.4668	9.23649	7.72331	9.96616	7.27923	9.45362	7.10175	9.38836	7.44938	9.33065	7.66872
ENSMUSG00000009471.4	-3.01212	4.12292	-3.01212	4.50691	-1.71967	6.12076	-3.01212	6.00491	-3.01212	4.85479	-3.01212	5.00149	-3.01212	3.66698
ENSMUSG00000009487.10	-3.01212	-1.34794	-0.467432	-0.621898	-3.01212	-2.4238	-2.23179	-0.990769	-3.01212	-3.01212	-3.01212	-0.385271	-1.82549	-1.62416
ENSMUSG00000009545.14	-3.01212	-0.412382	-3.01212	1.03711	-0.729628	0.582073	-1.72817	-3.01212	-1.37359	-3.01212	-3.01212	-2.4557	-3.01212	-0.191614
ENSMUSG00000009588.9	-0.502173	-1.05145	-1.51998	-0.830917	-3.01212	-1.19757	-1.35559	-3.01212	-0.626146	-3.01212	-2.52474	-3.01212	-2.3001	-3.01212
ENSMUSG00000009614.16	4.2838	3.12576	4.36806	3.06393	4.38165	2.67018	3.53571	1.78343	4.79642	3.03646	4.52293	2.74755	4.57128	2.52015
ENSMUSG00000009628.14	1.29414	1.39707	1.60669	1.31634	0.191629	1.75246	1.73371	3.1139	0.805872	-0.0867282	1.89172	2.16962	-0.258748	0.0369744
ENSMUSG00000009654.4	-0.659081	-0.103694	-0.62518	-0.277354	-1.45995	-3.01212	-0.421714	-3.01212	-3.01212	-3.01212	-2.52474	-3.01212	-1.18332	-3.01212
ENSMUSG00000009670.11	-3.01212	0.938553	-2.33013	-3.01212	-1.71967	-3.01212	-2.23179	-3.01212	-3.01212	-3.01212	-0.936529	-0.0882864	-3.01212	-3.01212
ENSMUSG00000009681.10	5.95521	7.23903	6.11255	8.03681	6.1781	7.52835	6.2049	7.78134	6.16065	8.21197	6.25161	7.84854	6.11381	7.95405
ENSMUSG00000009731.4	2.69023	1.5812	2.77948	0.524673	2.95042	0.582073	2.56196	1.74314	3.50956	1.86206	2.98101	1.33095	3.41192	1.551
ENSMUSG00000009739.16	3.90373	5.56014	4.63052	6.57315	3.99408	5.85591	4.5879	5.60492	4.10474	5.85889	3.94185	5.87652	3.77909	5.76937
ENSMUSG00000009876.13	0.591118	3.999	0.319197	4.14181	0.11392	3.79227	-0.604725	4.28288	-1.18993	3.35403	-1.62941	2.68349	-1.82549	2.85595
ENSMUSG00000010021.13	2.92948	1.34712	2.87096	0.908295	1.91729	0.520636	1.6946	1.37246	2.32097	1.72184	1.87222	-1.48482	1.99987	0.171441
ENSMUSG00000010064.15	-2.34582	3.3829	-1.23922	4.56147	-1.23992	3.99787	-3.01212	3.92594	-0.626146	3.94671	-0.805143	4.41669	-2.3001	4.09691
ENSMUSG00000010066.15	-1.26882	-0.249798	0.629738	-3.01212	-1.04906	-0.0965014	-0.604725	-0.18039	-1.58409	-2.53907	-1.87089	-0.0882864	-1.82549	-3.01212
ENSMUSG00000010080.15	-3.01212	1.34712	-0.0770605	-1.07543	-1.23992	1.72549	-1.05975	-0.18039	-3.01212	-1.27734	-1.62941	-3.01212	-2.3001	-3.01212
ENSMUSG00000010122.14	-2.34582	-0.103694	-0.62518	0.609992	-3.01212	-1.19757	0.54405	-2.19253	-0.626146	1.03419	-0.936529	0.368095	-2.3001	-0.930035
ENSMUSG00000010142.12	-3.01212	-3.01212	-2.33013	-1.37002	-3.01212	-2.4238	-3.01212	-0.529412	-3.01212	-0.844626	-3.01212	-3.01212	-3.01212	-3.01212
ENSMUSG00000010154.7	1.20588	-0.805618	0.629738	-2.2406	1.82276	-0.00330833	-0.259327	-3.01212	2.30577	-3.01212	1.74934	-3.01212	1.99987	-2.15729
ENSMUSG00000010175.13	1.60141	6.12635	1.57076	6.46423	1.46416	5.83555	1.17538	5.98561	0.848475	7.21631	1.04741	7.01237	0.6301	6.69144
ENSMUSG00000010311.15	0.192332	-1.05145	0.763079	1.21104	-1.71967	-0.0965014	-0.814372	-3.01212	-2.50349	-3.01212	-1.62941	-3.01212	-2.3001	0.171441
ENSMUSG00000010342.16	-0.659081	-1.72157	0.229863	1.71331	0.265366	0.804584	0.859033	0.795592	-0.0554782	1.28259	0.344534	1.2971	-1.46897	1.3948
ENSMUSG00000010492.10	-1.54693	0.262487	-2.33013	2.60495	-1.71967	0.318871	0.629474	0.439925	-1.37359	2.90367	-0.936529	0.764677	-1.46897	2.19657
ENSMUSG00000010505.15	-3.01212	-2.22711	-3.01212	-2.2406	-3.01212	-3.01212	-3.01212	-0.344372	-2.12819	-2.53907	-3.01212	-3.01212	-2.3001	-0.566656
ENSMUSG00000010529.5	-3.01212	-3.01212	-3.01212	-1.37002	-3.01212	-0.83436	-1.35559	-3.01212	-0.136251	-2.18341	-0.805143	-3.01212	-0.00867651	-2.15729
ENSMUSG00000010538.14	-0.231812	-1.72157	-0.467432	-1.74062	-1.71967	-0.00330833	-1.05975	0.872319	-1.18993	0.241421	-0.573598	0.551542	-3.01212	-1.23575
ENSMUSG00000010601.13	-3.01212	-2.22711	-0.0770605	-3.01212	-0.880521	-3.01212	-1.35559	-3.01212	-2.12819	-3.01212	-0.470417	-3.01212	-1.46897	-3.01212
ENSMUSG00000010607.8	-0.659081	3.31955	1.80529	1.92789	2.22511	2.24561	2.2203	2.71618	1.66123	2.1391	1.96718	1.33095	1.91163	1.33874
ENSMUSG00000010663.4	6.46807	3.89853	6.27488	3.10859	5.63202	3.61255	5.73393	3.12961	5.29125	3.68599	5.31029	3.96726	5.30427	3.10313
ENSMUSG00000010797.6	5.55627	3.06525	5.41782	-0.439365	5.60919	2.42398	4.80999	0.945171	5.14296	-3.01212	4.99355	-3.01212	5.16173	-3.01212
ENSMUSG00000010803.13	-3.01212	-1.34794	-1.23922	-3.01212	-0.24706	-3.01212	-3.01212	-3.01212	-3.01212	-3.01212	-2.16109	-1.26664	-1.46897	-3.01212
ENSMUSG00000010825.17	-3.01212	-1.05145	-3.01212	-1.74062	-3.01212	-3.01212	-1.05975	-3.01212	-1.37359	-0.0148552	-3.01212	0.860494	-1.18332	0.0369744
ENSMUSG00000011052.6	-3.01212	-3.01212	-3.01212	-0.439365	-2.44346	-3.01212	-1.72817	-3.01212	-3.01212	-3.01212	-0.198914	-3.01212	-2.3001	-0.930035
ENSMUSG00000011148.13	-1.03576	5.06081	0.629738	5.79252	-0.0553091	4.27865	0.140515	3.01584	-0.136251	6.79809	0.400054	4.8952	0.101784	5.75873
ENSMUSG00000011154.17	-0.502173	-3.01212	-2.33013	-2.2406	-1.23992	-1.42044	-0.604725	-3.01212	-0.409863	-1.66039	0.163873	-3.01212	0.300171	-2.5223
ENSMUSG00000011171.11	1.76477	3.21202	0.558142	0.433989	1.64079	0.318871	1.91476	0.714553	1.81952	-0.0148552	0.976126	-1.26664	1.32009	-0.677914
ENSMUSG00000011256.16	7.54107	5.53804	6.91746	5.23737	7.26207	5.19758	7.9281	5.26411	7.36917	5.17019	7.45146	5.24729	7.48029	5.00202
ENSMUSG00000011263.16	-1.54693	-0.412382	-2.33013	-1.37002	-3.01212	-2.4238	-2.23179	-3.01212	-1.58409	-3.01212	-2.16109	-3.01212	-3.01212	-0.0352709
ENSMUSG00000011267.8	-3.01212	0.0289644	-3.01212	-3.01212	-0.148001	-1.00456	-2.23179	-1.67309	-0.880671	-0.16237	-0.374126	-0.499604	-3.01212	-0.366982
ENSMUSG00000011305.11	-1.03576	-0.595643	-3.01212	-0.621898	-3.01212	-1.68414	-2.23179	0.335392	-1.37359	0.647966	-3.01212	-0.909697	-3.01212	-0.0352709
ENSMUSG00000011751.16	-1.26882	1.06755	-0.62518	0.690547	-0.353425	-1.42044	0.0191442	0.222688	1.37101	0.815049	-0.0426947	-0.623785	1.17602	1.25034
ENSMUSG00000012123.16	-3.01212	-0.805618	-1.51998	0.233492	-3.01212	-2.4238	-3.01212	-3.01212	-3.01212	-0.242199	-3.01212	-3.01212	-2.3001	-1.62416
ENSMUSG00000012126.16	0.786343	1.39707	1.4961	0.8393	1.66823	1.12666	2.04484	0.872319	1.45613	-1.66039	1.85245	0.431871	0.6301	0.234249
ENSMUSG00000012211.13	-0.659081	-3.01212	-1.00429	0.121723	-0.729628	-3.01212	-1.05975	-1.67309	-1.83064	-1.11824	-0.936529	-0.180651	-1.18332	-1.07481
ENSMUSG00000012282.2	-3.01212	-0.103694	-3.01212	-3.01212	-3.01212	-3.01212	-3.01212	-3.01212	-3.01212	-3.01212	-3.01212	-3.01212	-3.01212	-1.07481
ENSMUSG00000012350.15	-0.659081	0.938553	2.98456	2.27998	-1.45995	3.79227	0.859033	2.28233	-0.513955	3.47129	-2.16109	3.32781	0.554419	0.870063
ENSMUSG00000012428.9	7.34905	8.85483	8.13773	9.49454	8.07447	9.39696	7.6353	10.5689	7.81414	8.87759	8.02081	8.90175	7.96707	9.28925
ENSMUSG00000012443.3	1.11188	0.366451	0.319197	2.54121	1.4325	1.698	0.994002	-0.741727	0.0936489	1.82337	0.939121	2.36197	1.22566	2.06453
ENSMUSG00000012483.4	2.49922	0.72046	1.77403	1.21104	1.52547	0.904168	0.629474	0.537393	1.90274	-1.45619	1.61501	1.03492	1.40872	-0.366982
ENSMUSG00000012705.16	-0.360669	-0.249798	-1.51998	-2.2406	-2.44346	-3.01212	-3.01212	-3.01212	-3.01212	-3.01212	-1.24177	-3.01212	-3.01212	-3.01212
ENSMUSG00000012819.15	-0.502173	2.28525	-1.23922	2.64593	-0.353425	1.72549	-1.05975	2.19541	-3.01212	2.20078	-0.118691	2.56049	-0.740512	1.50079
ENSMUSG00000012889.8	-3.01212	1.29537	-3.01212	-3.01212	-3.01212	-1.68414	-3.01212	-0.741727	-3.01212	-0.614723	-3.01212	-1.07716	-3.01212	-1.86623
ENSMUSG00000013338.16	0.903207	0.72046	-0.195822	1.67423	1.64079	3.56008	1.57049	-3.01212	1.18406	-3.01212	0.453517	-3.01212	1.71711	-0.798474
ENSMUSG00000013367.5	4.34707	0.869455	4.30385	1.63405	4.41848	2.52129	4.84166	2.3375	4.93877	1.72184	4.33273	-0.279336	4.43549	1.42204
ENSMUSG00000013415.9	-3.01212	-0.412382	-3.01212	0.433989	-3.01212	-1.42044	-3.01212	-3.01212	-2.12819	-3.01212	-1.87089	-1.48482	-3.01212	-0.798474
ENSMUSG00000013483.14	1.25069	0.366451	1.05079	-1.74062	0.335516	-1.19757	0.928095	-0.741727	0.716694	-1.45619	1.87222	-0.279336	0.474546	-1.23575
ENSMUSG00000013523.13	-1.03576	0.262487	-0.802319	0.121723	-1.71967	0.520636	-1.05975	-0.344372	-0.747803	-1.66039	-2.52474	-2.4557	-2.3001	-0.566656
ENSMUSG00000013539.13	2.04468	1.12797	1.86585	0.8393	1.64079	0.244817	1.88032	-1.29196	2.03773	1.28259	1.46689	1.22692	1.53221	0.61077
ENSMUSG00000013584.5	0.659171	-1.34794	1.45727	-1.37002	1.26286	0.0842284	0.786497	0.439925	0.519875	-3.01212	1.14813	-3.01212	1.32009	-2.15729
ENSMUSG00000013593.12	5.50171	7.52466	5.56662	7.74483	5.66134	7.27929	5.42305	8.02871	5.75312	7.33238	5.68049	7.04332	5.78178	7.30355
ENSMUSG00000013611.14	-3.01212	-3.01212	-2.33013	-0.830917	-0.24706	-3.01212	-0.814372	-3.01212	-3.01212	-3.01212	-3.01212	-3.01212	-3.01212	-3.01212
ENSMUSG00000013766.11	-3.01212	-3.01212	-1.86892	-0.131714	-3.01212	-3.01212	-3.01212	-3.01212	-3.01212	-3.01212	-3.01212	0.231405	-3.01212	-3.01212
ENSMUSG00000013846.9	8.14883	5.81107	8.29327	5.7948	8.23621	6.88744	8.05317	5.65736	8.47187	5.87435	8.51208	5.91887	8.33712	5.83417
ENSMUSG00000013928.13	-2.34582	0.0289644	-0.195822	-3.01212	-2.44346	-3.01212	-1.35559	-3.01212	-2.50349	-2.53907	-1.62941	-3.01212	-3.01212	-2.5223
ENSMUSG00000013936.12	-2.34582	-3.01212	0.558142	-0.621898	-3.01212	-3.01212	-1.72817	-3.01212	-1.58409	-0.844626	-2.16109	-3.01212	-3.01212	0.512835
ENSMUSG00000014030.15	0.281395	2.67767	-1.86892	0.121723	-0.148001	1.31937	-0.421714	2.3375	0.805872	1.72184	0.505069	0.431871	0.702008	-0.566656
ENSMUSG00000014164.14	1.20588	-0.412382	0.229863	2.02429	0.402413	1.698	0.252463	-1.67309	0.669949	0.602986	0.226641	1.36402	-0.00867651	1.15616
ENSMUSG00000014198.15	1.56639	0.0289644	1.4961	-0.621898	0.64272	-0.544447	0.453249	-2.19253	1.39995	-2.53907	0.738357	-3.01212	0.958397	-0.366982
ENSMUSG00000014243.5	1.29414	-0.805618	0.825395	-0.621898	0.799862	0.520636	0.140515	-3.01212	1.11594	1.51887	0.780807	0.157876	1.17602	0.407765
ENSMUSG00000014453.3	-3.01212	1.2417	-3.01212	0.433989	-2.03664	-1.19757	-3.01212	-3.01212	-3.01212	-2.53907	-3.01212	0.157876	-3.01212	-0.276635
ENSMUSG00000014529.9	-3.01212	0.366451	-3.01212	-3.01212	-3.01212	-3.01212	-3.01212	-3.01212	-3.01212	-3.01212	-3.01212	-3.01212	-3.01212	-0.930035
ENSMUSG00000014543.14	-3.01212	-0.805618	-3.01212	-3.01212	-3.01212	-3.01212	-3.01212	-3.01212	-3.01212	-3.01212	-3.01212	0.906116	-3.01212	-3.01212
ENSMUSG00000014592.20	3.58304	5.21846	3.27987	5.05542	3.47034	5.08802	3.4793	5.17983	3.94213	5.27427	3.50875	5.5625	3.49524	5.29502
ENSMUSG00000014599.10	9.52319	6.71908	9.73488	6.20618	10.0236	7.51758	9.73591	6.55443	9.61877	7.73449	9.71713	7.57121	9.75819	7.31268
ENSMUSG00000014602.15	4.9291	3.00209	4.34165	2.954	5.30051	3.33767	6.24436	3.53561	5.56952	2.95826	5.393	3.7022	6.17353	1.66937
ENSMUSG00000014603.2	0.786343	-3.01212	0.482807	-3.01212	0.191629	-2.4238	-0.259327	0.537393	-1.37359	-3.01212	0.163873	-1.48482	-0.402173	-2.15729
ENSMUSG00000014704.10	-3.01212	-0.412382	0.229863	1.67423	-1.45995	2.37274	-0.604725	1.74314	0.162804	1.51887	0.0294977	1.45891	-1.46897	1.52611
ENSMUSG00000014773.13	0.958271	4.23704	0.825395	4.60888	2.08958	3.37287	1.77178	3.39965	0.162804	3.59129	0.780807	3.36095	0.300171	3.96887
ENSMUSG00000014776.7	1.56639	3.04972	1.60669	3.01784	0.11392	2.28309	1.9484	3.23507	1.1504	4.06752	1.08177	2.92425	2.05583	3.76595
ENSMUSG00000014778.10	2.64059	4.39903	2.42433	4.7234	3.26996	4.39877	2.62572	4.30381	3.0708	4.29311	2.74411	5.0301	3.04802	4.94918
ENSMUSG00000014782.16	-0.113527	-0.595643	0.13463	-1.37002	-0.148001	-1.19757	0.453249	-0.990769	1.68494	-3.01212	0.738357	-3.01212	0.6301	-2.5223
ENSMUSG00000014813.8	1.79534	6.50371	2.61281	7.15083	2.49407	7.42263	0.928095	7.50911	2.27486	7.61639	2.98101	7.14731	2.54073	7.41789
ENSMUSG00000014837.15	0.659171	1.06755	0.0326641	1.41447	0.64272	2.04204	-0.421714	-3.01212	1.39995	-0.326705	0.862135	-0.909697	1.01596	0.829956
ENSMUSG00000014852.16	-3.01212	0.463423	-0.62518	-0.830917	-3.01212	-1.68414	-3.01212	-3.01212	-2.50349	0.733925	-1.4226	-0.180651	-2.3001	-0.111326
ENSMUSG00000015027.11	3.27137	0.150445	3.51547	1.46114	3.23368	2.33755	3.09985	1.93421	3.30297	1.93646	3.68114	0.157876	3.50532	0.870063
ENSMUSG00000015053.14	-3.01212	0.869455	-0.802319	2.22695	-0.880521	2.26447	-1.72817	0.222688	-0.409863	3.05328	-0.936529	1.76158	-3.01212	2.09869
ENSMUSG00000015083.11	-0.00420912	-3.01212	-3.01212	-0.131714	-1.45995	-3.01212	-3.01212	-3.01212	-0.409863	-1.89833	-1.87089	-3.01212	-0.561447	-1.86623
ENSMUSG00000015085.8	5.17555	3.23966	5.22034	1.96074	4.84251	3.70521	5.33042	3.38663	4.59534	3.08634	5.29206	2.78467	4.88882	2.27335
ENSMUSG00000015090.13	-3.01212	0.150445	-3.01212	1.75136	-3.01212	-0.682134	-0.604725	0.222688	-1.83064	-0.0148552	-3.01212	-0.385271	-3.01212	-0.798474
ENSMUSG00000015134.15	5.60453	4.38672	5.46995	2.38053	5.96918	3.99222	5.00641	1.78343	3.42058	0.691585	4.67133	-0.499604	3.58355	1.0554
ENSMUSG00000015143.15	4.95978	7.49915	5.2688	7.17203	5.75551	7.28045	5.28177	6.34154	5.30852	7.00187	5.45657	6.95383	5.86441	7.1608
ENSMUSG00000015217.11	0.519696	2.36272	0.885131	3.26145	1.66823	2.30147	1.28475	1.61503	0.930084	2.69447	0.554842	1.71107	1.36508	3.06907
ENSMUSG00000015224.10	3.72475	2.61573	4.00048	1.26465	3.7906	2.02001	3.632	2.46685	3.78101	1.44433	3.9969	2.16962	3.43321	1.28041
ENSMUSG00000015312.9	5.69647	8.16959	7.02759	8.96033	6.23999	8.45661	6.47822	8.702	7.18404	8.74559	6.83106	8.88601	6.61652	8.52647
ENSMUSG00000015314.10	-3.01212	-2.22711	-3.01212	-1.74062	-3.01212	1.08482	-1.05975	-2.19253	-3.01212	-3.01212	-3.01212	-3.01212	-3.01212	-3.01212
ENSMUSG00000015335.16	-1.89177	0.79688	0.13463	-3.01212	0.895854	-0.303158	-0.259327	-1.29196	-0.626146	-0.512194	-0.118691	-2.05515	0.101784	0.352213
ENSMUSG00000015337.5	0.365279	1.34712	0.942492	1.41447	0.799862	1.31937	1.52662	-1.67309	0.410386	2.25992	0.862135	-0.75967	0.101784	0.909085
ENSMUSG00000015340.10	-1.89177	-0.249798	-3.01212	-1.07543	-2.03664	0.389308	-1.72817	-3.01212	-1.83064	0.928774	0.226641	0.764677	0.300171	-1.62416
ENSMUSG00000015342.6	-0.502173	-0.805618	-1.86892	1.71331	-1.71967	0.752091	-2.23179	-0.18039	-1.02703	1.58974	-1.08109	1.42797	-3.01212	0.702478
ENSMUSG00000015354.8	7.50685	4.81195	7.58477	3.20772	7.4283	5.07739	7.64045	3.95269	6.59292	2.39799	6.6083	3.11117	6.22477	1.66937
ENSMUSG00000015377.9	1.56639	2.48325	1.57076	3.03336	1.07057	1.08482	1.48138	-1.67309	1.58769	1.39241	1.01221	1.63181	1.40872	0.829956
ENSMUSG00000015396.3	1.79534	-0.249798	1.80529	2.954	2.2616	3.16773	1.91476	2.79713	1.04444	2.85654	1.30179	2.70946	1.71711	3.26229
ENSMUSG00000015405.15	-3.01212	0.463423	-3.01212	-0.830917	-2.03664	0.997319	-3.01212	0.100429	-3.01212	0.241421	-3.01212	-0.909697	-3.01212	-1.86623
ENSMUSG00000015437.4	-3.01212	0.366451	-3.01212	-3.01212	-3.01212	-2.00708	-3.01212	1.26273	-3.01212	0.118966	-3.01212	-1.07716	-3.01212	0.870063
ENSMUSG00000015452.14	-0.659081	1.12797	-1.51998	0.233492	0.402413	-0.0965014	-0.259327	1.86079	-1.02703	0.35429	-1.08109	0.231405	0.389992	0.746234
ENSMUSG00000015468.14	-1.54693	2.45993	-1.00429	1.21104	-1.23992	1.66998	-1.35559	1.42435	0.716694	1.13242	-1.08109	1.99061	-3.01212	0.657353
ENSMUSG00000015476.6	1.15965	3.22591	2.34146	3.53671	1.29842	2.88042	1.77178	3.73369	2.14416	2.70515	1.27234	3.05151	1.32009	3.6498
ENSMUSG00000015568.16	10.2207	7.20437	9.94353	6.26983	10.3338	7.09465	9.56043	6.76276	9.84183	6.16867	9.61634	5.94233	9.56352	6.0514
ENSMUSG00000015599.8	-1.03576	-3.01212	-3.01212	-3.01212	-1.71967	-1.00456	-0.814372	0.222688	-1.83064	-1.45619	-2.16109	-0.909697	-0.561447	-2.15729
ENSMUSG00000015619.10	1.20588	2.31154	2.20748	3.52577	2.20651	4.71214	0.54405	1.08069	-1.58409	-0.614723	-0.573598	0.301368	-0.00867651	0.512835
ENSMUSG00000015647.9	1.56639	8.5749	3.57109	9.11245	3.26996	8.88935	1.91476	7.79064	1.73121	8.64048	2.80708	8.977	2.57943	8.84469
ENSMUSG00000015652.9	-0.231812	0.639764	0.885131	-2.2406	0.0317853	-0.544447	0.356346	0.795592	1.5365	-2.53907	0.780807	0.714272	1.53221	-0.798474
ENSMUSG00000015653.13	4.13042	2.63667	4.39913	2.4971	4.84852	3.15768	4.05119	1.74314	4.67739	1.5665	4.1904	2.18821	4.6185	1.75753
ENSMUSG00000015709.9	-1.03576	2.20338	-3.01212	2.92099	-1.23992	2.84326	-0.814372	1.89797	-2.12819	0.458967	-0.805143	0.231405	-1.46897	1.28041
ENSMUSG00000015829.13	-3.01212	-1.72157	-1.00429	-0.131714	-0.468261	-0.682134	-1.72817	-3.01212	-1.83064	-1.11824	-0.470417	-3.01212	0.554419	-0.463368
ENSMUSG00000015843.10	-1.03576	1.2417	-0.0770605	1.63405	-0.0553091	0.697614	0.0191442	-1.67309	-3.01212	3.00223	-1.4226	-0.180651	-1.82549	2.16467
ENSMUSG00000015850.11	5.80372	4.687	6.1	3.27458	5.94554	4.3288	5.85637	4.41057	4.65656	3.48375	4.81102	3.6156	4.45122	3.84354
ENSMUSG00000015852.13	-3.01212	-3.01212	-3.01212	-3.01212	-3.01212	-3.01212	-3.01212	0.335392	-3.01212	-3.01212	-3.01212	-3.01212	-3.01212	-3.01212
ENSMUSG00000015854.7	-1.89177	-3.01212	-0.62518	-3.01212	-0.729628	-3.01212	-3.01212	-3.01212	1.45613	-3.01212	1.14813	-3.01212	1.64597	-3.01212
ENSMUSG00000015879.8	-3.01212	1.9921	-2.33013	-0.131714	-3.01212	-3.01212	-2.23179	-0.529412	-3.01212	-1.11824	-1.24177	1.76158	-1.82549	-2.5223
ENSMUSG00000015880.13	-3.01212	-1.72157	0.0326641	0.524673	-3.01212	-2.4238	-2.23179	-2.19253	-1.83064	0.508588	-2.52474	0.764677	-3.01212	1.69192
ENSMUSG00000015950.13	-3.01212	-3.01212	-3.01212	-0.131714	-2.44346	-1.00456	-3.01212	0.439925	-2.12819	-2.53907	-2.52474	-2.4557	0.702008	-0.677914
ENSMUSG00000015966.16	-3.01212	-3.01212	-2.33013	-0.277354	-2.44346	-3.01212	-1.72817	-1.29196	-3.01212	-1.27734	-3.01212	-3.01212	-3.01212	-0.930035
ENSMUSG00000015968.16	0.192332	3.85451	0.825395	2.08515	0.848656	2.4071	1.28475	3.12961	1.08064	2.28861	0.505069	2.18821	0.474546	2.11547
ENSMUSG00000015970.18	-0.360669	0.366451	0.0326641	2.79912	-1.04906	3.44904	-1.35559	-3.01212	-2.50349	-1.66039	-1.62941	-3.01212	-3.01212	-2.5223
ENSMUSG00000015980.14	-0.231812	-0.249798	-1.23922	-0.439365	1.02883	0.804584	0.356346	-2.19253	-0.747803	-0.974957	-1.62941	-0.499604	0.300171	-0.566656
ENSMUSG00000015981.12	0.365279	0.262487	-0.325245	0.000562279	0.586291	-0.00330833	-0.421714	-3.01212	0.716694	1.97227	-0.283862	0.764677	1.01596	0.407765
ENSMUSG00000016024.9	5.59153	2.52877	5.35847	0.121723	6.01399	3.61255	5.54074	2.22497	5.47921	1.10041	6.22303	3.54525	6.23995	1.52611
ENSMUSG00000016028.9	-1.54693	1.66515	0.697948	1.78844	-1.45995	2.28309	-2.23179	1.70169	-2.50349	4.82327	-1.24177	3.66951	-2.3001	2.27335
ENSMUSG00000016087.13	0.786343	2.45993	1.41736	3.72059	0.402413	3.18763	0.928095	2.75722	0.621638	4.12433	1.14813	3.84374	1.22566	2.65252
ENSMUSG00000016128.14	4.63591	6.79674	4.82227	6.86328	5.1529	6.97307	4.9369	7.41527	4.88094	7.0062	5.27545	7.01952	4.93804	7.26553
ENSMUSG00000016150.15	-3.01212	0.366451	-3.01212	0.337221	-3.01212	0.244817	-1.35559	-2.19253	-3.01212	-1.89833	-1.87089	-1.26664	-3.01212	-2.15729
ENSMUSG00000016179.11	-0.502173	-0.103694	-0.802319	-1.74062	0.527564	-1.19757	-0.259327	-3.01212	1.98141	-3.01212	-0.118691	-3.01212	0.83589	-2.15729
ENSMUSG00000016194.14	6.66918	3.21202	7.26672	3.00214	6.87142	4.12716	5.87835	3.63804	7.10168	2.49965	7.19363	2.9019	6.76869	3.29211
ENSMUSG00000016200.14	-2.34582	-0.805618	-0.802319	-1.74062	-2.44346	-0.682134	-2.23179	-3.01212	-0.880671	-3.01212	-0.573598	-0.623785	-0.128301	-3.01212
ENSMUSG00000016206.6	3.56541	2.41214	3.72613	0.76684	3.64626	2.02001	3.55767	2.36432	3.82434	2.60606	3.7307	1.36402	3.7197	2.06453
ENSMUSG00000016255.5	-3.01212	-3.01212	-3.01212	-0.131714	-3.01212	-3.01212	-3.01212	-3.01212	-1.37359	-3.01212	-1.4226	-3.01212	-2.3001	-3.01212
ENSMUSG00000016256.10	6.22732	5.19395	6.51832	4.82503	6.23885	5.03957	6.36913	4.21821	6.4789	4.63223	6.47569	4.63563	6.58359	4.77265
ENSMUSG00000016262.14	3.96551	3.16954	4.39399	2.74356	4.39403	3.6417	4.53353	2.67393	3.8921	1.97227	4.08424	1.39635	3.58355	2.61761
ENSMUSG00000016283.13	-2.34582	1.89113	-1.23922	-0.830917	-0.880521	-0.682134	-3.01212	1.61503	-0.409863	-0.0148552	-1.4226	-0.180651	-2.3001	-1.62416
ENSMUSG00000016327.9	-1.89177	-3.01212	-3.01212	0.433989	-3.01212	-3.01212	-3.01212	-2.19253	-3.01212	0.0536064	-3.01212	-3.01212	-3.01212	0.294436
ENSMUSG00000016346.17	-1.26882	-3.01212	-3.01212	-1.07543	-3.01212	-3.01212	-1.35559	-0.0331585	-1.58409	-2.53907	-2.52474	-3.01212	-3.01212	-1.62416
ENSMUSG00000016349.10	-2.34582	6.97691	-2.33013	7.56822	-3.01212	5.72754	-3.01212	4.66898	-2.12819	8.59796	-2.16109	6.91739	-1.82549	7.75659
ENSMUSG00000016494.9	9.07237	6.79557	9.45543	5.38991	9.10019	6.37297	8.7709	5.10629	9.24572	4.64615	9.39681	5.21593	9.36428	5.13964
ENSMUSG00000016526.8	-3.01212	-3.01212	-3.01212	-1.07543	-1.71967	-0.682134	-1.35559	0.872319	-0.0554782	-1.27734	0.0982491	0.906116	0.702008	-1.86623
ENSMUSG00000016552.13	-0.231812	3.5578	1.37632	4.08334	0.895854	3.81804	1.73371	3.27801	1.98141	3.28451	0.738357	3.4713	1.40872	4.18302
ENSMUSG00000016624.15	-0.835161	1.49207	-1.23922	0.609992	-0.729628	0.0842284	1.52662	0.945171	1.18406	1.36573	0.0294977	1.76158	0.300171	2.46884
ENSMUSG00000016756.16	6.72978	5.10281	6.29153	2.835	6.4433	3.43246	6.35352	4.13502	6.51737	5.13902	6.40111	5.58546	6.61303	3.32855
ENSMUSG00000016758.3	-3.01212	-2.22711	-3.01212	-0.131714	-3.01212	-1.19757	-3.01212	-0.344372	-3.01212	-1.89833	-3.01212	-1.74199	-2.3001	-1.62416
ENSMUSG00000016763.14	4.84028	-1.72157	4.99827	-0.830917	5.08834	1.52107	4.65565	1.01452	5.52261	-1.89833	5.74221	1.07542	5.7073	-1.86623
ENSMUSG00000016833.14	1.85459	1.70536	1.24569	1.41447	0.799862	0.318871	-0.113383	-2.19253	0.761972	1.06768	1.7278	1.51888	1.01596	1.64646
ENSMUSG00000016942.5	-0.360669	-3.01212	0.0326641	-1.37002	-3.01212	-2.00708	-1.72817	-0.18039	-3.01212	-3.01212	-0.936529	-3.01212	-2.3001	-2.5223
ENSMUSG00000017007.9	-3.01212	-3.01212	-3.01212	-1.37002	-2.03664	-3.01212	-2.23179	-3.01212	-3.01212	-3.01212	-3.01212	-0.75967	-3.01212	-0.276635
ENSMUSG00000017146.12	-1.26882	2.36272	-0.325245	1.46114	0.941556	1.04173	0.54405	-0.344372	0.848475	0.891853	0.344534	-0.623785	1.07131	1.30987
ENSMUSG00000017204.4	-3.01212	-1.05145	-1.86892	-0.830917	-1.23992	-3.01212	-3.01212	-3.01212	-3.01212	-2.18341	-2.52474	-3.01212	-3.01212	-0.463368
ENSMUSG00000017300.9	-3.01212	10.5267	-3.01212	10.3862	-3.01212	8.55732	-2.23179	8.79455	-2.12819	10.9396	-1.62941	9.11999	-3.01212	10.2144
ENSMUSG00000017309.11	0.192332	2.67767	0.997659	2.19968	-0.24706	2.37274	-1.05975	1.42435	0.410386	2.33061	-0.470417	1.57645	-0.561447	1.91918
ENSMUSG00000017314.12	1.99287	5.04131	1.83589	5.28355	2.61183	4.70526	1.43468	4.49792	1.94261	4.54574	2.03889	5.03524	2.2602	4.93033
ENSMUSG00000017344.4	4.5399	5.54913	5.24335	6.22996	4.44649	6.24586	4.79158	6.20914	3.48276	6.19543	3.52133	5.87509	3.47485	6.18657
ENSMUSG00000017390.15	-1.26882	-0.249798	-0.195822	0.233492	0.402413	1.20686	-1.05975	-3.01212	-3.01212	-3.01212	-2.16109	-3.01212	-2.3001	-3.01212
ENSMUSG00000017405.14	2.16659	2.23119	2.36263	1.55019	1.93999	2.16759	1.73371	0.335392	2.14416	0.928774	2.47352	-2.05515	2.35247	1.71412
ENSMUSG00000017417.14	1.6356	2.79411	1.10204	3.36326	2.38251	3.33767	3.26912	4.13502	1.24911	4.03825	1.92994	2.70946	1.81765	3.43933
ENSMUSG00000017453.4	0.0974055	-2.22711	-1.86892	-1.37002	-3.01212	-3.01212	-3.01212	-3.01212	-2.12819	-2.53907	-3.01212	-3.01212	-1.82549	-3.01212
ENSMUSG00000017466.9	10.7481	8.71781	10.7434	7.69932	10.6092	8.57372	10.786	7.62105	10.5806	7.02816	10.4836	7.58574	10.304	7.324
ENSMUSG00000017491.8	3.65979	3.6738	3.1998	3.42342	2.44731	2.77912	3.64232	4.42974	1.48342	3.59129	2.64418	3.46369	1.01596	3.20855
ENSMUSG00000017493.12	8.60752	7.84625	8.98002	6.66323	9.01106	7.52981	8.68684	6.99603	9.42356	6.99155	9.01144	6.90691	9.44705	6.71572
ENSMUSG00000017499.15	-1.26882	-1.72157	1.19938	0.121723	1.26286	1.04173	0.54405	-1.29196	-0.312778	-0.326705	-0.283862	0.60785	-0.740512	0.512835
ENSMUSG00000017607.9	-2.34582	-3.01212	-1.51998	1.21104	-2.44346	0.641	-2.23179	1.14395	-3.01212	-0.7251	-1.87089	-3.01212	-2.3001	-2.5223
ENSMUSG00000017639.13	-1.03576	1.49207	-1.51998	1.63405	-1.71967	2.30147	-3.01212	1.01452	-2.50349	-2.18341	-1.87089	-3.01212	-0.561447	-1.62416
ENSMUSG00000017652.16	2.64059	0.938553	1.95217	0.433989	2.27951	0.855235	1.38642	0.872319	0.930084	-1.45619	2.1564	-1.48482	1.97105	0.407765
ENSMUSG00000017716.15	0.0974055	1.18595	-0.0770605	1.50635	-0.24706	1.24535	-0.113383	2.13441	0.291899	-0.16237	0.780807	2.457	-0.258748	1.57546
ENSMUSG00000017721.15	5.58498	3.08062	5.39745	3.62134	5.8825	4.69138	5.49025	4.07135	5.76845	3.46502	5.46148	3.95103	5.48839	3.84857
ENSMUSG00000017723.11	0.192332	1.49207	-0.195822	2.42829	-2.03664	2.90467	-1.35559	-3.01212	-0.221816	-0.0867282	-2.52474	-3.01212	-3.01212	-3.01212
ENSMUSG00000017724.14	1.01131	-1.34794	1.29056	0.8393	1.36702	-0.682134	-2.23179	-0.18039	1.18406	1.22439	1.01221	-1.74199	2.35247	0.909085
ENSMUSG00000017737.2	-3.01212	2.65732	-2.33013	2.9042	-1.23992	-1.68414	-1.72817	3.8709	-2.50349	5.60742	-1.4226	5.0832	-1.46897	3.80785
ENSMUSG00000017740.17	0.281395	0.0289644	-0.802319	-3.01212	0.895854	-3.01212	-1.72817	-1.29196	-1.58409	0.647966	-1.62941	-1.48482	-0.944995	-0.677914
ENSMUSG00000017754.13	5.82053	3.86342	6.24812	4.43858	5.8181	5.04776	6.41195	4.5688	5.32558	3.77992	5.6204	4.061	5.37472	3.92195
ENSMUSG00000017756.8	-0.113527	3.75266	1.4961	4.20488	-0.593034	4.0091	-0.113383	3.6047	0.519875	3.88229	0.286791	4.31042	0.474546	3.64403
ENSMUSG00000017767.3	-1.26882	-3.01212	-3.01212	-3.01212	-1.45995	-3.01212	-0.113383	0.439925	-0.747803	-2.53907	-2.52474	-0.279336	-3.01212	-3.01212
ENSMUSG00000017817.11	-1.26882	6.75065	1.29056	6.70018	-2.03664	6.41367	-0.421714	6.5861	0.228795	7.2046	0.780807	6.9579	0.554419	7.24041
ENSMUSG00000017830.15	3.78691	2.11659	3.36625	1.92789	4.78412	3.12709	4.27315	1.52284	4.9363	2.1856	4.97081	2.58875	4.82584	2.73084
ENSMUSG00000017868.16	-0.231812	0.150445	-0.467432	-3.01212	-3.01212	-1.42044	-3.01212	-3.01212	-2.12819	-3.01212	-3.01212	-3.01212	-3.01212	-1.86623
ENSMUSG00000017929.13	8.71159	6.76499	8.47829	6.73858	9.19065	7.32156	8.93325	7.0974	8.80058	7.40009	9.08541	7.53037	9.12837	7.71968
ENSMUSG00000017943.15	-2.34582	-1.34794	0.825395	-2.2406	-0.593034	-1.42044	0.994002	-3.01212	0.571654	-2.18341	-0.283862	-0.499604	0.204385	-0.566656
ENSMUSG00000017950.16	-3.01212	-3.01212	-3.01212	-3.01212	-3.01212	-3.01212	-3.01212	-3.01212	-2.50349	-2.53907	-3.01212	1.54795	-3.01212	-3.01212
ENSMUSG00000017969.13	5.12831	3.21202	5.19991	0.690547	5.7034	2.1875	5.22801	-0.529412	5.71621	-2.53907	5.42514	-2.05515	5.55057	-1.41692
ENSMUSG00000018008.7	-3.01212	-1.05145	-1.86892	1.31634	-0.729628	0.389308	-3.01212	0.872319	-3.01212	0.0536064	-2.16109	-2.05515	-2.3001	-1.86623
ENSMUSG00000018126.15	-3.01212	0.262487	-2.33013	-1.37002	-3.01212	-2.4238	-1.72817	-3.01212	-1.83064	-1.45619	-1.87089	-3.01212	-2.3001	-1.86623
ENSMUSG00000018166.8	0.444553	2.91905	3.02495	4.00675	1.29842	4.66323	0.786497	1.61503	0.291899	2.44971	0.69462	2.03235	-0.740512	1.75753
ENSMUSG00000018168.8	-3.01212	1.74447	-0.802319	2.4971	-3.01212	0.997319	-3.01212	1.74314	-3.01212	1.13242	-2.52474	1.57645	-3.01212	0.461256
ENSMUSG00000018263.11	3.20462	4.95222	3.33446	4.9853	2.58328	4.70871	2.74535	3.88948	2.10955	4.28602	2.10721	4.54119	1.71711	4.70773
ENSMUSG00000018341.12	-1.03576	0.463423	-3.01212	-0.439365	-3.01212	-1.68414	-3.01212	2.00408	-2.12819	-0.0867282	-3.01212	-0.279336	-0.740512	-0.0352709
ENSMUSG00000018387.12	-0.113527	-0.595643	-0.62518	0.000562279	-0.729628	0.0842284	-1.05975	-3.01212	0.162804	-2.53907	-0.118691	0.157876	1.32009	-3.01212
ENSMUSG00000018411.17	-1.26882	4.62021	-1.86892	5.26065	0.402413	4.34661	-0.814372	4.30381	-2.12819	4.89032	-1.08109	4.40084	0.6301	4.54384
ENSMUSG00000018417.14	5.47364	7.81845	5.2087	8.5103	5.71825	7.88058	4.99438	8.3679	5.709	8.24231	5.52996	8.00841	6.09056	8.26941
ENSMUSG00000018451.6	-0.659081	-3.01212	-2.33013	-1.37002	-0.24706	-0.418764	-0.259327	-3.01212	0.930084	-3.01212	0.400054	-3.01212	0.6301	-3.01212
ENSMUSG00000018459.15	-3.01212	2.11659	-3.01212	2.17189	-3.01212	1.95182	-3.01212	3.52376	-3.01212	2.69447	-2.52474	2.01163	-2.3001	2.91465
ENSMUSG00000018470.8	0.786343	-0.805618	1.05079	0.337221	1.33313	-2.00708	1.11742	-1.67309	0.0936489	-1.11824	0.453517	-3.01212	0.554419	-1.23575
ENSMUSG00000018486.2	0.0974055	-3.01212	-1.51998	-3.01212	0.466346	-3.01212	-0.421714	-3.01212	2.27486	-2.53907	2.62101	-0.909697	2.46007	-3.01212
ENSMUSG00000018500.2	4.65687	1.44535	5.00501	-1.07543	5.10851	2.712	4.77761	-0.990769	3.887	0.298959	4.33273	-0.499604	4.0232	-0.798474
ENSMUSG00000018507.16	1.53051	6.69057	1.57076	7.03412	1.66823	6.67213	1.57049	6.50408	1.7538	6.81914	1.63829	6.82169	1.75141	6.45151
ENSMUSG00000018543.8	-0.00420912	-3.01212	-3.01212	-0.277354	-1.45995	-0.0965014	-0.814372	-0.990769	-3.01212	-1.45619	-0.936529	-1.07716	-2.3001	1.15616
ENSMUSG00000018554.13	-0.113527	2.48325	-2.33013	2.62559	-2.44346	2.712	-0.814372	3.62702	-2.12819	1.97227	-3.01212	2.457	-2.3001	2.21225
ENSMUSG00000018566.14	-0.835161	4.5557	0.319197	4.93245	-0.148001	3.87438	-1.35559	4.33125	0.162804	4.34184	-1.4226	3.92356	-1.82549	4.10534
ENSMUSG00000018569.12	-2.34582	0.150445	-1.00429	-0.439365	-3.01212	0.641	-3.01212	-3.01212	-2.50349	-3.01212	-3.01212	-3.01212	-3.01212	-0.463368
ENSMUSG00000018570.17	-0.659081	-0.805618	-1.23922	-2.2406	0.466346	0.641	0.710121	0.100429	-0.747803	-3.01212	-1.4226	-0.75967	-1.18332	-0.566656
ENSMUSG00000018581.15	-3.01212	0.639764	-0.467432	1.67423	-3.01212	0.855235	-3.01212	-3.01212	-3.01212	-0.512194	-2.16109	-2.4557	-3.01212	-2.5223
ENSMUSG00000018595.6	-3.01212	-3.01212	-2.33013	-3.01212	-2.44346	-0.418764	-3.01212	-0.344372	-3.01212	-3.01212	-3.01212	-3.01212	-3.01212	-3.01212
ENSMUSG00000018648.15	-1.03576	2.28525	-2.33013	-0.830917	-0.24706	0.997319	-1.05975	-3.01212	1.08064	0.298959	0.505069	0.301368	1.60904	0.352213
ENSMUSG00000018654.17	-3.01212	1.92558	-1.00429	1.03711	-3.01212	0.582073	-3.01212	1.61503	-3.01212	0.458967	-3.01212	0.993249	-1.18332	0.947079
ENSMUSG00000018672.15	4.70997	4.02306	4.82989	3.36326	4.83041	3.27394	4.20521	2.60815	5.20165	3.09448	4.79298	2.13172	4.80558	2.44248
ENSMUSG00000018727.19	-3.01212	-3.01212	-1.86892	-1.74062	-3.01212	-2.00708	-3.01212	-0.741727	-3.01212	-1.66039	-0.936529	-3.01212	-0.561447	-0.191614
ENSMUSG00000018752.19	0.724158	-1.05145	0.0326641	-1.74062	0.941556	-3.01212	-0.113383	-3.01212	0.761972	-2.18341	0.602955	-0.623785	0.204385	-0.798474
ENSMUSG00000018796.13	2.18979	4.69201	3.46743	4.71379	3.43882	4.00349	3.39643	3.80393	2.64482	5.03914	2.87723	4.56628	2.65384	4.36594
ENSMUSG00000018819.10	8.16355	6.53472	7.748	5.17224	7.65698	5.49776	7.91167	5.50002	8.09108	4.981	8.17747	5.6098	8.11229	5.01996
ENSMUSG00000018821.3	-0.00420912	1.5812	1.83589	1.89427	-1.04906	2.16759	1.05703	0.795592	0.761972	-0.41647	1.11533	1.68513	1.22566	0.61077
ENSMUSG00000018822.7	-3.01212	-0.412382	-3.01212	-2.2406	-3.01212	-0.303158	-3.01212	-0.741727	-3.01212	-3.01212	-2.16109	-1.07716	-3.01212	-3.01212
ENSMUSG00000018830.8	4.68162	12.2295	5.42286	11.7159	4.57529	11.0875	3.77945	10.345	4.23488	10.6696	4.55996	10.9515	4.78089	11.0302
ENSMUSG00000018844.6	-3.01212	-3.01212	-1.86892	-3.01212	-3.01212	-1.42044	-3.01212	-3.01212	-3.01212	0.0536064	-3.01212	-3.01212	-3.01212	-0.930035
ENSMUSG00000018849.6	-1.26882	0.639764	1.45727	2.17189	-1.71967	3.00902	-1.05975	0.945171	-1.18993	-0.41647	0.400054	0.60785	-0.944995	0.407765
ENSMUSG00000018893.14	-1.89177	5.40398	-3.01212	4.88189	0.335516	3.11674	-3.01212	2.56257	-1.58409	7.05555	-1.08109	5.3333	-1.46897	6.49705
ENSMUSG00000018907.10	-2.34582	-3.01212	0.0326641	-3.01212	-2.44346	-3.01212	-0.814372	-3.01212	-3.01212	-3.01212	-1.4226	-3.01212	-3.01212	-3.01212
ENSMUSG00000018916.5	4.13042	1.34712	3.83616	-1.37002	4.94984	2.08511	3.64232	-2.19253	2.65686	0.118966	3.62399	-3.01212	3.36839	-1.23575
ENSMUSG00000018920.11	5.14027	4.49964	6.0056	3.2482	6.06779	4.12716	5.12514	3.77424	7.32318	4.76831	7.5165	4.53757	7.30015	4.01432
ENSMUSG00000018924.6	-1.89177	-3.01212	-1.86892	0.233492	-1.45995	0.697614	-3.01212	-3.01212	-2.12819	-0.0148552	-1.62941	-3.01212	-2.3001	-2.15729
ENSMUSG00000018925.3	-3.01212	-3.01212	-0.802319	-1.37002	0.11392	-2.00708	-3.01212	-0.0331585	-3.01212	-2.53907	-3.01212	-0.909697	-2.3001	-3.01212
ENSMUSG00000018927.3	-3.01212	-3.01212	-3.01212	-2.2406	-1.23992	-3.01212	-3.01212	1.78343	-3.01212	-3.01212	-3.01212	-3.01212	-1.82549	-3.01212
ENSMUSG00000018930.3	-3.01212	-3.01212	-3.01212	-1.37002	-2.44346	-1.00456	-3.01212	-3.01212	-3.01212	-0.7251	-3.01212	-0.385271	-3.01212	-3.01212
ENSMUSG00000018983.9	-0.659081	0.72046	-0.467432	2.51933	-2.44346	1.75246	-1.05975	-0.0331585	-1.18993	2.00722	-0.283862	1.65872	-0.561447	2.68661
ENSMUSG00000018986.10	-3.01212	-0.595643	-0.195822	-1.74062	0.11392	-3.01212	-0.814372	-0.529412	-0.880671	0.733925	-0.573598	-0.75967	-1.18332	-0.930035
ENSMUSG00000018999.14	5.24916	3.62223	5.13372	3.01784	5.35852	3.94038	5.37129	3.97895	5.43096	3.63104	5.41338	3.50134	5.49852	3.95961
ENSMUSG00000019027.7	1.6356	1.06755	1.33408	-0.621898	1.58428	-0.682134	2.24758	0.714553	2.33602	-2.53907	1.41393	-0.75967	2.18691	-1.62416
ENSMUSG00000019080.7	-0.502173	-0.595643	-1.23922	-1.37002	-0.24706	0.389308	0.356346	-0.990769	0.410386	-3.01212	0.453517	-0.385271	0.204385	-0.0352709
ENSMUSG00000019102.10	-0.502173	1.95922	0.629738	1.41447	-3.01212	-0.418764	-1.05975	-1.29196	-1.83064	-3.01212	-2.16109	-2.05515	-3.01212	-1.41692
ENSMUSG00000019122.8	-2.34582	0.554287	0.13463	-0.277354	-2.03664	-2.4238	-3.01212	0.335392	-1.02703	0.0536064	0.226641	-1.74199	-0.258748	-1.07481
ENSMUSG00000019124.10	4.61465	2.52877	4.2594	2.14355	4.09864	1.97491	4.12659	1.08069	4.11786	0.891853	3.88947	1.42797	4.27971	1.12335
ENSMUSG00000019158.9	-0.231812	-1.34794	0.319197	-0.621898	0.265366	0.582073	-1.05975	-0.990769	1.18406	1.06768	1.49265	0.492947	1.12462	0.407765
ENSMUSG00000019178.17	-0.835161	-1.05145	-2.33013	-1.74062	-2.03664	-1.00456	0.140515	-0.0331585	-2.12819	-0.974957	-2.16109	0.662042	-1.46897	-1.62416
ENSMUSG00000019214.13	0.786343	1.74447	-1.23922	0.433989	-1.71967	0.0842284	-0.814372	-1.67309	-0.747803	0.118966	0.0982491	-1.74199	-0.740512	0.234249
ENSMUSG00000019230.14	-0.659081	-3.01212	0.885131	-2.2406	-3.01212	-3.01212	-1.72817	-0.741727	-0.626146	-0.242199	0.226641	-0.499604	-2.3001	-1.23575
ENSMUSG00000019235.8	-1.26882	-1.34794	-1.86892	-3.01212	-0.593034	-1.42044	-0.421714	-3.01212	-0.312778	-3.01212	-0.374126	-3.01212	-0.00867651	-1.62416
ENSMUSG00000019256.17	3.8754	5.36372	5.55287	5.6104	4.20553	6.39668	3.89608	5.75936	2.94883	5.94701	2.99008	6.57215	3.51533	6.52558
ENSMUSG00000019278.5	9.23118	5.82482	8.99852	3.84018	8.78294	5.67035	8.9698	5.07416	9.10304	2.77778	8.83399	3.93461	8.70922	2.65252
ENSMUSG00000019301.5	-0.835161	-3.01212	-3.01212	-3.01212	-2.44346	-3.01212	0.0191442	-0.0331585	-1.58409	-2.18341	-1.4226	-3.01212	-0.944995	-3.01212
ENSMUSG00000019312.10	-3.01212	0.463423	-2.33013	1.99287	-1.23992	2.02001	-1.72817	-0.529412	-3.01212	-1.11824	-3.01212	-3.01212	-3.01212	-1.62416
ENSMUSG00000019359.14	-3.01212	-1.34794	-2.33013	-3.01212	-3.01212	-3.01212	-3.01212	-0.0331585	-1.83064	-3.01212	-2.52474	-1.48482	-0.740512	-2.5223
ENSMUSG00000019368.13	-1.26882	0.869455	-0.802319	0.121723	-0.353425	1.42374	-2.23179	-3.01212	-3.01212	-2.53907	-1.4226	-0.75967	-1.18332	-0.566656
ENSMUSG00000019528.18	2.87328	4.38053	2.40406	5.16168	2.44731	3.90475	2.64636	3.77424	2.12696	5.94025	2.73334	4.98564	2.43918	5.12106
ENSMUSG00000019539.11	7.18271	5.78551	7.35981	5.09665	7.82108	5.72414	7.03391	5.19485	7.62453	4.92728	7.44653	4.52666	7.59274	4.97239
ENSMUSG00000019577.6	5.2464	7.16887	4.79527	6.315	4.83647	6.65346	4.85945	6.22934	3.87674	7.55867	3.34865	6.53633	3.02016	7.16886
ENSMUSG00000019590.16	2.81481	2.28525	3.07711	2.19968	2.27951	2.61245	2.99108	-3.01212	2.03773	-0.242199	2.89666	0.231405	2.35247	-0.463368
ENSMUSG00000019732.14	-0.659081	-0.103694	0.697948	-0.621898	-3.01212	-1.68414	-0.604725	-0.344372	-1.83064	-3.01212	-0.0426947	-0.75967	0.101784	-1.86623
ENSMUSG00000019737.14	-3.01212	0.639764	-1.51998	0.233492	-0.593034	1.20686	0.453249	-0.0331585	-3.01212	0.458967	-1.24177	0.714272	-0.00867651	-1.62416
ENSMUSG00000019762.4	-0.659081	1.34712	-1.86892	-3.01212	-3.01212	1.24535	-0.421714	-1.67309	-3.01212	-2.18341	-2.16109	-3.01212	-3.01212	-1.07481
ENSMUSG00000019773.7	1.01131	1.12797	1.19938	0.908295	-0.24706	-2.4238	0.453249	0.537393	1.18406	-1.27734	0.505069	-0.180651	1.01596	1.33874
ENSMUSG00000019775.17	1.96626	1.18595	1.67597	-0.439365	2.62589	-0.544447	1.43468	0.335392	1.21695	-2.53907	1.96718	0.301368	2.70723	-1.41692
ENSMUSG00000019779.15	3.04844	2.11659	3.52489	2.74356	3.15826	2.33755	3.18697	0.872319	4.09149	1.49445	4.12188	1.36402	4.27383	0.829956
ENSMUSG00000019785.14	0.659171	0.366451	1.05079	-0.621898	0.265366	-2.00708	0.453249	-3.01212	2.79396	-2.18341	2.93476	-1.07716	2.59839	-1.86623
ENSMUSG00000019787.9	0.519696	7.46954	-0.325245	7.47108	0.527564	5.6597	0.54405	5.33699	-2.12819	8.35723	-0.573598	6.90901	-0.944995	7.44884
ENSMUSG00000019789.9	0.0974055	4.15231	-0.325245	4.29137	-0.353425	3.88661	-2.23179	4.03843	-0.880671	3.3608	-0.68473	4.05595	-0.561447	4.24152
ENSMUSG00000019796.12	-0.835161	-1.34794	0.40332	-2.2406	-0.880521	0.166756	0.0191442	-1.67309	1.56232	-3.01212	0.602955	0.157876	1.27365	0.746234
ENSMUSG00000019810.15	2.60653	1.12797	2.64772	1.75136	2.80964	1.20686	3.24225	0.945171	2.98747	0.964774	2.90628	-1.07716	3.43321	1.0554
ENSMUSG00000019818.15	8.36515	7.25435	8.2829	7.3091	8.44102	7.993	8.24682	6.56747	9.208	6.79247	9.24731	7.06045	9.36064	6.98989
ENSMUSG00000019831.14	2.92948	0.366451	3.10249	0.337221	2.78478	-0.0965014	2.60477	-2.19253	4.14375	1.61262	3.67553	0.301368	3.73692	0.829956
ENSMUSG00000019832.4	4.9291	2.08646	4.6987	-1.07543	5.27173	2.28309	4.33167	-0.741727	4.70084	-1.66039	4.58113	-0.623785	4.45122	-2.5223
ENSMUSG00000019838.11	5.11626	3.28016	4.36282	2.54121	4.91016	3.5214	5.51571	2.98161	4.56053	3.07814	4.63997	3.40134	4.57128	2.9525
ENSMUSG00000019846.11	9.39232	7.72924	9.42667	7.53792	9.62317	7.64809	9.01117	7.34549	9.53708	7.46712	9.26587	7.45802	9.61871	7.25041
ENSMUSG00000019848.14	-0.659081	2.41214	-3.01212	1.36624	-0.880521	2.48958	-3.01212	-2.19253	-3.01212	2.91291	-1.4226	1.68513	-1.18332	2.44248
ENSMUSG00000019851.8	-3.01212	2.17503	-0.62518	2.40461	-2.44346	2.6271	-3.01212	-0.18039	-3.01212	0.181492	-2.16109	0.231405	-2.3001	-0.276635
ENSMUSG00000019852.7	-0.231812	0.79688	-0.0770605	2.47453	1.26286	2.47345	-1.05975	1.20456	-0.880671	-0.844626	-2.52474	-2.4557	-0.944995	-1.86623
ENSMUSG00000019853.6	2.21261	-0.595643	2.87096	-0.621898	2.24347	0.389308	2.3518	-0.344372	3.36297	-3.01212	3.02582	-2.4557	3.17979	-0.677914
ENSMUSG00000019865.9	-2.34582	1.29537	-3.01212	-0.621898	-3.01212	-3.01212	-3.01212	-3.01212	-2.12819	-1.89833	-3.01212	-2.4557	-2.3001	-2.15729
ENSMUSG00000019866.14	0.591118	5.25278	3.22314	5.14033	1.02883	5.34443	0.710121	4.4735	1.68494	4.17898	0.780807	4.81675	0.6301	4.94214
ENSMUSG00000019874.11	-3.01212	-1.05145	-2.33013	-0.131714	-2.03664	-3.01212	-3.01212	-3.01212	-0.880671	-3.01212	-1.62941	-3.01212	-1.82549	-1.62416
ENSMUSG00000019876.15	-3.01212	0.366451	-1.86892	-1.07543	-3.01212	-3.01212	-3.01212	-3.01212	-3.01212	-3.01212	-3.01212	-3.01212	-3.01212	-2.15729
ENSMUSG00000019880.10	2.36302	-2.22711	1.10204	-1.74062	1.52547	-0.0965014	0.54405	-3.01212	-0.880671	-1.89833	0.344534	-3.01212	0.101784	-3.01212
ENSMUSG00000019889.10	4.88714	6.17906	4.7638	6.58637	4.71672	6.40944	4.41222	6.82561	4.64755	6.79685	4.66001	6.63107	4.59508	6.51771
ENSMUSG00000019890.4	-1.26882	2.45993	-1.86892	0.8393	-1.23992	1.31937	-3.01212	1.52284	-3.01212	3.44604	-3.01212	1.19051	-3.01212	-1.41692
ENSMUSG00000019891.15	0.724158	2.67767	1.37632	1.75136	0.941556	2.8926	-0.604725	2.19541	0.889857	2.07466	0.505069	2.63012	1.53221	2.24312
ENSMUSG00000019894.14	-0.502173	-1.72157	0.40332	-2.2406	-1.71967	0.318871	-0.604725	-2.19253	-1.37359	0.458967	-1.24177	-0.385271	-0.740512	-0.366982
ENSMUSG00000019899.16	11.422	8.69988	11.2164	8.31252	11.4859	9.10614	11.1071	8.48782	11.6247	7.7718	11.4597	8.31917	11.6527	8.20423
ENSMUSG00000019906.15	1.66899	4.83479	2.95698	5.59217	1.15059	5.01193	1.28475	5.70795	1.04444	5.26166	0.976126	4.91207	0.389992	5.08317
ENSMUSG00000019913.4	0.591118	3.04972	0.558142	1.15536	0.799862	1.85558	0.140515	2.25394	1.31135	1.31084	0.976126	1.81039	0.204385	2.87578
ENSMUSG00000019929.16	12.5549	9.194	12.6853	7.42031	12.6247	9.65482	12.3921	8.22114	12.5226	7.36894	12.4981	8.13385	12.3995	7.45544
ENSMUSG00000019932.8	2.11906	-3.01212	0.942492	-3.01212	3.81536	-0.418764	3.05424	-1.29196	3.742	-3.01212	1.94868	-3.01212	4.32026	-3.01212
ENSMUSG00000019933.7	-3.01212	1.70536	-3.01212	2.42829	-2.03664	-0.0965014	-1.05975	1.37246	-3.01212	2.91291	-2.16109	1.2971	-3.01212	1.88044
ENSMUSG00000019935.16	-1.03576	-1.72157	-3.01212	-3.01212	-0.24706	-3.01212	0.356346	-3.01212	-1.02703	-3.01212	0.344534	-1.07716	0.204385	-3.01212
ENSMUSG00000019936.10	1.25069	-0.595643	0.697948	-3.01212	2.16857	-2.00708	2.37672	-3.01212	1.90274	-3.01212	1.41393	-1.26664	2.8565	-3.01212
ENSMUSG00000019942.13	-1.54693	2.08646	-0.802319	1.67423	-1.71967	0.520636	-1.72817	0.335392	-0.880671	1.06768	-1.4226	1.11481	-1.18332	2.24312
ENSMUSG00000019944.14	3.37619	4.78406	3.23466	5.60781	2.9392	5.0175	3.00713	4.95133	3.64261	4.80353	3.18444	4.81076	3.02016	4.90401
ENSMUSG00000019945.10	-3.01212	-0.805618	-3.01212	0.233492	-3.01212	-0.544447	-3.01212	-3.01212	-3.01212	-1.66039	-1.62941	-3.01212	-2.3001	-1.86623
ENSMUSG00000019975.12	6.29973	5.17617	6.47767	5.23065	6.63978	4.96657	6.34408	5.12992	6.63384	4.56052	6.75125	4.33147	6.89295	4.70496
ENSMUSG00000019982.15	-0.835161	1.81966	-0.62518	0.97414	-3.01212	3.76604	-2.23179	0.537393	-1.37359	0.691585	-2.52474	-1.26664	-2.3001	-0.566656
ENSMUSG00000019987.9	-1.89177	-1.72157	-1.00429	-1.07543	-1.71967	-1.00456	-3.01212	-3.01212	-2.50349	-3.01212	-0.198914	-2.05515	-1.18332	-3.01212
ENSMUSG00000019989.8	6.01811	2.93604	5.61373	3.10859	5.70008	3.3107	5.68987	2.49138	5.03182	1.39241	4.84142	1.51888	4.82181	1.71412
ENSMUSG00000020000.7	-3.01212	1.5812	0.13463	-2.2406	-3.01212	-3.01212	-3.01212	0.100429	-1.02703	-1.45619	-3.01212	-3.01212	-2.3001	0.294436
ENSMUSG00000020007.4	-0.502173	-3.01212	-3.01212	-3.01212	-2.44346	-0.418764	-3.01212	-3.01212	-3.01212	-3.01212	-1.87089	-3.01212	-3.01212	-3.01212
ENSMUSG00000020009.12	7.01105	5.90037	7.22543	4.98929	7.14303	5.71388	6.85704	5.79921	7.46127	5.25259	7.33833	5.29093	7.53176	5.14169
ENSMUSG00000020014.17	-3.01212	1.85584	-3.01212	3.20772	-3.01212	2.33755	-1.35559	2.65234	-2.50349	3.13455	-1.62941	3.94557	-0.740512	2.24312
ENSMUSG00000020017.14	-1.26882	-3.01212	-3.01212	-1.07543	-0.593034	-1.00456	-1.05975	-1.67309	-0.0554782	-3.01212	-0.118691	0.0803967	-2.3001	-1.86623
ENSMUSG00000020020.8	-3.01212	0.150445	-3.01212	-0.830917	-3.01212	-0.682134	-1.72817	0.439925	-3.01212	-0.0148552	-3.01212	-1.48482	-3.01212	-0.191614
ENSMUSG00000020021.4	2.53588	3.91577	2.03362	4.56682	2.63982	4.06933	2.80165	4.79258	2.16116	5.11319	2.17243	5.15582	2.28383	4.5926
ENSMUSG00000020029.6	6.99797	8.89014	7.38718	9.2032	7.34837	9.11445	6.98714	9.00114	7.25008	9.47496	7.61217	9.2626	7.29362	9.30442
ENSMUSG00000020053.18	7.94796	5.28299	7.84614	4.59848	7.83553	5.14257	7.42963	4.34478	6.39964	4.22795	6.69479	4.65914	7.03633	4.09691
ENSMUSG00000020057.2	6.13325	4.29088	6.34702	2.27998	6.70914	4.68089	5.98754	4.21084	6.25769	4.78099	6.06776	4.87527	6.50284	3.63823
ENSMUSG00000020061.17	-3.01212	7.29774	-3.01212	7.69017	-3.01212	5.69663	-3.01212	5.01617	-1.58409	8.64881	-2.52474	7.26086	-3.01212	8.13442
ENSMUSG00000020062.7	-3.01212	-1.72157	0.825395	1.41447	-0.593034	2.16759	-3.01212	0.714553	-3.01212	-3.01212	-3.01212	-3.01212	-1.46897	-0.463368
ENSMUSG00000020067.8	-3.01212	5.1326	-3.01212	5.555	-3.01212	3.6417	-3.01212	2.36432	-3.01212	6.58838	-3.01212	5.13442	-3.01212	5.87046
ENSMUSG00000020072.15	-1.26882	0.463423	-0.195822	0.97414	-0.729628	0.520636	-3.01212	0.335392	-0.880671	-1.11824	-1.08109	0.368095	-1.18332	-1.62416
ENSMUSG00000020077.14	2.16659	4.54466	2.64772	2.51933	2.84614	3.28322	2.51783	3.85208	2.09193	5.19503	2.23484	5.17225	2.75872	3.50448
ENSMUSG00000020080.8	-3.01212	-0.103694	-3.01212	0.609992	-1.71967	-0.83436	-0.814372	-0.990769	-0.136251	-1.89833	-0.118691	-0.75967	0.389992	-1.23575
ENSMUSG00000020081.5	-1.26882	-1.05145	-3.01212	-0.830917	-3.01212	-3.01212	-3.01212	-3.01212	-3.01212	-3.01212	-3.01212	-0.623785	-3.01212	-3.01212
ENSMUSG00000020083.13	-3.01212	-0.412382	-3.01212	2.56277	-3.01212	-0.00330833	-2.23179	3.29204	-2.50349	2.52398	-1.62941	2.31201	-3.01212	2.85595
ENSMUSG00000020092.9	2.65733	5.00149	3.06424	4.73294	2.89342	4.06933	2.87344	4.15819	3.71922	4.86197	3.55229	5.20228	3.00603	4.97239
ENSMUSG00000020096.20	-1.03576	-3.01212	0.229863	-2.2406	0.191629	-0.196133	0.859033	-3.01212	0.621638	-0.512194	-0.198914	-3.01212	-1.18332	-0.566656
ENSMUSG00000020098.7	-1.26882	-0.595643	0.13463	-0.277354	-0.24706	-3.01212	-0.604725	0.439925	0.0210113	-2.53907	-0.118691	-3.01212	0.300171	0.407765
ENSMUSG00000020099.8	2.65733	3.62223	3.16408	5.02856	3.40659	4.6844	2.80165	4.7727	3.19155	5.11519	2.93476	5.03524	3.41192	5.20381
ENSMUSG00000020100.15	5.12831	3.44359	5.14293	2.62559	5.11351	3.40722	5.48739	3.48764	4.57329	2.33061	4.66851	3.17778	5.0525	2.96181
ENSMUSG00000020108.4	1.79534	6.26732	3.13976	6.74213	2.2616	6.52345	2.68677	6.80497	3.3703	7.09568	2.46053	6.93469	3.40116	7.25799
ENSMUSG00000020120.15	2.42297	1.62379	1.15153	3.38762	1.77307	4.72922	1.6946	2.89232	1.68494	2.30275	1.24227	3.11117	2.43918	2.06453
ENSMUSG00000020121.15	8.11022	5.65558	7.55691	4.47883	8.07991	5.61263	8.2264	5.13771	7.89003	4.71118	7.88055	4.64911	8.08607	4.46092
ENSMUSG00000020122.16	10.1416	7.51691	10.0591	7.20925	10.2896	7.99653	10.2457	7.51959	10.6226	6.89806	10.6602	7.17262	10.766	7.20753
ENSMUSG00000020123.6	1.37731	6.72643	1.83589	6.57845	1.7216	6.46961	1.57049	6.11162	1.42831	6.74668	2.23484	6.57921	2.70723	6.63
ENSMUSG00000020140.15	2.09469	3.30654	5.1702	6.08662	1.96233	4.06933	1.05703	5.43194	-1.58409	4.58386	0.286791	5.21366	-0.740512	5.03547
ENSMUSG00000020143.15	-1.54693	3.65339	-0.62518	2.9042	-0.468261	3.38153	-1.35559	3.42534	-3.01212	3.45239	-3.01212	2.29496	0.204385	1.82029
ENSMUSG00000020150.13	0.591118	1.2417	1.74208	2.51933	1.58428	1.92835	-0.113383	0.795592	1.1504	3.24113	0.901141	2.11238	0.83589	2.89535
ENSMUSG00000020151.16	-2.34582	-1.34794	0.997659	-1.74062	-3.01212	-3.01212	-2.23179	-3.01212	-1.83064	-2.53907	-3.01212	-3.01212	-3.01212	-2.5223
ENSMUSG00000020154.10	0.958271	4.03099	2.57703	4.59325	2.20651	4.28328	2.449	4.35818	0.761972	4.42495	2.00348	4.31888	1.64597	3.51084
ENSMUSG00000020155.2	-3.01212	3.61169	-0.62518	1.96074	-3.01212	2.02001	-1.72817	-0.0331585	-3.01212	1.36573	-1.4226	2.32886	-1.18332	1.551
ENSMUSG00000020160.18	5.14917	4.04673	5.31297	3.61103	4.56072	3.45726	5.18985	3.48764	5.34431	3.24846	5.61307	3.01033	5.16491	3.813
ENSMUSG00000020163.12	2.57164	5.38244	2.92888	4.43858	2.74667	3.44904	3.11474	4.35149	2.62044	4.76065	3.1362	2.78467	2.52098	3.45919
ENSMUSG00000020169.4	-0.00420912	0.938553	-0.195822	0.609992	0.527564	0.904168	-0.814372	0.335392	1.48342	1.33854	1.59136	-2.05515	0.389992	0.512835
ENSMUSG00000020173.17	2.49922	4.97296	2.91461	5.51684	2.50933	4.91677	2.1925	4.81705	0.571654	5.17212	1.68374	4.53031	1.49221	5.21164
ENSMUSG00000020175.14	2.34247	1.53733	3.22314	0.690547	3.36526	1.35501	2.66671	1.78343	3.11509	0.0536064	2.51183	1.33095	2.54073	1.18824
ENSMUSG00000020178.6	-1.26882	2.50619	1.37632	4.21172	0.64272	3.97515	1.11742	4.07946	0.466169	3.85857	0.226641	3.87276	0.702008	4.09268
ENSMUSG00000020181.16	7.53882	5.31258	7.23192	2.66599	7.26151	4.76939	6.85372	2.87377	6.78475	2.35794	6.72907	2.70946	6.83416	1.69192
ENSMUSG00000020182.16	-2.34582	0.463423	-1.23922	-3.01212	0.191629	-1.19757	-1.35559	-3.01212	-2.12819	-3.01212	-1.62941	-1.48482	-1.46897	-2.15729
ENSMUSG00000020183.11	0.444553	3.90717	-0.62518	4.7186	0.941556	4.78254	0.629474	4.60297	-0.312778	4.62099	0.780807	4.20485	0.554419	4.75133
ENSMUSG00000020191.11	-1.26882	-3.01212	-1.23922	-3.01212	0.0317853	-3.01212	-1.05975	-3.01212	-1.58409	-3.01212	-0.68473	-3.01212	-1.46897	-3.01212
ENSMUSG00000020193.3	-0.360669	-1.34794	-0.195822	-3.01212	0.335516	-3.01212	-2.23179	-3.01212	-3.01212	-1.45619	-0.573598	-3.01212	-1.18332	-3.01212
ENSMUSG00000020212.14	2.62366	1.89113	2.87096	2.11465	2.47866	2.56759	2.47231	1.96957	2.63268	-0.512194	3.01697	0.431871	2.54073	1.86067
ENSMUSG00000020216.13	-0.360669	4.35548	-0.467432	4.80708	-0.593034	3.40722	-2.23179	3.01584	0.669949	5.22688	0.453517	3.66288	0.101784	4.47399
ENSMUSG00000020218.11	-3.01212	-3.01212	-3.01212	-3.01212	0.402413	-3.01212	-3.01212	-3.01212	-1.58409	-3.01212	-0.68473	-3.01212	-1.18332	-3.01212
ENSMUSG00000020234.10	-2.34582	-3.01212	-3.01212	-0.830917	-3.01212	0.244817	-1.35559	0.100429	-3.01212	-0.326705	-1.24177	-0.0882864	-1.82549	-0.798474
ENSMUSG00000020241.13	10.8771	8.92008	10.8252	8.75646	11.5223	9.19193	10.6224	8.74249	11.2332	8.90347	11.2565	9.05454	11.3198	9.13924
ENSMUSG00000020251.13	5.06387	3.3829	4.76777	2.17189	5.00469	1.77894	4.62997	1.89797	4.16075	1.25378	4.40914	1.73654	3.47485	1.47501
ENSMUSG00000020255.8	6.76785	6.74584	6.86279	8.34788	6.73045	7.61127	7.00723	9.07147	6.68101	8.43528	7.17734	8.96273	6.65326	9.04027
ENSMUSG00000020256.14	4.32104	2.93604	4.04044	1.96074	4.02625	1.698	4.04343	1.78343	4.35426	0.118966	4.38526	1.48921	4.84582	1.97542
ENSMUSG00000020258.16	-3.01212	-3.01212	-0.325245	-1.74062	-3.01212	-1.19757	-0.604725	-3.01212	-1.18993	0.118966	-0.805143	-0.909697	-3.01212	-0.677914
ENSMUSG00000020261.15	4.3419	1.9921	4.41441	2.35604	4.82127	3.08526	4.97003	2.3375	4.82604	2.90367	4.563	1.63181	4.60918	2.8856
ENSMUSG00000020264.5	4.62319	1.78256	3.37669	-3.01212	4.09359	0.997319	3.97164	-0.0331585	5.37195	1.16373	5.00479	-0.75967	4.72157	-1.41692
ENSMUSG00000020268.13	-0.835161	2.25847	-0.467432	1.09745	0.402413	-1.68414	1.05703	0.537393	-0.409863	1.31084	0.602955	0.0803967	0.101784	1.47501
ENSMUSG00000020277.10	4.05665	5.67848	4.59071	6.64187	4.13351	6.44914	4.65055	6.26178	4.58907	6.75248	4.91949	6.40146	4.91175	6.57949
ENSMUSG00000020279.10	-2.34582	-3.01212	-3.01212	-0.439365	-3.01212	-3.01212	-2.23179	0.100429	-3.01212	-0.7251	-2.52474	-3.01212	-3.01212	-2.5223
ENSMUSG00000020286.12	-3.01212	-0.805618	-3.01212	-3.01212	-1.23992	-3.01212	-2.23179	-3.01212	-1.18993	-3.01212	-0.936529	-0.00148091	-1.82549	-1.62416
ENSMUSG00000020287.15	3.86103	1.5812	3.77432	2.17189	3.25193	2.52129	3.52461	2.10291	4.15652	0.407578	3.88461	1.36402	3.59304	1.97542
ENSMUSG00000020303.2	3.56541	4.64109	3.78219	4.83393	3.07868	5.11425	3.60062	2.22497	2.6081	1.33854	2.82748	1.78619	3.02016	1.84062
ENSMUSG00000020308.6	1.49371	0.554287	2.23069	1.89427	1.55518	1.48935	2.72609	-1.67309	2.65686	1.44433	2.09043	1.76158	1.94165	1.79968
ENSMUSG00000020310.9	-3.01212	1.49207	-3.01212	-2.2406	-3.01212	-3.01212	-3.01212	1.82263	-3.01212	4.70054	-1.62941	3.6156	-3.01212	2.34624
ENSMUSG00000020312.12	6.02135	3.47881	5.78227	2.56277	6.23541	3.69134	6.35352	3.08195	6.21049	2.0581	6.19975	2.93529	6.16242	3.01644
ENSMUSG00000020323.14	0.0974055	-3.01212	-1.51998	-3.01212	-3.01212	-1.68414	-0.604725	-0.990769	-1.18993	-3.01212	-1.87089	0.231405	-1.18332	-1.23575
ENSMUSG00000020326.7	5.64914	7.50486	5.8191	8.0344	5.6355	6.61264	5.49594	5.30966	5.64397	8.95458	5.75956	7.68273	5.80646	8.18746
ENSMUSG00000020330.16	-3.01212	1.39707	-3.01212	1.15536	-1.04906	-1.00456	-3.01212	-3.01212	-0.513955	-0.326705	-3.01212	-3.01212	-0.561447	2.30295
ENSMUSG00000020331.9	-0.502173	-3.01212	0.319197	0.337221	0.265366	0.318871	0.0191442	1.42435	-0.0554782	1.39241	-1.87089	0.231405	-1.18332	-0.463368
ENSMUSG00000020332.7	-3.01212	1.39707	-1.23922	-3.01212	-3.01212	-3.01212	-3.01212	-2.19253	-3.01212	-3.01212	-3.01212	-3.01212	-3.01212	-3.01212
ENSMUSG00000020335.13	-0.360669	-0.249798	0.558142	-3.01212	-0.593034	-3.01212	0.356346	-0.741727	-1.58409	-0.844626	-0.936529	-0.180651	-0.258748	-1.07481
ENSMUSG00000020340.16	-0.360669	3.15509	0.319197	3.10859	-1.45995	3.15768	-0.814372	2.69521	-0.312778	3.84414	-1.87089	4.03042	-0.561447	3.62071
ENSMUSG00000020357.3	-2.34582	3.44359	-0.62518	3.07897	-2.44346	1.6414	-3.01212	4.09556	-1.37359	4.95886	-2.16109	4.80776	-3.01212	3.10313
ENSMUSG00000020363.6	10.9317	9.13036	10.8887	7.62441	10.9875	8.93844	10.6188	8.56569	9.99234	8.17139	10.4	8.44742	10.3189	9.08609
ENSMUSG00000020374.16	-1.89177	1.78256	-1.23922	0.233492	-3.01212	-1.19757	-1.72817	1.08069	-2.12819	-2.18341	-1.62941	-1.07716	-2.3001	-2.15729
ENSMUSG00000020377.14	-3.01212	1.18595	-1.51998	-3.01212	-1.23992	0.318871	-1.05975	-0.344372	-0.409863	0.508588	-1.24177	0.60785	-0.258748	-1.86623
ENSMUSG00000020387.15	3.96551	5.38554	4.51237	6.36494	4.17237	5.37946	3.99597	6.0572	4.15227	5.63422	4.23688	5.74304	3.72833	5.82144
ENSMUSG00000020395.13	-3.01212	1.92558	-1.00429	-0.621898	-3.01212	1.31937	-3.01212	1.47443	-3.01212	0.458967	-3.01212	1.07542	-3.01212	-0.191614
ENSMUSG00000020399.14	-1.03576	-1.05145	-1.23922	-1.37002	-0.0553091	-3.01212	-0.814372	0.335392	-3.01212	0.181492	-0.283862	-3.01212	-0.740512	-0.191614
ENSMUSG00000020402.11	5.39599	7.94768	5.49173	8.06258	5.68	7.23813	5.60014	7.12804	5.73762	8.13408	5.5804	7.35589	5.74183	7.43135
ENSMUSG00000020407.13	-3.01212	-1.34794	-3.01212	1.31634	-1.04906	-1.42044	-1.35559	0.795592	-0.880671	2.25992	-0.573598	2.51704	-3.01212	1.3948
ENSMUSG00000020427.11	7.43345	6.41405	7.87543	4.94892	7.16728	5.90782	6.99017	4.46733	5.59633	4.80849	6.39001	4.72107	5.28976	4.49338
ENSMUSG00000020431.5	-3.01212	-1.72157	-1.00429	1.50635	-2.03664	-1.68414	-3.01212	-3.01212	-2.50349	-0.512194	-1.4226	1.73654	-1.82549	-0.798474
ENSMUSG00000020434.4	0.724158	0.639764	0.629738	0.97414	0.697025	1.24535	0.786497	1.42435	-2.12819	2.09104	0.163873	1.22692	-0.258748	0.562634
ENSMUSG00000020435.17	1.45594	-1.05145	2.46405	-0.131714	2.12962	-0.0965014	3.0848	0.628691	2.25916	-0.242199	2.05628	-0.623785	1.68198	-1.41692
ENSMUSG00000020437.12	0.192332	1.34712	-0.0770605	1.59273	-3.01212	1.42374	0.629474	1.65901	-1.37359	1.13242	-0.805143	0.0803967	-1.82549	0.909085
ENSMUSG00000020461.10	-2.34582	-3.01212	-1.51998	-0.277354	-3.01212	-0.682134	-3.01212	0.714553	-1.37359	-1.27734	-1.87089	-3.01212	-1.82549	-3.01212
ENSMUSG00000020467.15	9.47503	6.37407	10.012	2.64593	9.68756	6.16535	9.22524	3.71298	9.80402	0.458967	9.47887	3.77778	9.54958	0.702478
ENSMUSG00000020473.13	10.9138	8.3025	11.4213	7.88889	10.921	8.48176	11.5679	8.05055	10.717	7.13817	10.9788	7.51066	10.8085	7.59622
ENSMUSG00000020475.3	-3.01212	7.13154	-3.01212	7.2101	-3.01212	5.68442	-3.01212	5.04959	-3.01212	7.90428	-3.01212	5.74775	-3.01212	7.03965
ENSMUSG00000020486.18	3.35583	6.57732	3.7097	6.6707	3.03718	6.15528	2.90805	7.13584	2.8156	6.57097	3.20796	6.3079	3.06176	6.54119
ENSMUSG00000020493.8	-2.34582	0.262487	-0.325245	1.26465	-1.04906	-0.418764	-0.259327	-0.741727	-0.0554782	-0.0867282	-0.198914	-0.499604	0.389992	1.25034
ENSMUSG00000020524.16	4.53085	0.366451	4.27064	0.609992	5.4384	2.06374	4.75878	1.37246	4.95835	2.28861	4.70203	1.63181	4.53729	1.59952
ENSMUSG00000020542.18	-3.01212	5.12521	-1.86892	4.53989	-0.353425	4.46141	-3.01212	3.33334	-1.37359	4.28245	-0.470417	4.50829	-3.01212	4.76735
ENSMUSG00000020553.8	0.192332	0.639764	-0.325245	-3.01212	0.335516	-0.196133	-0.113383	-2.19253	0.228795	0.0536064	-0.198914	-1.48482	0.389992	-0.276635
ENSMUSG00000020573.17	-3.01212	0.150445	-1.51998	2.60495	-0.0553091	1.97491	-3.01212	2.46685	-3.01212	1.76331	-3.01212	0.301368	-3.01212	0.657353
ENSMUSG00000020577.16	-0.835161	3.79054	0.13463	4.92831	0.941556	5.30853	-0.604725	3.08195	0.761972	4.54871	0.69462	2.74755	0.6301	3.22411
ENSMUSG00000020592.14	7.03045	7.98286	6.36811	8.9855	7.37099	9.27392	6.77506	9.44836	7.90398	8.99009	7.40854	9.06322	8.10153	9.44589
ENSMUSG00000020598.16	3.7945	1.49207	3.46743	-0.621898	4.34385	1.52107	3.97164	1.26273	1.84078	-0.242199	2.47352	-0.180651	2.08301	-0.463368
ENSMUSG00000020599.13	0.281395	1.74447	-0.62518	1.78844	-1.45995	0.697614	-0.604725	2.44189	-1.02703	2.46236	-1.62941	1.26244	-0.944995	1.30987
ENSMUSG00000020601.7	0.281395	3.04972	2.34146	4.12016	2.77219	4.19263	1.33648	3.70251	2.16116	4.08398	1.98545	2.57469	2.32995	3.09469
ENSMUSG00000020605.9	3.96551	3.06525	4.25374	1.99287	3.7906	1.48935	3.45611	1.78343	3.66662	1.4186	3.55229	1.94762	3.50532	2.8856
ENSMUSG00000020607.6	1.53051	1.44535	2.63037	1.96074	3.17749	2.26447	1.84504	1.08069	2.80482	-3.01212	2.43417	0.431871	2.2602	-0.930035
ENSMUSG00000020609.14	-3.01212	0.0289644	-3.01212	-1.07543	-3.01212	-1.68414	-3.01212	-0.0331585	-3.01212	-0.16237	-1.87089	0.231405	-3.01212	-1.62416
ENSMUSG00000020617.13	-3.01212	-3.01212	-1.86892	-3.01212	-0.729628	-3.01212	-3.01212	-0.0331585	-3.01212	-3.01212	-1.87089	-3.01212	-3.01212	-3.01212
ENSMUSG00000020629.12	2.76934	2.59448	3.60701	3.46981	2.55415	2.84326	3.02301	-0.741727	2.59565	3.31272	2.7225	2.76003	2.79206	3.19283
ENSMUSG00000020635.8	0.845958	-3.01212	-0.62518	-3.01212	1.11113	-1.19757	0.356346	-1.29196	0.0210113	-3.01212	-0.805143	-0.00148091	0.770502	-2.15729
ENSMUSG00000020638.7	5.04173	2.14611	4.8069	2.47453	6.39894	4.14762	5.22801	3.59341	5.08624	3.4961	5.01816	3.58086	4.71724	2.89535
ENSMUSG00000020639.14	-3.01212	-1.72157	-3.01212	-1.74062	-0.729628	-3.01212	-3.01212	-3.01212	-2.50349	-1.89833	-2.16109	-0.00148091	-3.01212	-3.01212
ENSMUSG00000020641.15	6.60485	4.31707	6.13117	3.57964	8.5194	6.03685	7.26503	4.81219	6.33931	5.54042	6.64107	6.26038	6.80077	5.18207
ENSMUSG00000020642.12	6.20331	3.62223	5.96983	2.98627	6.60114	4.11162	6.09656	3.41255	6.51737	3.13455	6.22111	3.36095	6.33631	3.29948
ENSMUSG00000020646.16	0.192332	1.39707	-0.62518	0.609992	-0.353425	1.38979	-0.604725	2.16523	-1.83064	1.06768	-1.4226	0.950341	-0.258748	-0.191614
ENSMUSG00000020649.11	-1.89177	0.463423	0.40332	0.8393	0.586291	0.855235	1.48138	0.714553	0.352358	0.0536064	0.226641	1.07542	-2.3001	1.3948
ENSMUSG00000020651.8	-3.01212	-3.01212	-3.01212	1.03711	-3.01212	-3.01212	-3.01212	-3.01212	-3.01212	-3.01212	-2.16109	-3.01212	-3.01212	-3.01212
ENSMUSG00000020660.6	-1.03576	-3.01212	0.0326641	0.433989	-3.01212	-0.196133	-3.01212	-0.18039	-0.747803	-3.01212	-0.805143	-0.180651	-1.18332	-2.5223
ENSMUSG00000020669.15	1.25069	1.5812	0.942492	1.09745	1.7216	0.904168	0.140515	-1.29196	1.92281	-1.66039	0.602955	1.42797	1.36508	1.30987
ENSMUSG00000020672.14	1.93914	-1.34794	1.33408	0.433989	1.55518	0.582073	1.88032	0.100429	1.39995	-1.11824	1.21157	1.63181	1.75141	1.18824
ENSMUSG00000020681.14	9.86853	6.74342	9.79219	4.00675	9.57471	6.13235	9.84777	4.88344	9.41328	3.01945	9.78534	3.97798	9.59529	3.52974
ENSMUSG00000020682.17	1.20588	3.01814	2.18389	3.39966	1.22639	3.15768	0.994002	2.77731	-0.312778	2.97601	0.226641	2.27771	-0.561447	3.45919
ENSMUSG00000020684.14	-1.89177	1.18595	-0.325245	-0.621898	-1.71967	-3.01212	-0.259327	-2.19253	-0.626146	0.181492	-1.4226	-1.26664	-0.740512	-1.07481
ENSMUSG00000020689.4	7.31055	5.07239	6.98386	2.74356	7.59666	4.35983	7.20281	3.51182	8.10844	3.42034	8.07405	3.45604	8.34451	3.3711
ENSMUSG00000020695.14	8.13583	5.15818	8.09014	4.66976	8.25075	5.67211	7.9604	4.74236	8.35507	4.02126	8.3077	4.84338	8.47947	5.03106
ENSMUSG00000020698.11	-1.89177	-3.01212	-1.51998	-3.01212	0.527564	-3.01212	-1.05975	-1.67309	-2.12819	-3.01212	-1.87089	-0.180651	-0.258748	-1.62416
ENSMUSG00000020701.12	2.62366	-3.01212	3.83616	0.000562279	4.25161	0.804584	4.36941	-3.01212	3.78101	0.298959	3.66423	0.813381	3.59304	-0.366982
ENSMUSG00000020704.13	-3.01212	-3.01212	-3.01212	-1.74062	-3.01212	-3.01212	-3.01212	-3.01212	-3.01212	0.508588	-1.62941	-3.01212	-3.01212	-1.86623
ENSMUSG00000020707.6	2.30047	1.12797	1.8952	0.433989	3.07868	1.38979	2.89085	0.439925	2.24328	0.0536064	2.32366	1.54795	2.2602	1.28041
ENSMUSG00000020709.15	-0.113527	5.53246	0.319197	5.85283	-0.880521	5.4553	-0.814372	6.28302	-1.37359	5.62581	-0.68473	5.90208	0.83589	6.00937
ENSMUSG00000020712.11	-3.01212	-3.01212	-2.33013	-0.621898	-0.468261	-2.00708	-1.72817	-2.19253	-1.02703	-3.01212	-2.16109	-3.01212	-0.402173	-2.15729
ENSMUSG00000020717.19	-0.502173	4.14502	0.697948	4.49574	-0.148001	2.6416	-0.421714	4.27584	-0.626146	5.70909	0.0982491	5.36223	-0.128301	4.2067
ENSMUSG00000020722.5	-3.01212	1.12797	-3.01212	3.04873	-3.01212	0.456466	-3.01212	0.795592	-3.01212	3.30572	-3.01212	1.11481	-3.01212	3.01644
ENSMUSG00000020723.3	2.0699	-1.05145	1.57076	1.15536	2.36585	0.0842284	0.453249	1.26273	3.01578	1.82337	2.27993	1.73654	2.79206	2.18071
ENSMUSG00000020732.13	-2.34582	0.72046	-1.51998	0.690547	-2.44346	1.55211	-0.259327	-0.741727	-2.50349	0.508588	-1.62941	-2.05515	-1.46897	1.15616
ENSMUSG00000020733.3	1.73355	5.15818	2.31998	4.66478	1.55518	4.2315	2.16415	3.68134	1.28056	4.42171	1.96718	4.70503	1.68198	4.77529
ENSMUSG00000020734.13	-3.01212	-3.01212	-3.01212	-0.277354	-3.01212	-3.01212	-2.23179	-3.01212	-3.01212	-2.53907	-3.01212	-3.01212	-1.82549	-0.366982
ENSMUSG00000020758.15	-0.835161	1.74447	1.4961	3.09385	0.466346	3.36415	0.786497	1.37246	-0.409863	4.03825	-0.68473	3.54525	-0.561447	1.71412
ENSMUSG00000020774.9	2.73822	1.81966	2.15991	1.31634	2.29719	0.697614	2.27435	1.70169	2.27486	1.5665	1.7278	-0.623785	1.60904	0.234249
ENSMUSG00000020782.18	-0.502173	2.11659	-1.00429	1.41447	-1.71967	1.83048	-1.05975	1.37246	-1.83064	1.82337	-0.936529	2.18821	-3.01212	1.86067
ENSMUSG00000020785.17	3.0357	0.72046	2.99815	1.96074	3.37362	2.24561	2.90805	-0.529412	3.71347	-0.16237	3.78385	0.231405	3.62113	1.73599
ENSMUSG00000020787.14	-3.01212	4.83025	-3.01212	3.4468	-1.71967	3.63447	-1.05975	1.01452	-3.01212	1.74272	-1.4226	2.50227	-3.01212	3.10313
ENSMUSG00000020788.15	-0.00420912	6.34891	0.0326641	5.8767	-1.04906	5.40518	0.140515	4.45491	-1.37359	4.67903	-1.4226	5.32912	-3.01212	4.99524
ENSMUSG00000020793.5	-3.01212	-3.01212	-2.33013	-3.01212	-3.01212	-0.0965014	-3.01212	-0.990769	-2.12819	-3.01212	-2.16109	-3.01212	-2.3001	-3.01212
ENSMUSG00000020806.15	1.01131	5.12891	3.58916	5.21031	2.72069	5.51362	2.90805	4.95574	2.35092	5.77647	3.32015	5.69998	3.2293	6.02721
ENSMUSG00000020808.3	-3.01212	-3.01212	-1.51998	-0.439365	-3.01212	-1.19757	-1.35559	-3.01212	-2.12819	-0.844626	-2.52474	-3.01212	-3.01212	-1.07481
ENSMUSG00000020826.8	-1.89177	0.150445	0.40332	0.690547	-0.24706	-1.42044	-0.421714	1.47443	-2.12819	3.6422	0.453517	3.75925	-0.00867651	1.77876
ENSMUSG00000020829.9	0.591118	-1.34794	0.697948	-1.74062	1.58428	-1.68414	0.994002	-0.344372	1.21695	-1.66039	0.862135	-0.623785	0.554419	-0.463368
ENSMUSG00000020836.15	1.56639	3.5578	0.697948	3.32592	0.335516	2.5827	2.40122	1.89797	1.37101	4.95439	1.01221	3.46369	0.554419	3.97348
ENSMUSG00000020838.12	-0.659081	-1.72157	0.13463	0.433989	0.466346	0.166756	-1.72817	-3.01212	-2.50349	-3.01212	-1.4226	-1.74199	-1.82549	-1.41692
ENSMUSG00000020839.16	0.845958	1.2417	0.942492	-1.07543	0.402413	-1.42044	1.61305	-1.29196	1.56232	-3.01212	1.56731	-3.01212	1.57114	-3.01212
ENSMUSG00000020844.6	5.11626	4.49391	5.00838	4.83393	5.77773	4.88665	4.72035	3.75411	6.69858	4.51572	6.41718	4.75887	6.76555	4.08418
ENSMUSG00000020846.6	2.65733	1.34712	2.40406	2.17189	2.83408	1.35501	2.51783	0.872319	3.70769	1.39241	3.10313	-1.26664	3.33485	1.88044
ENSMUSG00000020847.15	0.591118	0.72046	-1.51998	1.03711	-0.353425	-0.682134	-0.113383	1.08069	-1.58409	1.44433	-0.0426947	0.231405	-0.944995	0.909085
ENSMUSG00000020848.7	5.09184	1.06755	4.32557	0.121723	4.59688	0.904168	5.28835	1.14395	4.8835	0.298959	4.26706	1.90331	4.34854	0.657353
ENSMUSG00000020857.11	-0.00420912	-3.01212	-0.62518	-1.74062	0.0317853	-0.682134	0.453249	0.628691	-0.312778	-1.11824	-0.573598	1.11481	0.300171	-0.111326
ENSMUSG00000020865.16	-0.113527	0.366451	-1.00429	2.30578	-0.148001	2.72568	-1.35559	-1.29196	0.410386	-0.0867282	-0.0426947	-0.623785	-0.740512	-2.15729
ENSMUSG00000020866.17	6.89324	6.45442	7.48694	5.87455	7.29765	6.06671	6.95647	4.53379	8.44609	5.59024	8.04469	5.7399	8.02824	5.83923
ENSMUSG00000020871.8	2.04468	0.72046	1.60669	-3.01212	-0.729628	-1.42044	1.05703	-3.01212	1.86173	-1.11824	1.33065	-3.01212	1.45107	-1.07481
ENSMUSG00000020872.4	-3.01212	1.00449	-1.86892	-1.74062	-1.23992	-3.01212	-3.01212	0.439925	-2.50349	-1.89833	-3.01212	-3.01212	-3.01212	-3.01212
ENSMUSG00000020875.9	-1.54693	-0.805618	0.13463	0.121723	-2.03664	-1.68414	-1.35559	-3.01212	-1.83064	-2.18341	-1.62941	-3.01212	-3.01212	-1.23575
ENSMUSG00000020877.11	0.958271	0.639764	1.10204	0.121723	-0.593034	0.389308	-1.05975	-3.01212	0.228795	1.5665	0.344534	0.301368	-0.128301	0.171441
ENSMUSG00000020889.11	6.47399	7.68154	4.92545	7.22201	6.03522	7.89276	5.82502	7.14264	4.98246	7.78192	5.46473	7.66791	5.15854	7.36712
ENSMUSG00000020890.11	0.519696	-1.34794	-0.195822	-0.830917	0.265366	-3.01212	0.252463	-3.01212	0.291899	-1.11824	0.649516	-3.01212	0.554419	-1.62416
ENSMUSG00000020893.17	6.73077	8.04097	6.64899	8.08557	6.5178	8.15276	5.92767	8.00175	6.1221	8.11693	6.36669	8.19285	6.06692	7.93172
ENSMUSG00000020895.14	0.845958	0.0289644	1.29056	-1.74062	-0.148001	-0.83436	0.859033	0.537393	0.466169	-1.27734	0.901141	-1.26664	0.83589	0.407765
ENSMUSG00000020897.12	-3.01212	-1.34794	-0.802319	-0.439365	-0.353425	-3.01212	-3.01212	-2.19253	-0.880671	-3.01212	-2.52474	-3.01212	-3.01212	0.829956
ENSMUSG00000020900.15	7.97658	6.79441	8.04092	5.90862	7.95594	5.94191	7.59272	5.57079	7.59395	5.51333	7.62096	5.13442	7.61095	5.38428
ENSMUSG00000020901.13	5.08876	2.48325	4.4981	2.05504	5.55693	2.76595	5.20732	1.93421	5.14937	0.733925	5.25301	0.662042	5.51358	1.62318
ENSMUSG00000020902.12	6.47281	5.2115	6.83466	4.53445	6.43234	5.27868	6.61802	4.43607	5.94937	2.99354	6.23739	4.15375	5.55786	2.9525
ENSMUSG00000020905.11	-1.89177	-3.01212	0.0326641	0.524673	-0.729628	2.02001	-1.72817	-0.344372	-2.12819	-0.0867282	-1.24177	0.714272	-1.46897	-0.366982
ENSMUSG00000020907.1	-0.502173	-3.01212	-1.51998	-3.01212	0.586291	-2.00708	1.61305	-3.01212	0.805872	-3.01212	0.554842	-3.01212	0.702008	-3.01212
ENSMUSG00000020908.14	-3.01212	1.00449	-2.33013	2.05504	-2.44346	-0.544447	-3.01212	-3.01212	-0.747803	-2.53907	-1.87089	-1.26664	-1.82549	0.407765
ENSMUSG00000020911.14	3.55652	3.41962	4.29837	5.70554	3.63934	6.58758	3.49076	1.37246	1.66123	1.80362	1.7278	-0.0882864	1.22566	0.234249
ENSMUSG00000020912.4	-2.34582	-3.01212	-0.325245	-3.01212	-1.45995	-3.01212	0.252463	-3.01212	0.291899	-3.01212	-0.805143	-3.01212	-0.258748	-2.15729
ENSMUSG00000020914.17	-1.89177	2.69774	1.64175	4.46744	1.33313	2.91664	-1.05975	-0.344372	1.00732	2.7471	1.01221	2.05278	1.57114	4.37642
ENSMUSG00000020916.8	3.65979	0.554287	3.65927	-3.01212	3.27889	-0.682134	2.95844	1.01452	2.09193	-3.01212	2.37997	-2.05515	2.1097	-3.01212
ENSMUSG00000020928.14	-3.01212	3.47881	-1.23922	4.43273	-1.45995	4.02024	-3.01212	4.99488	-3.01212	4.56346	-2.16109	4.10078	-3.01212	4.00535
ENSMUSG00000020930.9	-3.01212	-3.01212	-0.195822	-2.2406	-3.01212	-2.00708	-3.01212	-3.01212	-1.58409	-3.01212	-3.01212	-3.01212	-0.944995	-3.01212
ENSMUSG00000020932.14	-1.26882	-3.01212	-1.51998	-0.621898	-3.01212	-3.01212	-3.01212	-3.01212	-3.01212	-1.66039	-2.16109	-3.01212	-3.01212	-0.677914
ENSMUSG00000020940.13	-2.34582	-3.01212	-1.00429	-3.01212	-2.03664	-1.19757	-0.113383	-3.01212	-1.58409	-1.89833	-1.87089	-3.01212	-3.01212	-3.01212
ENSMUSG00000020953.17	-2.34582	3.18384	-0.802319	2.47453	-0.729628	-0.83436	-2.23179	3.42534	0.162804	6.6387	-0.374126	6.64038	-0.944995	4.80145
ENSMUSG00000020963.14	-3.01212	-0.805618	-3.01212	-0.439365	-2.03664	-3.01212	-3.01212	-3.01212	-1.83064	-3.01212	-1.24177	1.36402	-3.01212	0.562634
ENSMUSG00000020992.4	-2.34582	-0.595643	-3.01212	-1.07543	-1.04906	-3.01212	-1.35559	0.335392	-2.50349	-0.614723	-0.936529	-3.01212	-1.82549	-0.798474
ENSMUSG00000021003.9	3.67631	2.36272	3.01161	1.78844	3.89882	2.37274	4.08182	1.78343	4.29773	2.44971	3.84014	3.05151	4.69978	2.38828
ENSMUSG00000021010.7	-2.34582	0.150445	-2.33013	-0.277354	-0.880521	-0.196133	-0.421714	1.70169	-1.58409	1.97227	-1.87089	0.906116	-3.01212	1.28041
ENSMUSG00000021047.7	7.69287	5.24257	7.67055	1.59273	6.8655	3.6272	7.10926	3.01584	6.98837	0.181492	7.29459	2.15079	6.85403	1.52611
ENSMUSG00000021054.6	6.15109	4.89687	6.03885	4.69926	6.01532	4.64175	6.6362	4.08753	6.39785	4.38897	6.36495	4.22299	6.33348	5.18406
ENSMUSG00000021055.14	-3.01212	-3.01212	-1.23922	-3.01212	-1.23992	-3.01212	-3.01212	-0.741727	-2.50349	-3.01212	-3.01212	-0.623785	-3.01212	-0.930035
ENSMUSG00000021061.15	-0.835161	4.83931	0.629738	5.50853	-1.04906	4.75612	-1.35559	3.57057	-2.12819	6.029	-2.16109	4.74009	0.101784	4.86237
ENSMUSG00000021062.15	4.22327	0.463423	3.1998	2.85261	3.80303	3.50563	3.11474	1.89797	3.47598	1.82337	3.50242	0.231405	3.71101	0.702478
ENSMUSG00000021069.16	5.2325	3.78116	5.4304	2.954	5.32873	3.46544	5.17572	2.98161	5.10613	3.21895	5.1973	3.06163	5.21493	3.56071
ENSMUSG00000021070.5	0.519696	1.5812	1.05079	1.26465	1.22639	1.38979	0.356346	-0.18039	0.466169	-1.89833	0.901141	0.0803967	0.474546	-0.191614
ENSMUSG00000021071.15	2.65733	-3.01212	0.763079	-3.01212	1.96233	-3.01212	1.33648	-0.18039	3.49622	-2.53907	2.42081	-3.01212	3.88329	-1.86623
ENSMUSG00000021087.17	2.4616	2.20338	3.03817	-1.74062	2.91649	0.997319	3.15851	1.08069	2.6081	0.733925	2.74411	0.431871	2.87217	0.234249
ENSMUSG00000021090.15	0.903207	0.150445	0.0326641	-0.131714	0.191629	-0.83436	0.252463	-2.19253	1.39995	-1.89833	1.24227	-3.01212	0.101784	-3.01212
ENSMUSG00000021091.8	5.43534	4.90552	6.0633	3.20772	5.66305	3.92268	5.30792	3.88948	7.32459	6.16287	7.41613	5.754	7.99597	4.78319
ENSMUSG00000021094.9	4.98651	4.22326	5.56662	2.02429	5.18651	3.39014	4.56097	3.80393	5.23214	3.2702	5.21482	3.39335	5.19637	2.41564
ENSMUSG00000021095.5	2.04468	0.0289644	2.81062	-2.2406	2.56879	-3.01212	2.70657	-2.19253	1.92281	-1.66039	1.59136	-3.01212	0.958397	-3.01212
ENSMUSG00000021097.14	4.4563	6.87153	4.83368	6.45993	4.80282	6.76777	4.25981	6.19053	4.61398	6.36329	4.5721	6.63531	4.4035	7.04568
ENSMUSG00000021098.14	1.53051	1.53733	0.0326641	-0.277354	0.527564	0.951495	-0.604725	2.3375	0.621638	-0.974957	1.41393	1.71107	0.898444	0.352213
ENSMUSG00000021108.17	-1.54693	2.43623	-0.0770605	2.27998	-0.593034	1.698	0.928095	1.31863	0.352358	3.32662	-0.805143	2.84448	-0.944995	1.50079
ENSMUSG00000021113.4	4.55338	6.45737	4.46911	6.56783	4.76836	6.30968	4.91154	7.22083	4.29388	6.84231	4.82376	6.60624	5.00354	6.84019
ENSMUSG00000021120.11	2.90165	1.85584	2.95698	1.09745	2.91649	2.06374	2.62572	0.335392	2.99697	0.853962	2.51183	-1.26664	2.75872	0.909085
ENSMUSG00000021123.12	-3.01212	-3.01212	-1.00429	-1.74062	0.0317853	-0.196133	-1.35559	-2.19253	-0.312778	-3.01212	-1.87089	-3.01212	-1.18332	-3.01212
ENSMUSG00000021125.6	-3.01212	0.150445	-0.195822	0.97414	-2.03664	1.28283	-3.01212	-1.29196	-1.83064	-1.66039	-1.24177	-3.01212	-3.01212	-1.41692
ENSMUSG00000021135.8	-3.01212	-3.01212	-3.01212	-2.2406	-3.01212	-3.01212	-3.01212	1.52284	-2.50349	-3.01212	-3.01212	-2.05515	-3.01212	-1.07481
ENSMUSG00000021136.13	-1.03576	-1.34794	-0.467432	1.21104	-0.880521	0.520636	-3.01212	1.65901	-0.513955	-0.614723	0.0982491	-0.385271	-0.00867651	0.352213
ENSMUSG00000021139.17	-3.01212	-3.01212	-3.01212	-0.439365	-0.353425	-1.00456	-3.01212	1.01452	-1.58409	-0.614723	-1.4226	-3.01212	-3.01212	-0.366982
ENSMUSG00000021175.15	-0.659081	1.44535	0.0326641	0.000562279	-2.03664	2.20713	-3.01212	0.537393	1.00732	1.4186	-1.24177	1.81039	0.101784	0.702478
ENSMUSG00000021182.14	1.20588	4.8528	2.23069	5.579	0.466346	4.27865	1.52662	3.9962	1.56232	5.25077	1.89172	5.18619	1.17602	4.70219
ENSMUSG00000021186.8	6.67844	4.56665	6.89493	3.71097	6.8042	4.54092	6.69062	3.65985	6.55081	4.11234	6.69618	3.94557	6.42264	3.93619
ENSMUSG00000021187.14	0.845958	-0.805618	0.40332	-1.07543	-0.880521	-3.01212	-1.72817	-3.01212	-0.221816	-1.27734	-0.573598	-2.4557	-1.82549	-0.566656
ENSMUSG00000021198.16	1.82527	0.366451	1.24569	0.121723	0.11392	0.456466	0.786497	-0.741727	2.27486	-0.614723	1.1802	-1.74199	2.23618	-1.62416
ENSMUSG00000021200.14	-3.01212	5.22193	-3.01212	5.38689	-1.45995	3.95787	-3.01212	2.91062	-2.12819	6.01512	-3.01212	4.96153	-2.3001	5.74262
ENSMUSG00000021203.15	2.48053	-0.249798	2.31998	1.15536	2.9392	0.582073	1.77178	0.222688	2.70402	0.733925	2.18829	2.15079	2.16163	1.75753
ENSMUSG00000021211.3	-3.01212	-1.05145	-3.01212	-2.2406	-3.01212	-0.303158	-3.01212	-1.67309	-3.01212	-0.326705	-3.01212	-3.01212	-3.01212	0.105774
ENSMUSG00000021213.11	-3.01212	0.79688	-1.86892	0.433989	-1.23992	0.0842284	-3.01212	0.335392	-3.01212	-0.974957	-2.16109	1.22692	-3.01212	-0.276635
ENSMUSG00000021214.13	6.09537	4.93118	5.05464	-0.830917	5.3437	2.31962	4.68088	1.61503	5.75871	-3.01212	5.73413	1.07542	5.01063	-1.62416
ENSMUSG00000021219.16	3.82445	4.49391	1.4961	5.15105	3.76541	4.31981	4.40619	5.14159	3.45546	4.24269	2.96269	4.83456	3.39032	4.37642
ENSMUSG00000021221.15	0.0974055	1.74447	0.0326641	2.51933	0.335516	1.20686	-0.604725	0.222688	-1.58409	1.89974	-1.62941	0.157876	-2.3001	1.47501
ENSMUSG00000021223.13	3.59177	1.62379	4.14187	2.66599	3.9046	3.29244	3.55767	0.945171	5.87919	2.24536	5.63638	0.662042	6.1464	1.21962
ENSMUSG00000021236.16	4.33151	2.84898	4.16616	1.71331	4.12858	2.44066	4.16286	1.56967	4.11786	2.27434	4.1136	2.85615	4.16989	2.55748
ENSMUSG00000021239.12	-3.01212	-1.72157	-3.01212	-3.01212	-3.01212	-3.01212	-1.35559	-3.01212	-3.01212	-3.01212	-3.01212	-0.00148091	-3.01212	-3.01212
ENSMUSG00000021242.8	6.91515	5.48706	7.11594	4.33588	7.10462	4.97805	6.83023	4.83633	7.15091	4.20556	7.16086	4.78352	7.14755	4.84235
ENSMUSG00000021255.17	-0.659081	-1.34794	-0.802319	1.78844	-1.71967	1.38979	-1.35559	-3.01212	-1.18993	0.928774	-1.62941	-1.26664	-1.18332	-0.191614
ENSMUSG00000021256.5	2.30047	1.39707	2.74765	1.36624	2.85811	1.85558	2.56196	0.439925	3.64865	2.66195	3.12801	0.950341	2.90301	1.82029
ENSMUSG00000021259.4	1.41716	-1.72157	0.885131	-0.621898	0.941556	1.08482	1.77178	1.96957	1.34149	-0.974957	1.63829	0.662042	1.32009	0.352213
ENSMUSG00000021265.3	0.0974055	0.262487	0.40332	0.97414	0.749359	-0.196133	0.356346	-2.19253	0.805872	1.28259	0.344534	1.83419	-0.740512	1.47501
ENSMUSG00000021278.6	-1.54693	-3.01212	0.0326641	-1.74062	0.848656	-3.01212	0.710121	-0.741727	1.04444	-1.45619	0.976126	-3.01212	1.84966	-3.01212
ENSMUSG00000021286.7	2.85888	1.62379	3.34514	2.54121	3.01598	2.6416	2.85583	0.222688	3.65466	1.86206	3.28371	0.813381	3.33485	2.31753
ENSMUSG00000021287.12	-0.502173	-1.34794	-1.51998	0.76684	0.191629	-1.42044	0.710121	-2.19253	-0.221816	-3.01212	-0.68473	-3.01212	-1.46897	-0.191614
ENSMUSG00000021294.7	-3.01212	-1.34794	-1.86892	0.000562279	-0.593034	-0.544447	-3.01212	-0.529412	-2.50349	1.31084	-3.01212	-0.623785	-3.01212	-0.111326
ENSMUSG00000021298.7	-3.01212	0.72046	-1.00429	-3.01212	-2.44346	-1.68414	-2.23179	-3.01212	-3.01212	-1.66039	-3.01212	-1.74199	-3.01212	-2.5223
ENSMUSG00000021301.8	-3.01212	-0.595643	-3.01212	-0.277354	-3.01212	-3.01212	-0.814372	-2.19253	-1.83064	-3.01212	-2.16109	-0.623785	-3.01212	-3.01212
ENSMUSG00000021303.13	3.26046	1.49207	3.53425	1.89427	4.41443	2.24561	3.40857	1.14395	2.45108	1.4696	3.0863	1.73654	2.7246	1.64646
ENSMUSG00000021313.15	-1.89177	5.56561	0.229863	4.29781	0.64272	4.87442	2.32644	2.41649	1.00732	3.40077	1.87222	4.16318	1.71711	4.32324
ENSMUSG00000021314.11	-3.01212	2.63667	1.29056	0.000562279	0.191629	-2.4238	0.859033	1.01452	1.7538	1.86206	1.51797	-0.180651	2.16163	0.829956
ENSMUSG00000021319.6	6.3572	4.89252	7.5144	1.41447	6.65444	3.7121	6.6452	4.01324	6.23077	-0.0148552	6.42807	2.94626	6.32781	2.82567
ENSMUSG00000021340.12	1.79534	0.0289644	2.54034	0.76684	2.80964	1.08482	2.58352	0.537393	2.38025	-1.89833	2.14019	-0.385271	2.7246	-0.366982
ENSMUSG00000021356.9	6.23988	4.30404	5.65077	2.05504	6.30263	3.69134	5.60542	2.46685	5.86369	2.27434	6.78879	1.68513	6.13345	1.73599
ENSMUSG00000021359.15	-0.502173	-3.01212	0.482807	1.21104	-1.71967	1.698	-1.72817	-0.990769	-1.58409	-3.01212	-2.16109	-0.75967	-3.01212	-1.41692
ENSMUSG00000021360.15	4.04397	7.1805	4.28179	8.0421	4.47007	7.96913	4.23958	8.42393	3.75885	8.05592	3.7307	7.73541	4.00199	8.06916
ENSMUSG00000021364.15	-1.54693	-3.01212	-3.01212	-1.74062	-3.01212	-1.68414	-2.23179	-3.01212	-2.12819	-3.01212	-0.936529	0.368095	-3.01212	-1.62416
ENSMUSG00000021367.7	4.4563	3.03402	4.77962	-1.07543	4.58612	1.77894	4.77761	0.439925	3.66065	-3.01212	3.79425	-1.48482	3.36839	-0.111326
ENSMUSG00000021373.15	3.42587	6.39574	3.06424	6.64313	3.70043	6.12334	2.62572	5.84515	3.63045	6.6765	3.46386	6.32374	3.74545	6.37953
ENSMUSG00000021379.1	2.53588	5.71832	3.08986	6.41766	2.33193	5.81331	2.24758	5.94844	2.03773	5.03068	1.85245	6.18257	0.554419	5.31514
ENSMUSG00000021390.5	8.98142	6.92678	8.88652	5.45477	8.89789	6.82289	8.44134	6.05102	9.16071	5.81888	9.45265	6.12586	9.30671	6.24588
ENSMUSG00000021391.9	-1.26882	0.72046	-0.802319	-1.74062	-1.45995	-2.4238	-1.35559	-0.0331585	-3.01212	-2.53907	-1.24177	-1.26664	-0.402173	0.746234
ENSMUSG00000021396.4	-1.89177	-3.01212	-2.33013	-3.01212	-1.45995	-2.4238	-1.72817	-3.01212	2.38025	-3.01212	1.79147	-3.01212	0.204385	-1.86623
ENSMUSG00000021403.2	0.192332	-1.34794	0.319197	-3.01212	1.26286	0.244817	1.33648	-0.344372	0.466169	-1.11824	1.1802	-3.01212	2.1097	-1.23575
ENSMUSG00000021414.7	-3.01212	-2.22711	-3.01212	-1.74062	-1.71967	-2.00708	-0.604725	0.628691	-1.37359	0.35429	-3.01212	0.860494	-2.3001	-1.07481
ENSMUSG00000021451.15	0.365279	3.22591	0.763079	3.63158	0.11392	2.86814	-3.01212	1.01452	-0.136251	3.65328	-0.198914	2.53167	-0.944995	2.89535
ENSMUSG00000021456.7	-3.01212	2.08646	-3.01212	3.28758	-3.01212	0.697614	-3.01212	0.222688	-3.01212	4.24269	-3.01212	2.47225	-3.01212	2.98025
ENSMUSG00000021457.14	1.70163	2.96945	2.5027	1.92789	2.61183	2.2265	1.9484	1.70169	1.24911	1.39241	3.40402	-0.0882864	2.59839	1.0554
ENSMUSG00000021458.16	4.09401	6.59214	3.77432	6.5382	3.61133	6.28795	4.32529	6.71278	4.26272	6.17733	4.30027	6.19756	4.16353	6.6168
ENSMUSG00000021464.14	4.56673	2.59448	5.34257	2.58402	5.25146	3.3016	4.75403	2.53923	6.17641	2.68371	5.75956	3.33617	5.83273	2.92421
ENSMUSG00000021469.9	-3.01212	-0.103694	-0.325245	1.50635	-2.03664	2.20713	-2.23179	-3.01212	-2.50349	-3.01212	-2.16109	-1.74199	-3.01212	-1.62416
ENSMUSG00000021477.8	9.28097	7.2166	9.21329	6.65949	9.24278	7.43309	9.17906	7.06406	9.4649	6.53326	9.53119	7.00255	9.50017	6.57039
ENSMUSG00000021478.5	0.0974055	4.18822	-0.467432	4.51799	-2.03664	4.36857	-0.604725	5.15317	-1.18993	4.53381	-1.87089	4.18648	-0.402173	4.54384
ENSMUSG00000021483.7	3.20462	-0.103694	3.79003	0.524673	3.61133	1.42374	3.56853	1.65901	3.57445	0.733925	3.72528	0.157876	3.65776	0.984099
ENSMUSG00000021485.13	-1.03576	-3.01212	-2.33013	-0.277354	-2.44346	-1.68414	-0.814372	-3.01212	-1.18993	-3.01212	-3.01212	1.03492	-2.3001	-1.41692
ENSMUSG00000021499.12	-1.03576	-0.805618	-1.00429	-2.2406	-2.03664	-3.01212	-3.01212	-3.01212	-1.58409	-3.01212	-2.16109	-3.01212	-0.402173	-3.01212
ENSMUSG00000021506.7	-3.01212	-1.34794	-1.23922	0.000562279	0.586291	0.318871	-1.35559	-3.01212	-2.12819	-3.01212	-1.62941	-3.01212	-1.46897	-0.463368
ENSMUSG00000021508.10	5.91924	1.81966	5.51792	0.524673	5.64762	2.37274	5.30792	2.3375	6.6285	2.31674	6.35269	2.64365	7.02936	2.09869
ENSMUSG00000021509.5	-3.01212	-3.01212	-0.802319	-0.277354	-3.01212	-0.682134	-3.01212	-3.01212	-2.50349	-3.01212	-3.01212	-3.01212	-2.3001	-3.01212
ENSMUSG00000021541.13	-3.01212	-3.01212	-3.01212	-3.01212	-3.01212	-3.01212	-3.01212	-3.01212	-3.01212	-3.01212	-3.01212	-1.07716	-3.01212	-0.111326
ENSMUSG00000021553.13	-1.26882	-2.22711	0.558142	-0.830917	-3.01212	-0.83436	-0.814372	-1.29196	-3.01212	-3.01212	-3.01212	-3.01212	-3.01212	-2.5223
ENSMUSG00000021556.11	4.74171	2.59448	4.52651	3.42342	5.31794	3.37287	4.10438	2.98161	5.20165	2.83725	5.41338	1.81039	5.55301	2.73084
ENSMUSG00000021559.13	8.50347	6.70304	8.4801	6.35417	8.28882	6.54579	8.42389	6.20544	8.24352	5.99023	8.26231	6.32164	7.86456	5.96608
ENSMUSG00000021565.16	-3.01212	-3.01212	-0.802319	-3.01212	-3.01212	-3.01212	-3.01212	-3.01212	-3.01212	-0.41647	-3.01212	-3.01212	-3.01212	-1.41692
ENSMUSG00000021569.9	-1.54693	-1.72157	-0.195822	0.233492	-0.0553091	1.38979	-1.72817	-0.990769	-1.83064	0.815049	-0.374126	-3.01212	-0.402173	0.234249
ENSMUSG00000021572.8	-0.502173	1.70536	0.629738	-3.01212	-1.04906	0.997319	-0.421714	-0.0331585	-0.747803	-0.0867282	0.344534	0.431871	-0.00867651	-2.15729
ENSMUSG00000021575.15	0.845958	-1.72157	1.67597	-0.277354	0.527564	-3.01212	-0.604725	0.222688	-0.221816	-1.89833	-0.198914	-3.01212	0.300171	-0.276635
ENSMUSG00000021579.4	-3.01212	1.12797	-1.86892	3.38762	-3.01212	1.35501	-3.01212	0.439925	-3.01212	3.93315	-2.52474	2.20656	-3.01212	3.3068
ENSMUSG00000021587.4	-3.01212	2.25847	-1.86892	0.908295	-2.44346	0.244817	-3.01212	-2.19253	-0.880671	-0.41647	-1.4226	1.26244	0.474546	0.0369744
ENSMUSG00000021589.12	5.77333	4.47077	5.67635	3.81345	5.83637	3.83706	5.43199	2.96419	6.00222	3.59129	5.51432	3.94557	5.86832	3.97348
ENSMUSG00000021591.7	2.32162	-0.412382	2.38349	0.433989	1.84698	0.951495	1.6946	-1.29196	1.58769	2.1391	1.74934	1.39635	1.68198	1.88044
ENSMUSG00000021594.10	-0.00420912	-2.22711	1.37632	-2.2406	0.895854	-3.01212	-0.421714	-0.741727	-0.626146	-0.242199	1.08177	-0.909697	0.474546	-0.930035
ENSMUSG00000021596.16	-2.34582	-0.412382	-1.00429	-0.277354	-2.03664	-0.544447	-3.01212	-3.01212	-2.50349	-0.7251	-0.470417	-1.74199	-3.01212	0.352213
ENSMUSG00000021604.15	-3.01212	-3.01212	-3.01212	-3.01212	-3.01212	-3.01212	-0.604725	-0.990769	-3.01212	-0.974957	-1.87089	-3.01212	-3.01212	-1.07481
ENSMUSG00000021611.8	1.15965	0.0289644	0.629738	0.8393	1.46416	1.08482	1.57049	-0.741727	1.58769	-1.89833	2.00348	-0.385271	2.1359	-1.07481
ENSMUSG00000021613.8	-3.01212	0.150445	-1.51998	-1.07543	-3.01212	-0.196133	-0.814372	0.439925	-1.37359	-3.01212	-3.01212	-1.48482	-1.46897	-2.15729
ENSMUSG00000021614.16	8.65958	5.67089	8.74935	4.52898	9.5755	6.59692	8.27236	5.23535	9.1918	4.34866	9.31115	5.27798	9.60909	4.76735
ENSMUSG00000021620.4	-1.03576	-1.05145	-3.01212	-3.01212	-2.03664	-1.42044	-1.72817	-0.741727	-2.12819	-1.27734	-1.24177	-1.07716	-0.128301	-3.01212
ENSMUSG00000021622.3	-3.01212	5.01755	-2.33013	4.41506	-3.01212	2.37274	-3.01212	-0.0331585	-3.01212	5.41591	-3.01212	3.42504	-3.01212	4.65706
ENSMUSG00000021624.9	-2.34582	0.554287	-2.33013	0.233492	-3.01212	-1.00456	-2.23179	0.222688	-1.58409	1.4186	-1.24177	-3.01212	-3.01212	0.294436
ENSMUSG00000021636.14	-1.54693	-1.72157	0.0326641	1.31634	-1.04906	1.75246	-0.421714	-0.344372	-3.01212	1.10041	-3.01212	-0.499604	-1.18332	0.105774
ENSMUSG00000021638.12	-1.89177	-2.22711	0.763079	1.75136	-1.04906	1.95182	-3.01212	-0.18039	-3.01212	-3.01212	-3.01212	-3.01212	-1.82549	-3.01212
ENSMUSG00000021647.6	-3.01212	-3.01212	-3.01212	-0.830917	-3.01212	-3.01212	-3.01212	-3.01212	-3.01212	-3.01212	-3.01212	-3.01212	-3.01212	-0.276635
ENSMUSG00000021665.7	5.90879	3.97453	5.86433	3.28758	5.72153	4.14762	5.81366	3.03265	5.55513	3.05328	5.75424	4.11542	5.47305	3.12815
ENSMUSG00000021675.4	-3.01212	-3.01212	-3.01212	-1.74062	-3.01212	-3.01212	-3.01212	-0.990769	-3.01212	-3.01212	-2.16109	-0.909697	-3.01212	-0.463368
ENSMUSG00000021676.9	2.23508	6.26059	3.48684	5.91283	3.60425	6.32548	2.56196	5.84277	2.25916	5.79033	3.48968	6.00001	3.41192	6.41639
ENSMUSG00000021678.8	-1.54693	0.262487	-1.86892	0.233492	-0.24706	1.35501	-1.35559	-0.741727	0.228795	-0.974957	0.602955	-0.180651	0.958397	0.461256
ENSMUSG00000021696.8	-1.03576	1.44535	-0.802319	-0.621898	-0.468261	2.04204	-1.35559	-3.01212	-1.02703	0.691585	-3.01212	-0.75967	-1.82549	-0.798474
ENSMUSG00000021697.12	-3.01212	-3.01212	-3.01212	-0.277354	-3.01212	-1.42044	-3.01212	-3.01212	-2.12819	-3.01212	-3.01212	-2.05515	-3.01212	-0.191614
ENSMUSG00000021699.17	4.51257	6.96247	4.78355	7.34532	4.983	7.23694	5.44678	7.16282	4.97527	6.93369	4.64285	6.93263	5.11968	7.36755
ENSMUSG00000021700.9	-3.01212	-0.805618	-1.86892	-3.01212	-3.01212	-3.01212	-3.01212	-0.529412	-3.01212	-3.01212	-3.01212	-3.01212	-2.3001	-1.07481
ENSMUSG00000021702.7	6.82729	5.35427	7.13452	5.15814	6.52626	3.72577	5.18985	3.55901	7.02772	0.556559	8.0558	2.80889	8.19716	6.1696
ENSMUSG00000021708.17	-2.34582	1.89113	-0.195822	3.00214	-2.03664	2.37274	-3.01212	1.74314	-3.01212	2.49965	-1.24177	2.29496	-0.402173	2.38828
ENSMUSG00000021714.14	0.281395	-3.01212	-0.802319	-3.01212	-0.593034	-1.19757	-1.72817	-0.18039	-1.02703	0.407578	-1.08109	-3.01212	-0.258748	-0.463368
ENSMUSG00000021719.8	1.60141	5.86531	2.63037	4.588	2.00601	4.64535	2.07561	3.09801	1.08064	4.1283	1.3867	4.26299	0.898444	4.63686
ENSMUSG00000021720.10	2.23508	1.29537	0.997659	0.433989	3.61839	2.04204	1.57049	-0.18039	1.56232	0.35429	1.27234	0.764677	1.71711	0.407765
ENSMUSG00000021732.14	6.41	2.36272	6.72451	-0.439365	6.19353	1.9045	5.31438	-1.29196	6.3449	1.88102	5.69305	1.57645	5.25731	-0.111326
ENSMUSG00000021743.5	-3.01212	-3.01212	-3.01212	-3.01212	-3.01212	-3.01212	-2.23179	-3.01212	-3.01212	-3.01212	-3.01212	0.60785	-2.3001	-3.01212
ENSMUSG00000021747.11	-3.01212	-3.01212	-3.01212	-0.621898	-3.01212	-0.0965014	-3.01212	-3.01212	-1.18993	-1.89833	-1.24177	-3.01212	-3.01212	-3.01212
ENSMUSG00000021750.15	-1.54693	0.554287	-0.467432	-0.621898	-0.593034	-3.01212	-1.35559	-0.18039	0.519875	-0.0148552	0.554842	-0.623785	0.300171	-3.01212
ENSMUSG00000021758.13	-2.34582	-3.01212	-3.01212	-3.01212	-1.71967	-3.01212	-0.814372	-3.01212	-3.01212	-0.326705	-2.52474	-2.05515	-3.01212	-3.01212
ENSMUSG00000021760.3	5.57841	4.43535	5.30206	3.49245	5.66475	4.4655	4.95356	3.42534	5.4809	3.73372	5.57739	3.6018	5.51608	3.66698
ENSMUSG00000021765.7	7.60339	4.42334	8.10395	1.96074	7.92641	4.79232	7.50926	3.37349	7.5583	1.89974	7.6666	2.92425	7.64669	2.18071
ENSMUSG00000021768.15	-3.01212	1.74447	0.40332	2.35604	-3.01212	1.31937	-3.01212	0.945171	-2.50349	3.05328	-1.62941	0.368095	-2.3001	1.66937
ENSMUSG00000021773.10	1.73355	-0.249798	2.11071	0.337221	1.74757	0.641	2.72609	0.222688	2.05602	2.55973	2.44741	2.27771	2.56021	1.18824
ENSMUSG00000021775.10	6.34692	7.40157	5.1881	6.94662	5.78245	7.21347	5.48453	7.0538	5.07955	7.16791	5.12499	7.18886	5.19637	7.06362
ENSMUSG00000021792.15	1.60141	3.28016	1.86585	3.09385	1.26286	2.97507	1.91476	2.85499	0.410386	3.2702	1.30179	2.58875	0.300171	1.97542
ENSMUSG00000021798.13	-0.659081	6.35366	-1.51998	6.969	-3.01212	5.18031	-3.01212	4.29687	-1.37359	8.1805	-1.08109	6.43005	0.204385	7.43845
ENSMUSG00000021803.9	-3.01212	-0.805618	-1.23922	-3.01212	-2.03664	-3.01212	-3.01212	0.439925	-3.01212	-1.89833	-3.01212	-3.01212	-3.01212	-3.01212
ENSMUSG00000021806.3	7.28587	4.56665	7.11048	4.83393	7.20933	5.35767	7.02014	5.04546	7.10168	5.30969	6.8666	4.49342	6.51537	5.00878
ENSMUSG00000021850.13	-3.01212	-2.22711	-3.01212	-3.01212	-0.468261	-3.01212	-3.01212	-3.01212	-3.01212	-0.614723	-3.01212	-2.05515	-3.01212	-3.01212
ENSMUSG00000021871.17	6.5666	5.10281	7.06439	4.66976	7.0812	5.34443	6.65923	4.60859	6.67658	4.98977	7.13706	4.87527	6.82009	5.11273
ENSMUSG00000021872.7	1.33632	-0.249798	1.8952	-1.37002	1.79813	-0.83436	0.453249	-3.01212	2.36566	-3.01212	2.07345	0.231405	2.05583	-3.01212
ENSMUSG00000021876.14	8.94184	5.4638	8.92349	4.61921	8.88515	5.82606	8.81942	4.81219	9.49946	4.20179	9.34879	4.93151	9.40878	4.63395
ENSMUSG00000021879.12	-1.54693	0.639764	-1.86892	0.233492	-0.148001	-2.00708	0.994002	0.335392	-0.747803	0.35429	-0.374126	-3.01212	0.204385	-0.366982
ENSMUSG00000021886.7	-3.01212	-1.05145	-3.01212	-0.277354	-3.01212	2.04204	-2.23179	-0.741727	-3.01212	-3.01212	-3.01212	-3.01212	-2.3001	-1.41692
ENSMUSG00000021898.14	-3.01212	1.39707	-3.01212	2.30578	-3.01212	0.855235	-3.01212	-3.01212	-3.01212	2.54791	-3.01212	1.07542	-3.01212	1.3948
ENSMUSG00000021903.11	6.53639	4.96883	7.24195	4.0146	5.56059	4.58661	6.87136	4.72178	6.3707	5.61169	7.10035	5.56428	6.49274	5.56312
ENSMUSG00000021904.5	1.25069	1.74447	0.13463	0.8393	2.10974	-1.00456	0.786497	-2.19253	2.72704	-3.01212	2.0213	-1.07716	3.03416	-0.0352709
ENSMUSG00000021906.13	2.97023	4.74601	3.11502	4.96925	3.30535	4.59781	2.68677	4.85063	2.42316	4.70054	2.97188	4.67898	2.37464	4.00984
ENSMUSG00000021908.9	0.903207	-1.05145	-0.802319	-1.07543	0.527564	-0.418764	-0.814372	-1.67309	-0.221816	0.181492	1.14813	1.45891	0.702008	0.294436
ENSMUSG00000021913.7	-0.502173	-3.01212	0.229863	-1.37002	1.33313	-3.01212	0.252463	-0.18039	0.352358	-0.614723	-0.374126	-0.279336	-0.740512	0.562634
ENSMUSG00000021919.7	-3.01212	-3.01212	-0.62518	-3.01212	-3.01212	-3.01212	-3.01212	-3.01212	-3.01212	-3.01212	-2.52474	0.231405	-3.01212	-1.86623
ENSMUSG00000021922.15	-1.26882	2.31154	0.0326641	2.62559	-0.24706	2.26447	-2.23179	1.70169	-0.626146	2.0581	-0.198914	2.31201	-0.944995	2.55748
ENSMUSG00000021928.8	1.56639	0.150445	1.4961	0.908295	0.527564	-0.83436	2.04484	-0.990769	1.42831	-0.0148552	1.35895	-2.05515	1.68198	-1.41692
ENSMUSG00000021939.7	9.53682	7.61252	9.65991	7.41957	9.6863	7.97772	9.57699	7.37957	9.7294	7.2663	9.76185	7.43681	9.75727	7.27162
ENSMUSG00000021943.6	7.01592	4.29088	7.22543	3.51475	6.83707	5.37513	6.84927	4.61419	6.48735	2.27434	6.91386	3.42504	6.18455	2.01173
ENSMUSG00000021944.15	-3.01212	-3.01212	-3.01212	-3.01212	-3.01212	-3.01212	-3.01212	-0.529412	-3.01212	0.815049	-3.01212	0.993249	-3.01212	-0.566656
ENSMUSG00000021950.15	-3.01212	-0.249798	1.05079	-0.277354	-3.01212	-0.83436	-1.05975	-0.990769	-2.12819	-3.01212	-0.0426947	-3.01212	-0.00867651	-3.01212
ENSMUSG00000021965.2	-0.113527	0.150445	-1.51998	-1.37002	-0.880521	-3.01212	-0.814372	-1.67309	-2.50349	-1.11824	-0.283862	0.551542	-1.46897	-0.111326
ENSMUSG00000021974.14	-1.26882	-1.34794	-1.00429	-3.01212	-0.729628	-3.01212	-2.23179	-1.67309	-1.58409	-0.614723	-0.198914	-0.75967	-0.561447	-3.01212
ENSMUSG00000021983.15	-1.26882	0.463423	-0.802319	0.690547	-3.01212	-1.19757	-1.72817	-0.18039	-1.02703	0.775057	-1.24177	-2.05515	-0.944995	1.36704
ENSMUSG00000021986.7	-3.01212	-2.22711	-3.01212	-0.439365	-2.44346	0.641	-3.01212	-2.19253	-3.01212	-2.18341	-3.01212	-3.01212	-1.46897	-1.86623
ENSMUSG00000021990.15	1.41716	3.79054	2.5588	4.82056	2.92789	4.48573	2.49525	3.17576	2.33602	3.87285	2.7864	3.96726	3.56439	3.31409
ENSMUSG00000021991.8	1.20588	-2.22711	1.41736	0.000562279	0.941556	-1.00456	0.140515	1.47443	0.352358	0.891853	1.41393	0.231405	0.770502	-2.5223
ENSMUSG00000021994.14	5.70655	4.108	6.19009	2.27998	5.5084	4.18275	5.52967	2.96419	5.43096	0.691585	5.33186	1.81039	4.88882	1.52611
ENSMUSG00000021998.16	-1.03576	0.938553	-0.0770605	3.28758	-1.23992	3.20726	-1.05975	1.78343	-3.01212	1.03419	-1.87089	1.68513	-1.18332	1.25034
ENSMUSG00000022014.14	-1.03576	1.34712	-1.23922	-0.621898	0.466346	0.582073	-1.05975	-0.18039	0.0210113	1.51887	0.286791	1.22692	-0.00867651	-1.07481
ENSMUSG00000022015.8	-1.89177	2.14611	0.13463	-1.07543	-2.03664	-1.00456	-3.01212	1.20456	-1.58409	-2.18341	-1.24177	-3.01212	0.101784	-1.86623
ENSMUSG00000022018.7	5.07013	1.34712	4.87109	2.35604	5.28508	2.73923	6.17679	1.01452	6.54353	2.80782	5.5206	2.91312	6.58952	2.24312
ENSMUSG00000022025.13	3.39627	0.639764	4.29837	-2.2406	2.86998	-2.4238	3.15851	-3.01212	4.38353	0.241421	3.83006	0.662042	4.4249	-3.01212
ENSMUSG00000022032.14	8.54059	6.96661	8.57922	4.8947	8.13412	5.60525	8.56677	5.58796	7.74077	3.56222	8.11403	3.63605	7.79073	3.32134
ENSMUSG00000022033.9	-3.01212	-1.72157	-1.86892	-1.37002	-3.01212	0.855235	-2.23179	-3.01212	-2.12819	-3.01212	-3.01212	-3.01212	-3.01212	0.461256
ENSMUSG00000022034.9	-3.01212	0.366451	0.825395	1.99287	-3.01212	-0.418764	-3.01212	-3.01212	-2.50349	-0.16237	-2.16109	1.33095	-3.01212	1.25034
ENSMUSG00000022037.14	4.5489	8.29264	5.37939	6.75506	4.82432	6.64809	4.2665	7.68093	4.94614	9.44591	4.85638	9.02351	4.43549	7.58195
ENSMUSG00000022044.14	2.48053	1.66515	2.87096	1.15536	2.38251	0.318871	2.80165	1.96957	3.25627	0.118966	3.27632	0.950341	3.27717	-0.276635
ENSMUSG00000022054.11	0.0974055	-0.595643	0.697948	-2.2406	2.22511	-1.19757	0.786497	-3.01212	-0.312778	-0.512194	0.400054	-3.01212	0.770502	-0.111326
ENSMUSG00000022055.7	-0.231812	-3.01212	-1.86892	-2.2406	-2.03664	0.641	-0.814372	-3.01212	-1.58409	-3.01212	-0.470417	-3.01212	-1.18332	-3.01212
ENSMUSG00000022056.8	-3.01212	-3.01212	-3.01212	-3.01212	-1.71967	-3.01212	0.786497	-3.01212	1.34149	-3.01212	0.453517	-0.00148091	1.71711	-1.62416
ENSMUSG00000022098.9	8.09993	6.29064	7.90865	6.55444	8.27661	6.78339	7.78243	6.38965	8.36336	6.33263	8.31967	6.33526	8.37542	6.42399
ENSMUSG00000022099.16	1.93914	3.94125	1.19938	3.94241	1.11113	3.22663	2.54006	3.63804	0.848475	3.65328	1.66119	3.72784	0.770502	2.94313
ENSMUSG00000022101.5	-2.34582	-3.01212	-2.33013	-3.01212	-3.01212	-3.01212	0.0191442	0.537393	-3.01212	-2.18341	-3.01212	0.0803967	-0.258748	-0.566656
ENSMUSG00000022108.7	9.52105	8.14148	9.75202	7.78035	9.51868	8.13076	9.52829	7.34969	9.56469	7.41236	9.49758	7.6289	9.38662	7.68883
ENSMUSG00000022116.7	-3.01212	-1.34794	-0.802319	-1.07543	-3.01212	-3.01212	-3.01212	-0.990769	-3.01212	-3.01212	-3.01212	-1.74199	-2.3001	-1.86623
ENSMUSG00000022122.14	0.659171	7.7971	-0.467432	8.96135	-0.0553091	8.42158	-1.05975	8.90568	1.1504	8.88788	0.69462	8.36941	0.474546	8.90173
ENSMUSG00000022125.6	5.07013	3.52448	5.25189	3.78621	5.75711	4.00349	5.27184	3.77424	5.14296	3.76978	5.43348	2.68349	5.35534	3.41242
ENSMUSG00000022126.6	0.659171	-1.72157	-1.86892	-2.2406	2.08958	-1.68414	-1.05975	-3.01212	-1.58409	-3.01212	-0.573598	-3.01212	-1.46897	-3.01212
ENSMUSG00000022129.3	-3.01212	-3.01212	-3.01212	3.79535	-3.01212	1.42374	-3.01212	-3.01212	-3.01212	-3.01212	-2.52474	1.33095	-3.01212	3.47227
ENSMUSG00000022132.15	2.0699	-0.103694	2.05977	-1.07543	2.83408	0.520636	2.24758	-0.529412	2.409	-1.66039	1.91096	-3.01212	2.05583	-1.41692
ENSMUSG00000022148.15	0.659171	3.00209	1.24569	3.13761	1.11113	1.31937	1.2311	3.34685	0.228795	3.76978	0.453517	3.80814	0.101784	2.28822
ENSMUSG00000022150.16	7.38214	4.23704	7.1097	4.2784	7.48245	5.29254	7.44665	4.91098	7.41728	5.57867	7.55178	5.1248	7.71509	4.06271
ENSMUSG00000022176.11	-1.54693	-1.05145	-1.23922	-3.01212	-3.01212	-0.303158	-2.23179	-3.01212	-3.01212	-3.01212	-1.87089	-3.01212	-3.01212	-3.01212
ENSMUSG00000022178.10	0.958271	2.50619	1.24569	3.93417	1.89423	3.17772	1.33648	3.89868	1.88238	3.84897	0.862135	4.41274	1.27365	4.25672
ENSMUSG00000022179.4	1.41716	-3.01212	1.37632	1.82459	1.82276	1.31937	0.252463	1.86079	1.1504	1.36573	1.51797	-0.385271	0.770502	1.08978
ENSMUSG00000022181.15	-0.659081	-1.34794	-1.23922	-3.01212	-3.01212	-3.01212	-1.72817	-2.19253	-2.50349	-3.01212	0.344534	-3.01212	1.01596	-3.01212
ENSMUSG00000022199.10	3.45488	2.36272	3.94542	0.337221	3.5239	2.44066	3.79802	2.07071	4.48152	1.06768	3.5584	2.24257	3.35729	1.28041
ENSMUSG00000022203.6	4.67753	3.41962	4.88213	2.38053	4.69353	3.03122	4.28636	1.78343	4.7634	0.0536064	4.55996	1.36402	4.35413	1.88044
ENSMUSG00000022206.6	-0.360669	4.27093	0.885131	4.26531	0.11392	4.20245	-0.604725	4.52788	-0.880671	3.93768	0.976126	4.47083	0.101784	4.01432
ENSMUSG00000022212.15	-3.01212	-0.412382	-3.01212	-0.439365	-3.01212	-3.01212	-3.01212	-0.990769	-3.01212	-1.66039	-3.01212	-1.74199	-3.01212	-1.41692
ENSMUSG00000022215.5	-3.01212	2.69774	-3.01212	2.42829	-3.01212	1.48935	-3.01212	0.100429	-3.01212	3.29161	-3.01212	1.96927	-3.01212	2.80513
ENSMUSG00000022219.9	-3.01212	-3.01212	-0.802319	-0.439365	-1.23992	-2.4238	-3.01212	0.100429	-3.01212	-3.01212	-1.24177	-3.01212	-1.82549	-0.111326
ENSMUSG00000022225.6	-3.01212	-0.412382	-3.01212	1.59273	-3.01212	2.98647	-3.01212	-3.01212	-3.01212	-3.01212	-2.52474	0.551542	-3.01212	-1.62416
ENSMUSG00000022235.14	1.56639	4.03888	2.27603	3.76777	1.15059	2.33755	1.77178	3.22047	1.37101	4.4314	2.07345	3.97263	1.78491	3.78705
ENSMUSG00000022236.9	-1.54693	-3.01212	-1.00429	-3.01212	-0.880521	-2.4238	-0.421714	-3.01212	-2.12819	-1.27734	-2.16109	-3.01212	-0.00867651	-2.15729
ENSMUSG00000022240.9	-1.26882	0.262487	-0.467432	-2.2406	-3.01212	-0.682134	-1.72817	0.222688	-3.01212	-0.242199	-3.01212	1.54795	-1.18332	0.0369744
ENSMUSG00000022245.15	-2.34582	-0.595643	-0.325245	-3.01212	-3.01212	-2.00708	-1.05975	-3.01212	-3.01212	0.0536064	-1.08109	-3.01212	-1.82549	-0.191614
ENSMUSG00000022246.13	6.95207	5.87636	6.64035	4.03788	7.4152	5.20248	7.1932	4.62531	6.26262	4.52177	6.91624	4.50459	6.71865	4.47724
ENSMUSG00000022249.13	-3.01212	-3.01212	-1.23922	-3.01212	-0.593034	-3.01212	-0.814372	-3.01212	-3.01212	-3.01212	-1.08109	-3.01212	0.300171	-3.01212
ENSMUSG00000022270.15	0.903207	3.999	0.997659	4.25872	1.18899	4.3859	1.77178	2.89232	1.00732	4.05922	1.46689	3.99391	1.99987	3.73913
ENSMUSG00000022286.15	-3.01212	1.18595	1.83589	2.42829	-2.03664	2.06374	-0.113383	-1.67309	-3.01212	0.298959	-3.01212	-0.75967	-2.3001	-0.0352709
ENSMUSG00000022297.14	-3.01212	-0.103694	-1.00429	-1.07543	-3.01212	-0.682134	-2.23179	-3.01212	-3.01212	0.964774	-1.24177	-0.385271	-3.01212	-0.0352709
ENSMUSG00000022299.8	2.84434	1.00449	2.08547	0.433989	3.12893	1.35501	2.58352	0.222688	2.93901	1.31084	2.62101	1.54795	2.63559	1.44877
ENSMUSG00000022311.15	-3.01212	0.463423	-3.01212	-1.37002	-1.04906	-1.19757	-3.01212	-0.990769	-3.01212	-3.01212	-0.283862	-1.26664	-1.46897	0.657353
ENSMUSG00000022321.15	-3.01212	0.463423	-3.01212	-3.01212	-1.71967	-1.68414	-0.814372	-3.01212	-3.01212	-1.89833	-2.52474	-3.01212	-3.01212	-3.01212
ENSMUSG00000022322.8	-3.01212	0.150445	-3.01212	0.908295	-1.23992	-2.00708	-3.01212	-1.29196	-0.626146	0.0536064	-1.62941	-1.48482	0.770502	-0.366982
ENSMUSG00000022324.14	5.20715	4.64109	5.1881	4.37906	6.28833	5.18526	5.4931	4.44238	6.15217	3.36754	5.52216	3.74677	6.26836	4.47724
ENSMUSG00000022330.4	5.52013	4.36806	6.10158	3.39966	5.33303	3.84335	5.24164	2.81667	6.20641	3.06162	6.32785	3.13052	5.99539	2.67534
ENSMUSG00000022332.7	3.27137	6.42913	4.59519	7.18425	3.54626	6.5997	3.81635	7.3379	3.87159	6.89106	3.84515	6.50887	3.51533	6.70813
ENSMUSG00000022340.14	-0.231812	-2.22711	0.319197	-3.01212	-0.880521	-0.83436	1.17538	-0.529412	0.519875	-3.01212	-0.374126	-3.01212	0.6301	-1.62416
ENSMUSG00000022357.2	-3.01212	2.61573	-3.01212	2.38053	-3.01212	1.75246	-3.01212	1.20456	-3.01212	3.57973	-2.16109	2.63012	-3.01212	3.20071
ENSMUSG00000022358.6	4.68571	7.207	4.4544	6.81581	4.94423	6.15654	4.60382	6.05309	4.36897	7.79385	4.65145	6.80673	4.7129	7.30492
ENSMUSG00000022359.9	0.444553	1.89113	0.763079	1.03711	0.0317853	0.166756	1.33648	-0.529412	1.21695	0.407578	1.54285	-1.74199	1.17602	0.407765
ENSMUSG00000022362.13	-3.01212	-3.01212	-1.86892	-0.621898	-3.01212	-0.418764	-2.23179	-0.344372	-2.12819	-2.18341	-3.01212	0.231405	-3.01212	-2.15729
ENSMUSG00000022366.12	-3.01212	-3.01212	-3.01212	-0.277354	-3.01212	-1.68414	-3.01212	-0.741727	-3.01212	-2.18341	-3.01212	-0.00148091	-3.01212	-2.5223
ENSMUSG00000022371.15	10.0765	7.64647	9.98933	5.11501	10.3134	7.12077	9.57816	5.63276	9.44237	3.52653	9.44689	4.50087	9.4625	4.13856
ENSMUSG00000022372.14	-3.01212	0.79688	-3.01212	2.62559	-3.01212	3.13736	-3.01212	1.26273	-2.50349	-0.844626	-3.01212	-0.279336	-3.01212	0.61077
ENSMUSG00000022376.7	-3.01212	-1.34794	-3.01212	-3.01212	-3.01212	-3.01212	-1.35559	-0.344372	-0.221816	-3.01212	-1.4226	-1.48482	-1.46897	-3.01212
ENSMUSG00000022382.14	-3.01212	-3.01212	-1.51998	1.99287	-2.03664	2.04204	-2.23179	-3.01212	-2.50349	-1.45619	-3.01212	-3.01212	-3.01212	-3.01212
ENSMUSG00000022385.10	-1.54693	-3.01212	-1.86892	0.609992	-1.04906	-0.682134	0.140515	-3.01212	0.352358	-0.326705	0.344534	-0.00148091	0.389992	0.829956
ENSMUSG00000022408.6	4.7766	2.45993	4.23664	3.65184	4.38991	3.79227	4.77293	3.03265	5.30852	3.3608	4.77734	2.54615	4.69097	2.3744
ENSMUSG00000022415.12	-2.34582	-2.22711	-3.01212	0.97414	-1.45995	-0.196133	-3.01212	-0.344372	-3.01212	0.853962	-2.52474	-0.385271	-3.01212	0.407765
ENSMUSG00000022416.15	-1.89177	-1.34794	-3.01212	-1.74062	-3.01212	-0.83436	-3.01212	0.222688	-3.01212	-0.974957	-3.01212	-3.01212	-1.18332	-1.41692
ENSMUSG00000022419.15	5.13729	6.71785	5.31569	6.37869	4.53859	6.10515	4.84166	5.99422	4.25877	6.15802	4.15856	5.78027	3.83613	6.40961
ENSMUSG00000022422.13	-0.835161	0.0289644	-1.00429	-3.01212	0.0317853	-1.68414	-3.01212	-3.01212	-0.312778	-0.16237	-2.52474	0.301368	-1.82549	-1.86623
ENSMUSG00000022425.15	8.47425	7.57299	9.41531	6.74685	8.84457	6.98591	8.59226	6.43935	8.73415	6.86511	8.42547	6.97806	8.36646	6.24588
ENSMUSG00000022429.10	0.192332	1.12797	-1.51998	-0.439365	-2.03664	-1.19757	-0.604725	0.795592	-0.0554782	-0.16237	-2.52474	-3.01212	-0.402173	-0.111326
ENSMUSG00000022438.6	-0.502173	2.36272	0.229863	2.74356	-0.880521	1.99763	0.252463	2.13441	-2.50349	4.04247	-0.0426947	2.41027	-3.01212	3.45919
ENSMUSG00000022440.8	4.9832	2.98586	4.03385	2.47453	5.1746	3.34655	4.29292	3.12961	5.28544	3.97346	5.27731	2.87921	5.40197	3.26229
ENSMUSG00000022441.17	-3.01212	-3.01212	-3.01212	-3.01212	-2.44346	-0.544447	-3.01212	-2.19253	-3.01212	0.458967	-3.01212	-0.75967	-3.01212	-0.463368
ENSMUSG00000022449.14	-1.54693	4.45906	-0.325245	4.61405	0.749359	3.89873	-0.259327	2.99883	1.08064	3.2702	-0.573598	4.38884	0.474546	3.85857
ENSMUSG00000022464.13	5.06701	3.45542	4.06647	3.49245	5.07045	2.20713	4.64543	3.71298	5.27181	6.02688	4.78519	5.05056	4.91175	4.06703
ENSMUSG00000022469.16	3.15834	4.92694	2.59503	5.39593	2.43139	4.96369	2.70657	4.37805	2.62044	4.68983	2.98101	5.54277	3.04802	5.13758
ENSMUSG00000022479.15	1.85459	3.94125	3.05126	5.33771	2.74667	5.03408	0.928095	4.44866	0.571654	5.03068	1.1802	5.10782	0.702008	5.00653
ENSMUSG00000022483.16	-3.01212	-3.01212	-1.00429	-1.07543	-2.03664	-0.682134	-1.05975	-3.01212	-2.50349	0.241421	-0.470417	-3.01212	-3.01212	-1.41692
ENSMUSG00000022488.8	-3.01212	1.29537	-3.01212	0.233492	-3.01212	0.752091	-1.72817	1.26273	-2.12819	0.647966	-2.52474	0.157876	-0.128301	-0.0352709
ENSMUSG00000022489.5	2.69023	5.51277	2.40406	5.15105	2.0484	4.9316	1.6544	5.16846	1.24911	5.43849	0.738357	5.42626	1.32009	4.88701
ENSMUSG00000022490.6	-1.89177	2.86682	-3.01212	4.27187	-2.03664	2.83066	-2.23179	2.77731	-3.01212	4.69251	-3.01212	2.87921	-3.01212	3.91238
ENSMUSG00000022491.4	-3.01212	5.41007	-3.01212	4.69439	-3.01212	-3.01212	-3.01212	5.6492	0.0936489	7.67631	-3.01212	7.5525	-3.01212	5.50381
ENSMUSG00000022494.13	-0.502173	-3.01212	0.942492	1.09745	-0.729628	-0.0965014	-3.01212	-3.01212	-3.01212	-2.53907	-0.936529	-3.01212	-3.01212	-3.01212
ENSMUSG00000022504.9	-3.01212	-3.01212	-2.33013	-1.37002	-0.593034	-1.19757	-0.814372	-0.344372	-1.83064	-0.614723	-1.87089	1.22692	-2.3001	-1.41692
ENSMUSG00000022510.14	1.29414	2.28525	1.41736	1.59273	0.466346	0.166756	0.356346	1.42435	0.162804	1.91822	0.163873	1.54795	-0.740512	2.8659
ENSMUSG00000022518.15	-3.01212	-2.22711	-0.325245	1.03711	-2.44346	-0.00330833	-0.421714	1.08069	-2.12819	-1.27734	-0.936529	1.51888	-3.01212	0.947079
ENSMUSG00000022519.13	-0.835161	5.85641	0.629738	6.65949	0.895854	4.31077	0.928095	4.03008	-0.0554782	7.4221	1.1802	5.67549	0.958397	6.6788
ENSMUSG00000022523.9	0.192332	1.66515	-3.01212	1.15536	-2.44346	-0.303158	-1.05975	0.537393	-2.12819	0.602986	-0.805143	3.36912	-3.01212	1.62318
ENSMUSG00000022525.13	-3.01212	1.5812	-2.33013	2.05504	-3.01212	1.35501	-3.01212	1.78343	-3.01212	2.93122	-2.52474	1.51888	-1.18332	2.45572
ENSMUSG00000022534.13	-3.01212	-1.34794	-3.01212	-0.621898	-3.01212	-0.00330833	-3.01212	-1.67309	-3.01212	-3.01212	-3.01212	-3.01212	-2.3001	-1.62416
ENSMUSG00000022543.8	-3.01212	-3.01212	-1.23922	0.121723	-3.01212	-2.00708	-3.01212	-2.19253	-1.18993	-0.512194	-1.4226	-3.01212	-1.46897	-2.15729
ENSMUSG00000022548.14	8.36356	6.20383	8.73851	5.48332	8.23248	6.97879	8.75554	6.06539	9.12175	4.03825	9.43956	5.99738	9.04355	4.63976
ENSMUSG00000022555.11	2.44242	5.33517	3.05126	6.23332	3.36526	5.8101	3.55767	5.51505	3.21616	4.98539	3.03462	5.48381	2.87217	5.40319
ENSMUSG00000022559.7	2.36302	2.20338	2.92888	1.03711	3.01598	1.31937	2.92504	-0.18039	3.15807	2.23065	2.7225	0.492947	2.67186	1.88044
ENSMUSG00000022577.16	-3.01212	-3.01212	-0.325245	-3.01212	-1.71967	-3.01212	-2.23179	-1.67309	0.162804	-3.01212	-0.936529	-3.01212	-1.18332	-2.5223
ENSMUSG00000022579.10	-3.01212	0.463423	-3.01212	-1.37002	-3.01212	0.520636	-3.01212	1.26273	-3.01212	-3.01212	-3.01212	-3.01212	-3.01212	-2.15729
ENSMUSG00000022586.11	-2.34582	-0.412382	-1.23922	-0.621898	-2.44346	-3.01212	-3.01212	-0.741727	-1.18993	-0.41647	-2.16109	0.431871	-3.01212	-2.15729
ENSMUSG00000022587.14	6.95292	5.46673	7.35519	5.5523	7.36367	6.34887	6.71159	5.31654	8.04517	6.2411	8.17648	6.33838	8.17759	6.1696
ENSMUSG00000022591.5	-0.659081	0.366451	-1.51998	0.121723	-1.45995	-0.682134	-3.01212	-3.01212	0.291899	0.35429	-1.62941	-1.26664	-1.18332	-2.15729
ENSMUSG00000022602.14	6.40877	3.54678	5.51082	3.04873	6.02597	3.6199	5.06891	3.57057	6.52969	4.10025	5.80269	3.85542	5.74183	4.66278
ENSMUSG00000022619.5	-2.34582	-1.05145	-0.62518	-2.2406	-0.0553091	0.166756	-0.421714	-3.01212	0.291899	-3.01212	-0.805143	-3.01212	-1.46897	-0.463368
ENSMUSG00000022620.14	5.17264	2.55101	5.25472	3.12317	4.70683	3.71895	4.9285	2.39064	5.04333	3.33352	5.07896	3.28528	4.9964	3.16085
ENSMUSG00000022623.15	1.88333	3.53567	3.15197	3.09385	2.72069	2.75265	3.00713	3.34685	3.24036	5.09706	2.76541	5.40059	2.96277	3.24714
ENSMUSG00000022629.16	6.12425	5.33517	5.88276	3.99887	6.04834	4.72582	6.43882	3.73369	5.75731	4.73222	6.31437	3.96187	5.56752	3.66698
ENSMUSG00000022636.13	2.279	3.77172	2.69855	4.05319	2.39899	4.90179	2.04484	3.04927	1.08064	4.37231	1.3867	3.95103	1.81765	2.85595
ENSMUSG00000022652.6	-1.89177	1.06755	0.40332	-3.01212	-0.353425	-3.01212	0.0191442	-1.67309	0.0210113	-3.01212	-1.4226	-3.01212	-0.740512	-3.01212
ENSMUSG00000022658.10	-0.659081	-3.01212	-3.01212	-2.2406	-1.04906	-3.01212	-1.05975	-1.29196	-3.01212	-3.01212	-1.24177	-0.909697	-1.82549	-1.07481
ENSMUSG00000022661.14	2.82965	6.20032	4.05351	6.01608	3.68708	6.59039	2.60477	6.09571	2.50534	6.07605	2.86742	6.39147	2.05583	6.56276
ENSMUSG00000022665.14	9.92933	7.11018	10.0456	6.43384	10.4918	7.43309	9.80581	6.80006	10.6429	6.82527	10.4442	6.68278	10.7057	6.67597
ENSMUSG00000022679.13	0.0974055	0.262487	0.482807	0.000562279	0.941556	-1.68414	-0.814372	0.628691	-0.626146	-0.614723	0.822044	-3.01212	0.474546	-3.01212
ENSMUSG00000022686.14	-0.00420912	3.33245	-1.23922	2.56277	0.265366	1.88025	0.140515	1.26273	-1.37359	1.88102	-1.87089	2.64365	0.204385	2.25831
ENSMUSG00000022696.17	-3.01212	-3.01212	0.629738	-2.2406	-3.01212	1.28283	-3.01212	0.100429	-3.01212	-0.16237	-3.01212	-0.909697	-3.01212	-0.930035
ENSMUSG00000022722.18	3.00987	1.18595	2.42433	1.82459	2.22511	0.951495	2.66671	-0.344372	2.6081	0.458967	2.49918	1.48921	2.2602	0.657353
ENSMUSG00000022747.16	2.14302	4.04673	1.41736	4.39116	1.84698	2.90467	2.58352	3.41255	1.31135	4.85958	1.46689	4.41669	0.300171	3.98722
ENSMUSG00000022754.5	4.06294	2.33735	4.68195	0.908295	5.034	2.24561	4.58256	0.537393	4.89625	1.33854	5.1188	1.78619	5.5408	1.08978
ENSMUSG00000022755.4	-1.54693	-3.01212	-3.01212	-3.01212	-3.01212	-3.01212	-3.01212	-3.01212	-3.01212	-2.53907	-1.08109	-0.00148091	-1.82549	-2.15729
ENSMUSG00000022756.15	-1.89177	0.0289644	-3.01212	-1.74062	-2.03664	-0.83436	-1.72817	-0.990769	-3.01212	-3.01212	-2.52474	-2.05515	-3.01212	-1.41692
ENSMUSG00000022758.12	0.444553	1.2417	0.319197	-0.621898	0.985855	0.389308	-1.05975	-0.741727	0.96922	-1.11824	0.505069	-3.01212	0.6301	0.0369744
ENSMUSG00000022759.13	-3.01212	-2.22711	-3.01212	-1.74062	-3.01212	-0.0965014	-3.01212	0.714553	-3.01212	-0.512194	-3.01212	-3.01212	-1.18332	-1.07481
ENSMUSG00000022762.17	-1.54693	-0.595643	-1.23922	-3.01212	-1.23992	-1.00456	-1.05975	-0.18039	-3.01212	-3.01212	-1.62941	0.60785	-2.3001	0.562634
ENSMUSG00000022763.16	-3.01212	0.366451	-3.01212	-0.621898	-3.01212	0.0842284	-3.01212	-0.990769	-2.50349	-1.27734	-1.62941	-3.01212	-1.46897	-3.01212
ENSMUSG00000022768.15	-1.54693	1.12797	0.482807	2.02429	-0.468261	1.42374	0.710121	1.31863	-0.0554782	1.10041	0.226641	-0.180651	0.554419	-0.463368
ENSMUSG00000022790.14	-3.01212	0.150445	-2.33013	-2.2406	0.335516	-3.01212	-1.35559	-2.19253	-1.83064	-2.18341	-3.01212	-1.74199	-3.01212	-0.276635
ENSMUSG00000022803.12	-1.03576	3.29341	0.0326641	3.6817	-0.353425	3.60517	-0.259327	1.26273	-2.12819	3.55633	-0.936529	3.22355	0.204385	3.66698
ENSMUSG00000022816.11	11.1137	9.41846	11.0598	8.79083	11.5442	9.35948	10.6935	9.23021	11.1068	8.51806	11.1236	8.65395	11.3025	9.01841
ENSMUSG00000022824.12	-1.54693	-3.01212	0.0326641	-0.621898	-0.148001	2.85575	-1.35559	0.335392	-0.312778	-1.89833	-1.4226	-0.0882864	-0.258748	-1.07481
ENSMUSG00000022829.14	-0.835161	1.44535	-0.62518	-1.37002	-1.71967	0.318871	-1.72817	1.52284	-3.01212	-0.326705	-1.08109	0.231405	-3.01212	-0.111326
ENSMUSG00000022831.14	-0.360669	1.34712	-0.325245	1.41447	-1.04906	0.318871	-1.35559	0.537393	-3.01212	-1.66039	-3.01212	-0.180651	-1.18332	0.352213
ENSMUSG00000022836.10	4.40272	10.0432	5.08361	9.33728	5.07814	8.93917	5.56262	8.48286	4.82337	8.67756	4.92423	8.8192	5.136	8.85519
ENSMUSG00000022838.13	-0.502173	-1.05145	0.13463	0.000562279	-0.353425	-1.00456	-0.259327	-0.741727	-0.747803	-3.01212	0.453517	0.993249	0.204385	0.234249
ENSMUSG00000022842.16	2.25721	1.62379	2.76365	-0.131714	2.29719	2.42398	3.38419	1.08069	3.48951	1.82337	3.27632	0.60785	3.77909	1.88044
ENSMUSG00000022853.6	1.20588	-0.412382	1.67597	0.76684	2.0484	-0.303158	0.710121	1.42435	1.39995	-0.974957	1.83241	-1.07716	1.64597	1.33874
ENSMUSG00000022860.14	0.281395	6.33616	-0.325245	4.50133	-3.01212	5.47972	-3.01212	4.55722	-2.50349	4.03825	-0.374126	4.56272	-3.01212	5.00653
ENSMUSG00000022861.16	-2.34582	5.83165	-1.23922	6.59816	-2.44346	6.32773	-1.35559	6.13127	-1.83064	5.90941	-0.936529	5.97748	-2.3001	6.03164
ENSMUSG00000022865.13	0.845958	4.60966	3.4278	3.99094	1.33313	5.28563	0.994002	2.3375	1.84078	2.80782	0.453517	1.71107	1.12462	1.79968
ENSMUSG00000022871.12	-2.34582	-1.05145	-0.325245	-3.01212	-2.44346	-3.01212	0.140515	-3.01212	-3.01212	-2.53907	-0.118691	-2.05515	-1.46897	-3.01212
ENSMUSG00000022876.17	-3.01212	1.39707	-1.86892	1.46114	-3.01212	-2.00708	-3.01212	1.61503	-3.01212	2.99354	-3.01212	2.97865	-3.01212	-0.930035
ENSMUSG00000022878.5	-1.26882	0.463423	0.40332	-3.01212	-1.23992	-1.19757	-3.01212	-3.01212	-3.01212	-3.01212	-3.01212	-3.01212	-3.01212	-3.01212
ENSMUSG00000022885.15	2.49922	4.30404	3.07711	3.88366	1.98433	3.67027	1.88032	3.23507	-0.409863	3.56808	1.46689	4.14427	0.474546	3.73913
ENSMUSG00000022887.8	0.724158	0.366451	3.4278	-0.621898	2.02736	-0.544447	3.09985	-1.67309	2.30577	-0.844626	2.33794	-2.4557	2.39648	-2.15729
ENSMUSG00000022893.14	9.83214	11.0483	9.95021	11.9531	10.0823	11.542	10.0183	11.8885	9.51142	11.642	9.78452	11.5787	9.76293	11.6263
ENSMUSG00000022894.5	9.93052	7.4031	9.82593	5.35326	9.8408	6.76695	9.94848	5.89886	9.77204	5.12914	9.69015	5.79853	9.62739	5.7707
ENSMUSG00000022899.8	-3.01212	-0.412382	1.41736	3.49245	-3.01212	1.95182	-1.72817	-3.01212	1.34149	4.51268	1.98545	5.15582	1.78491	4.92796
ENSMUSG00000022900.14	-3.01212	-0.412382	-1.86892	0.524673	-3.01212	1.55211	-2.23179	-0.741727	-3.01212	-3.01212	-2.52474	-2.05515	-3.01212	-2.15729
ENSMUSG00000022901.13	-3.01212	-0.595643	-3.01212	-3.01212	-3.01212	-3.01212	-3.01212	-3.01212	-3.01212	-0.41647	-1.4226	-3.01212	-3.01212	-2.5223
ENSMUSG00000022941.8	-0.659081	0.463423	-1.23922	0.337221	0.64272	-0.196133	-2.23179	1.31863	0.805872	-0.974957	-0.374126	-1.07716	-0.258748	-0.276635
ENSMUSG00000022945.11	1.25069	2.95284	2.15991	4.21853	1.26286	2.80512	0.928095	3.34685	-0.312778	2.61741	0.602955	3.19627	1.07131	3.00748
ENSMUSG00000022949.9	1.29414	2.28525	0.558142	-2.2406	0.697025	0.904168	0.252463	1.20456	-0.221816	-0.844626	-1.08109	-3.01212	-0.561447	-3.01212
ENSMUSG00000022952.16	3.75617	7.77306	4.17815	7.39048	4.21486	8.39882	4.21906	8.42751	2.98747	8.02348	5.0832	8.47394	4.53236	8.0491
ENSMUSG00000022991.4	-3.01212	-3.01212	-1.86892	-3.01212	-3.01212	-1.00456	-3.01212	-0.0331585	-3.01212	-3.01212	-3.01212	-3.01212	-3.01212	-3.01212
ENSMUSG00000022995.16	6.99961	8.8579	6.64899	9.38572	7.03847	8.96337	6.53051	9.19937	7.10168	8.93841	7.14114	8.99608	7.15478	9.01367
ENSMUSG00000022996.14	2.58919	1.12797	2.69855	-3.01212	2.91649	0.855235	2.70657	1.08069	0.805872	-3.01212	1.54285	-3.01212	0.898444	-3.01212
ENSMUSG00000023000.4	-1.54693	0.554287	-0.802319	-0.277354	-3.01212	-1.68414	-2.23179	-0.741727	-1.37359	-0.41647	-1.08109	-1.74199	-1.82549	-1.86623
ENSMUSG00000023008.18	3.36604	5.49854	3.57109	5.6104	3.03718	4.94042	3.37185	5.51505	3.84553	5.7535	3.55229	5.71448	4.38723	5.56006
ENSMUSG00000023011.7	-3.01212	-2.22711	-0.802319	-1.07543	-0.0553091	0.166756	-1.05975	-1.67309	-1.37359	-1.89833	-1.87089	-3.01212	-3.01212	-3.01212
ENSMUSG00000023015.13	-0.835161	0.72046	0.40332	2.05504	0.335516	0.318871	-0.604725	-0.990769	-0.221816	1.4696	-0.0426947	1.68513	0.300171	2.58183
ENSMUSG00000023017.9	-3.01212	-0.249798	-0.802319	-3.01212	-1.23992	-3.01212	-1.72817	-0.529412	-0.409863	-1.11824	0.286791	-3.01212	-0.402173	-3.01212
ENSMUSG00000023019.12	0.724158	5.13628	0.697948	4.76119	0.941556	3.75274	0.54405	1.61503	-2.12819	5.73146	0.0294977	4.2094	-1.18332	5.29318
ENSMUSG00000023022.13	9.17345	7.53724	9.32012	7.3289	9.41137	7.68357	9.35377	7.5248	9.32033	7.65374	9.36675	7.41872	9.30382	7.42211
ENSMUSG00000023032.12	0.724158	5.90254	0.13463	6.53412	-1.23992	5.42418	-0.259327	6.79145	-0.747803	6.3925	-0.68473	6.10277	0.770502	6.18657
ENSMUSG00000023033.14	2.51767	0.869455	3.45762	1.21104	3.27889	0.244817	2.54006	0.872319	4.31302	1.67914	3.91827	-0.0882864	3.86774	1.28041
ENSMUSG00000023034.6	7.75541	9.67963	8.6725	9.81723	8.04402	9.79996	7.58606	9.43102	8.17691	9.96242	8.07672	9.91086	7.84434	9.85492
ENSMUSG00000023039.16	-0.113527	2.57291	1.70941	5.11136	1.4325	6.03547	-0.259327	0.872319	-1.02703	2.21579	-1.24177	-2.4557	-2.3001	-0.276635
ENSMUSG00000023043.6	1.9115	4.86172	4.53119	6.37564	2.92789	7.03274	1.33648	2.36432	-0.626146	3.16581	-2.52474	-0.75967	-0.944995	1.25034
ENSMUSG00000023045.12	1.41716	0.0289644	1.24569	-3.01212	0.985855	-3.01212	1.61305	-0.990769	0.716694	0.407578	1.30179	-0.623785	1.12462	-0.930035
ENSMUSG00000023046.6	7.95008	5.29621	8.84411	3.57964	8.7365	5.93897	8.47563	4.10353	9.81891	1.67914	9.32713	3.43285	9.37858	3.23183
ENSMUSG00000023047.10	-1.89177	-1.05145	-2.33013	0.121723	-1.71967	-2.00708	-3.01212	-3.01212	-3.01212	0.181492	-2.52474	-0.00148091	-1.18332	-0.0352709
ENSMUSG00000023052.7	-0.835161	-1.34794	-1.00429	-3.01212	-0.24706	-3.01212	-0.421714	-1.29196	-3.01212	-1.66039	-1.62941	-3.01212	-2.3001	-0.930035
ENSMUSG00000023064.4	0.281395	6.69682	-1.00429	5.29648	-0.880521	5.00913	-3.01212	4.05498	-0.409863	4.35546	-0.805143	5.07324	-0.740512	4.96315
ENSMUSG00000023067.13	4.64013	6.51647	4.87109	6.96293	4.73954	7.14959	5.20036	6.97878	4.86287	7.05659	5.38098	7.11368	5.26029	7.09357
ENSMUSG00000023078.6	4.66102	5.28299	5.94022	-0.277354	3.27889	1.31937	4.50556	1.47443	3.21616	1.67914	3.76811	1.39635	3.11541	0.461256
ENSMUSG00000023122.6	-3.01212	-1.34794	-3.01212	-3.01212	-3.01212	-3.01212	-3.01212	-3.01212	-3.01212	-3.01212	-2.16109	-0.00148091	-1.82549	-1.23575
ENSMUSG00000023132.7	-3.01212	-3.01212	-3.01212	0.000562279	-3.01212	-3.01212	-3.01212	1.89797	-3.01212	-0.7251	-3.01212	1.19051	-3.01212	1.08978
ENSMUSG00000023151.9	-3.01212	-3.01212	-3.01212	-0.439365	-3.01212	-3.01212	-1.05975	-1.67309	-1.83064	-1.89833	-3.01212	-3.01212	-1.18332	-0.930035
ENSMUSG00000023153.9	-2.34582	1.85584	-3.01212	1.36624	-3.01212	-0.0965014	-0.604725	-2.19253	-3.01212	2.99354	-3.01212	0.662042	-3.01212	1.15616
ENSMUSG00000023169.14	-0.659081	4.687	1.74208	4.92415	0.335516	4.82445	-2.23179	3.73369	-1.58409	3.78496	-0.374126	3.51613	-0.402173	4.39372
ENSMUSG00000023191.9	6.55437	4.89252	6.91029	5.01298	7.01795	5.21708	6.31697	5.25698	7.29505	5.07046	7.07818	4.80476	7.12156	4.93507
ENSMUSG00000023224.12	10.2163	8.90046	10.5764	8.24452	10.2516	8.73075	10.231	8.49238	9.99041	8.14809	10.3613	8.56741	10.2534	8.53254
ENSMUSG00000023232.17	-0.502173	2.93604	-1.86892	2.74356	-2.44346	2.76595	-3.01212	0.628691	-2.50349	2.63985	-0.805143	2.83271	-1.18332	3.2698
ENSMUSG00000023236.7	-3.01212	-0.103694	-3.01212	-0.277354	-3.01212	-3.01212	-3.01212	0.439925	-3.01212	1.44433	-3.01212	-0.623785	-3.01212	0.294436
ENSMUSG00000023243.8	5.03535	2.86682	4.62177	1.82459	4.33959	2.65596	4.62997	1.47443	4.12654	2.99354	4.80332	2.63012	4.55195	3.10313
ENSMUSG00000023247.2	-1.54693	-3.01212	-1.00429	-3.01212	-1.23992	-3.01212	-3.01212	-3.01212	-3.01212	-0.7251	-3.01212	-1.26664	-3.01212	-2.15729
ENSMUSG00000023267.10	0.192332	1.2417	-1.23922	2.38053	-0.729628	1.45692	-0.259327	2.36432	-1.02703	0.647966	0.163873	1.6044	-0.944995	1.44877
ENSMUSG00000023274.14	-3.01212	-3.01212	-3.01212	-0.621898	-3.01212	-1.19757	-3.01212	-0.0331585	-2.12819	-0.0867282	-3.01212	-3.01212	-3.01212	-1.07481
ENSMUSG00000023328.14	-2.34582	2.43623	-1.51998	1.71331	-1.71967	2.50552	-0.604725	2.25394	-3.01212	2.86609	-1.4226	2.85615	-3.01212	2.16467
ENSMUSG00000023336.6	-0.360669	3.03402	0.629738	2.76232	0.586291	2.52129	0.54405	0.795592	-0.136251	2.53599	0.0982491	1.33095	-0.740512	1.82029
ENSMUSG00000023345.17	-0.00420912	-0.412382	1.29056	0.121723	1.69516	0.318871	0.859033	-2.19253	0.352358	0.35429	0.69462	1.39635	1.12462	0.657353
ENSMUSG00000023367.14	2.11906	5.62969	3.72613	5.2239	2.70752	4.97232	1.48138	5.46947	3.63654	5.32709	3.89913	5.57314	3.50532	5.45355
ENSMUSG00000023393.15	1.15965	0.639764	-0.467432	0.690547	0.191629	0.904168	-0.259327	0.795592	-0.880671	0.241421	-0.0426947	-3.01212	0.204385	-0.191614
ENSMUSG00000023403.14	-3.01212	-3.01212	-0.802319	-3.01212	-3.01212	-3.01212	-0.604725	-0.741727	-3.01212	-3.01212	-2.52474	-3.01212	-0.944995	-1.23575
ENSMUSG00000023439.11	-1.54693	-0.103694	-3.01212	-1.74062	-3.01212	-0.83436	-3.01212	-1.29196	-3.01212	-2.53907	-3.01212	-1.07716	-3.01212	-3.01212
ENSMUSG00000023456.14	5.00624	6.76617	5.03169	7.30431	5.02871	6.60619	5.26184	6.3994	5.20165	7.55055	5.35663	6.56594	5.07298	7.37759
ENSMUSG00000023467.18	-2.34582	-1.72157	-1.23922	0.609992	-2.44346	-1.68414	-3.01212	-0.344372	-1.58409	-1.66039	-0.936529	0.368095	-3.01212	0.352213
ENSMUSG00000023484.13	-3.01212	-3.01212	-3.01212	1.96074	-2.44346	1.16731	-3.01212	-0.990769	-3.01212	-0.41647	-3.01212	-0.279336	-1.82549	1.73599
ENSMUSG00000023505.13	-3.01212	-1.72157	0.482807	-0.621898	-2.44346	0.456466	-3.01212	-0.990769	0.0936489	-0.512194	-1.24177	0.950341	-2.3001	0.512835
ENSMUSG00000023737.14	-0.835161	-3.01212	-3.01212	-3.01212	-0.148001	-1.19757	-2.23179	-0.990769	-1.58409	-3.01212	-2.52474	-2.4557	-3.01212	-3.01212
ENSMUSG00000023781.2	-2.34582	-0.805618	-1.00429	-0.621898	-2.03664	-1.42044	-3.01212	-0.344372	-3.01212	-0.242199	-2.16109	-0.75967	-2.3001	-0.463368
ENSMUSG00000023791.15	1.93914	1.5812	1.77403	1.46114	1.96233	1.99763	2.37672	0.100429	2.55763	1.10041	2.5735	-0.623785	2.23618	1.25034
ENSMUSG00000023805.16	6.11822	4.20935	5.83812	4.7889	6.12338	4.59035	6.22733	3.48764	6.05205	4.10025	6.08269	4.61173	6.22782	3.82326
ENSMUSG00000023806.9	0.365279	1.12797	1.37632	2.05504	1.61281	1.20686	1.38642	-2.19253	1.94261	2.58308	1.24227	2.36197	0.898444	2.02954
ENSMUSG00000023828.2	-0.835161	3.35789	0.229863	-0.277354	-3.01212	1.95182	-0.604725	0.439925	-1.37359	1.49445	-0.936529	2.16962	-2.3001	1.25034
ENSMUSG00000023873.12	0.724158	-0.412382	-0.325245	1.15536	-1.45995	-0.00330833	-1.72817	-3.01212	-2.12819	1.16373	0.400054	1.15316	-0.402173	0.702478
ENSMUSG00000023885.8	11.3772	8.20771	10.9773	7.11479	11.4082	8.43257	11.7705	7.61617	11.6003	5.96712	11.7806	7.01562	11.7204	6.20237
ENSMUSG00000023886.9	7.52064	5.14727	7.42854	4.2521	7.60156	6.09859	7.63594	5.23898	7.15463	2.885	7.75542	4.32729	7.55075	4.14674
ENSMUSG00000023903.7	-3.01212	-3.01212	-3.01212	-3.01212	0.64272	-0.544447	-1.72817	-3.01212	-1.18993	0.241421	-1.62941	0.906116	-1.18332	-1.86623
ENSMUSG00000023911.12	0.724158	0.463423	1.05079	1.41447	1.29842	0.520636	0.928095	-1.67309	1.5102	0.298959	0.554842	-1.07716	-0.561447	-1.23575
ENSMUSG00000023913.17	5.66991	1.34712	6.01732	0.433989	6.307	3.5214	5.49025	2.13441	5.55352	0.891853	5.5804	1.94762	5.44189	0.947079
ENSMUSG00000023914.16	-1.26882	-3.01212	0.13463	-3.01212	-1.71967	-3.01212	-1.35559	-3.01212	-2.12819	-3.01212	-1.62941	-3.01212	-0.00867651	-2.15729
ENSMUSG00000023915.4	5.05126	6.61079	5.14293	7.80883	5.53287	7.75949	4.95356	8.14394	4.68623	7.84515	4.52605	7.5525	5.27215	7.89726
ENSMUSG00000023930.13	-2.34582	-3.01212	-3.01212	-3.01212	-3.01212	-3.01212	-3.01212	0.439925	-3.01212	-2.53907	-1.87089	-1.48482	-3.01212	-3.01212
ENSMUSG00000023945.6	-3.01212	0.150445	0.558142	-3.01212	-0.880521	1.12666	-1.35559	-0.990769	0.889857	-1.45619	-0.0426947	-3.01212	1.22566	-3.01212
ENSMUSG00000023947.7	4.37769	5.95142	5.67635	7.44665	5.5679	6.88058	4.98226	7.19399	4.93383	7.19136	5.38958	7.25812	5.51358	7.05005
ENSMUSG00000023959.8	-1.89177	3.49036	-3.01212	4.46744	0.586291	2.90467	0.140515	2.10291	-1.83064	5.23796	-0.68473	4.43237	-0.258748	4.8373
ENSMUSG00000023963.9	5.04809	4.00707	4.92545	2.35604	5.002	3.537	4.59323	3.04927	4.92391	2.60606	4.59011	2.79683	4.82181	3.20855
ENSMUSG00000023964.15	-1.89177	5.02154	-1.00429	3.76777	-1.23992	4.67738	-1.05975	3.20572	-3.01212	3.18882	-3.01212	3.15906	-0.944995	4.13032
ENSMUSG00000023972.9	5.46416	3.30654	5.6443	4.3296	5.64762	4.16278	4.66579	3.04927	6.30721	2.73673	5.87794	3.13052	5.87806	4.17903
ENSMUSG00000023982.7	-1.26882	-3.01212	-0.0770605	-3.01212	-1.71967	-2.4238	-3.01212	-2.19253	-1.83064	-3.01212	-1.24177	-3.01212	-1.82549	-3.01212
ENSMUSG00000023993.6	-3.01212	-0.805618	-3.01212	-2.2406	-3.01212	-3.01212	-3.01212	0.100429	-3.01212	-1.45619	-3.01212	-3.01212	-3.01212	-1.62416
ENSMUSG00000023999.14	-0.00420912	1.18595	-0.467432	0.433989	-0.729628	-1.19757	-3.01212	-0.990769	-0.880671	-3.01212	-1.08109	-1.48482	-1.46897	0.909085
ENSMUSG00000024011.16	9.15092	7.25266	9.13087	3.4468	9.07076	6.20372	8.95772	5.26055	7.802	-1.45619	8.32371	1.76158	8.25134	2.27335
ENSMUSG00000024013.14	-3.01212	-1.34794	-3.01212	-0.621898	-3.01212	-0.83436	-1.72817	0.100429	-3.01212	-1.89833	-2.16109	-3.01212	-3.01212	-1.23575
ENSMUSG00000024033.9	-0.659081	-1.05145	-1.23922	-2.2406	-2.44346	-2.4238	-1.72817	-3.01212	-0.880671	1.28259	-0.805143	-0.499604	-2.3001	0.171441
ENSMUSG00000024036.15	1.37731	0.79688	0.0326641	1.46114	1.15059	1.08482	1.17538	1.52284	-1.83064	0.891853	-0.573598	1.81039	-1.46897	0.105774
ENSMUSG00000024039.14	-0.113527	0.72046	0.825395	0.121723	-1.71967	1.55211	-1.72817	-3.01212	1.61263	1.28259	1.3867	0.714272	-0.944995	1.28041
ENSMUSG00000024042.6	7.55732	9.15029	7.94725	9.95418	7.80108	9.77561	7.34455	9.49308	7.87883	10.0296	8.02275	10.0612	7.64783	9.97881
ENSMUSG00000024049.14	2.16659	8.56298	2.34146	8.44178	2.06913	7.20556	2.30063	6.25464	3.15807	8.82041	3.2614	7.66749	3.2293	8.11473
ENSMUSG00000024053.10	8.67969	6.38958	8.8427	3.12317	8.74094	5.84185	8.59326	4.08753	8.41388	4.10429	8.46078	4.59442	8.46113	4.99751
ENSMUSG00000024056.9	-3.01212	-0.595643	-0.467432	1.26465	-3.01212	0.166756	-1.72817	1.20456	-0.312778	0.241421	-1.24177	-3.01212	-0.258748	0.870063
ENSMUSG00000024059.9	5.35298	4.55019	5.29657	4.53445	5.31361	4.2925	4.97412	1.61503	5.46901	5.36462	5.62623	4.23645	5.53589	4.72697
ENSMUSG00000024065.7	0.659171	4.06229	2.05977	4.14896	0.402413	3.54473	1.73371	4.50998	1.42831	4.82572	1.24227	4.31465	1.01596	4.09268
ENSMUSG00000024074.7	5.28998	6.96143	5.62033	6.8955	5.10851	6.81971	5.29491	6.35831	4.86806	7.11683	5.027	7.29503	4.53236	7.24232
ENSMUSG00000024084.7	5.47364	3.47881	5.82483	0.97414	5.46015	2.69819	5.20384	2.65234	4.29388	-0.844626	4.40236	-2.4557	4.11826	-1.41692
ENSMUSG00000024107.6	-3.01212	1.39707	-3.01212	1.15536	-1.71967	1.45692	-3.01212	-3.01212	-3.01212	-1.27734	-3.01212	-1.74199	-3.01212	0.512835
ENSMUSG00000024109.18	-0.835161	3.61169	1.60669	-1.07543	0.64272	1.61225	1.88032	2.10291	1.81952	0.602986	2.84758	1.15316	2.70723	0.562634
ENSMUSG00000024112.16	-0.835161	5.37311	0.629738	4.59325	0.586291	4.44497	1.28475	1.65901	0.930084	4.2609	0.286791	4.50087	0.702008	4.48371
ENSMUSG00000024134.11	-3.01212	-3.01212	-1.86892	-0.621898	-3.01212	0.582073	-2.23179	-3.01212	-3.01212	-1.89833	-1.62941	-1.26664	-0.944995	-0.566656
ENSMUSG00000024140.9	7.37521	9.55778	6.8441	9.60615	7.03649	9.03977	7.7923	9.23272	7.05526	9.51241	7.1196	9.44209	7.05275	9.62997
ENSMUSG00000024155.7	2.30047	-3.01212	1.95217	-0.131714	1.7216	-0.83436	1.48138	0.439925	1.81952	0.853962	2.07345	1.45891	2.32995	-0.798474
ENSMUSG00000024164.15	12.5433	11.8702	13.1506	7.76008	12.6185	10.8958	12.132	9.92982	11.4395	10.4351	12.3959	10.2226	11.9039	9.29432
ENSMUSG00000024173.10	-3.01212	-3.01212	-2.33013	-0.131714	-3.01212	-0.0965014	-2.23179	-3.01212	-3.01212	-3.01212	-3.01212	-3.01212	-3.01212	-3.01212
ENSMUSG00000024177.8	0.192332	-1.72157	0.942492	-1.07543	0.0317853	-1.42044	1.28475	-2.19253	0.291899	0.241421	0.649516	-3.01212	0.702008	-0.0352709
ENSMUSG00000024180.13	-3.01212	2.02424	-1.51998	0.000562279	0.0317853	-0.83436	-3.01212	-0.990769	-3.01212	-0.0148552	-3.01212	0.431871	-3.01212	-0.463368
ENSMUSG00000024186.15	0.845958	1.81966	0.0326641	0.97414	0.697025	2.08511	1.38642	0.100429	0.519875	1.13242	0.780807	1.2971	-1.82549	1.21962
ENSMUSG00000024209.9	-1.26882	-0.103694	-1.00429	-3.01212	-0.729628	-1.68414	-3.01212	-3.01212	-1.58409	-2.53907	-2.16109	-3.01212	-1.18332	-2.5223
ENSMUSG00000024210.2	-3.01212	1.78256	-3.01212	1.50635	-2.03664	-1.00456	-2.23179	0.100429	-3.01212	2.52398	-2.16109	2.18821	-3.01212	1.82029
ENSMUSG00000024211.15	0.724158	0.79688	0.13463	1.09745	-0.148001	-3.01212	1.6946	0.872319	0.621638	-0.41647	0.163873	0.950341	1.40872	-2.15729
ENSMUSG00000024215.13	0.365279	-2.22711	-1.51998	-0.621898	-0.24706	0.904168	1.11742	-1.67309	-1.02703	0.458967	-0.68473	1.07542	-2.3001	-0.930035
ENSMUSG00000024228.12	1.56639	2.14611	2.7151	0.908295	2.12962	1.04173	2.449	-1.29196	1.21695	1.31084	0.69462	-0.00148091	1.75141	-1.86623
ENSMUSG00000024245.4	-3.01212	-1.34794	-2.33013	-0.439365	-0.729628	-0.303158	-1.35559	-0.529412	-1.02703	1.33854	-1.87089	-2.4557	-1.18332	-0.0352709
ENSMUSG00000024261.5	-2.34582	1.53733	-3.01212	1.03711	-0.468261	-0.682134	-0.814372	-1.29196	-0.221816	0.508588	-1.87089	-0.00148091	-2.3001	1.15616
ENSMUSG00000024268.15	0.659171	0.554287	2.44433	-0.830917	1.82276	0.804584	2.16415	-0.18039	3.69023	-3.01212	3.39037	0.764677	3.36839	0.105774
ENSMUSG00000024274.8	-1.54693	-3.01212	-1.00429	-2.2406	-0.880521	-1.68414	-0.259327	-3.01212	-1.37359	-1.27734	-0.374126	-3.01212	-1.46897	-1.41692
ENSMUSG00000024295.8	-2.34582	-3.01212	-3.01212	-3.01212	-3.01212	-3.01212	-3.01212	0.439925	-3.01212	-3.01212	-3.01212	-3.01212	-1.82549	-3.01212
ENSMUSG00000024300.16	-2.34582	1.00449	-0.467432	-0.131714	-3.01212	-2.00708	-0.814372	0.795592	-1.83064	-1.89833	-1.87089	-2.05515	-0.740512	1.08978
ENSMUSG00000024302.15	3.50197	4.41124	3.01161	4.97328	2.77219	3.95787	2.80165	3.72337	2.65686	4.66268	2.39371	3.84374	2.05583	4.26427
ENSMUSG00000024304.14	1.06247	4.9012	2.36263	5.88742	2.06913	5.49577	1.43468	5.76189	1.98141	5.80777	2.29466	5.60635	2.1097	5.92383
ENSMUSG00000024313.7	-3.01212	-2.22711	-3.01212	-3.01212	-3.01212	-1.19757	-3.01212	-3.01212	-3.01212	-0.614723	-3.01212	-0.0882864	-3.01212	-3.01212
ENSMUSG00000024327.15	0.659171	2.17503	1.37632	0.000562279	0.402413	0.520636	0.0191442	2.56257	0.519875	0.508588	0.505069	-0.279336	-0.740512	0.947079
ENSMUSG00000024331.11	-2.34582	3.49036	0.40332	-0.439365	-0.729628	2.20713	-3.01212	2.39064	-0.626146	0.35429	0.286791	0.368095	0.6301	-1.07481
ENSMUSG00000024334.8	-3.01212	-3.01212	-3.01212	-1.74062	-3.01212	-1.68414	-3.01212	-1.67309	-3.01212	0.0536064	-3.01212	-0.499604	-3.01212	-3.01212
ENSMUSG00000024347.16	0.845958	1.39707	0.763079	0.000562279	1.07057	1.6414	1.61305	-2.19253	1.11594	-2.53907	1.04741	-3.01212	1.07131	0.984099
ENSMUSG00000024386.8	-3.01212	0.0289644	-3.01212	-0.830917	-2.03664	0.641	-2.23179	-3.01212	-3.01212	-0.844626	-3.01212	-3.01212	-3.01212	-3.01212
ENSMUSG00000024388.10	-2.34582	-0.805618	-1.51998	-0.830917	-0.729628	-1.68414	-3.01212	-1.29196	-3.01212	-0.41647	-3.01212	0.301368	-3.01212	-0.191614
ENSMUSG00000024391.7	-3.01212	-3.01212	-1.23922	-3.01212	-3.01212	-3.01212	-3.01212	-3.01212	-3.01212	-2.53907	-3.01212	-0.00148091	-1.18332	-3.01212
ENSMUSG00000024397.14	0.0974055	1.34712	-1.00429	-1.37002	-1.04906	-1.68414	-1.35559	-3.01212	-3.01212	-0.16237	-0.573598	-2.05515	-0.740512	-3.01212
ENSMUSG00000024399.5	-3.01212	0.0289644	-2.33013	-0.131714	-2.44346	-3.01212	-3.01212	2.16523	-2.50349	1.44433	-2.52474	2.16962	-3.01212	0.0369744
ENSMUSG00000024401.14	2.57164	2.67767	2.11071	2.68578	2.61183	3.70521	2.78313	2.83596	0.848475	1.28259	1.41393	2.11238	2.97734	4.24533
ENSMUSG00000024411.9	-3.01212	2.02424	-3.01212	2.7053	-3.01212	-0.196133	-3.01212	-1.29196	-3.01212	3.13455	-3.01212	0.813381	-3.01212	1.69192
ENSMUSG00000024421.16	-0.502173	4.67692	0.763079	5.9212	0.799862	5.21223	0.859033	6.12932	-2.50349	4.97219	0.453517	5.42822	0.770502	5.33139
ENSMUSG00000024424.14	4.74563	2.50619	4.10466	1.75136	4.62516	2.47345	4.74927	0.714553	4.87837	1.44433	5.03798	2.13172	5.08648	0.788702
ENSMUSG00000024427.6	4.88714	7.32057	5.14903	8.19014	5.10098	7.76364	5.17926	8.01926	6.11993	8.05331	6.02867	8.13745	5.45496	7.86507
ENSMUSG00000024430.13	-1.26882	-3.01212	-1.51998	-1.37002	1.58428	0.389308	-0.814372	-1.67309	0.162804	-3.01212	0.0294977	-3.01212	-0.561447	-1.41692
ENSMUSG00000024437.6	-2.34582	-3.01212	-2.33013	-0.621898	-1.71967	-3.01212	-0.421714	-3.01212	-3.01212	-1.45619	-1.24177	-2.4557	-0.944995	-3.01212
ENSMUSG00000024471.12	-3.01212	7.0134	-3.01212	7.14011	-3.01212	5.45119	-2.23179	4.41699	-1.18993	8.14073	-1.24177	6.50238	-3.01212	7.37541
ENSMUSG00000024479.2	0.192332	-0.103694	0.885131	-0.830917	0.402413	1.85558	0.453249	-0.18039	0.352358	-1.45619	1.30179	-3.01212	1.49221	-1.07481
ENSMUSG00000024481.4	5.11928	3.25329	5.19401	0.121723	4.62866	2.42398	5.20384	2.28233	3.39925	-3.01212	4.8263	0.764677	3.87554	-0.276635
ENSMUSG00000024501.19	7.77998	5.39786	7.92653	4.07586	8.22672	5.41366	7.74941	4.37146	8.33835	4.62381	8.03101	3.89556	8.51109	4.31962
ENSMUSG00000024502.9	-2.34582	-1.34794	-2.33013	-3.01212	-0.729628	-3.01212	-2.23179	-0.741727	-1.02703	-2.53907	-1.4226	-1.74199	0.204385	-3.01212
ENSMUSG00000024511.15	0.903207	1.00449	-1.00429	3.00214	0.0317853	3.34655	0.140515	0.100429	-1.37359	-0.0867282	-0.198914	0.368095	0.770502	-0.191614
ENSMUSG00000024517.16	-3.01212	-0.103694	-3.01212	0.8393	-3.01212	-3.01212	-3.01212	-0.18039	-3.01212	-1.66039	-3.01212	-0.623785	-3.01212	-3.01212
ENSMUSG00000024521.7	0.845958	3.90717	1.4961	1.82459	1.79813	3.54473	0.994002	1.52284	0.930084	1.36573	-0.283862	2.41027	1.49221	2.06453
ENSMUSG00000024524.16	0.444553	1.49207	0.13463	-0.131714	-2.44346	0.997319	0.140515	0.714553	0.805872	0.891853	0.226641	-1.26664	-0.128301	-0.677914
ENSMUSG00000024525.6	-1.89177	1.70536	0.763079	1.96074	0.586291	1.97491	0.0191442	2.3375	0.805872	2.39799	-0.936529	1.92563	-0.128301	2.28822
ENSMUSG00000024526.8	-3.01212	0.150445	-3.01212	0.000562279	-3.01212	-0.83436	-3.01212	-1.67309	-1.58409	-3.01212	-3.01212	-0.623785	-2.3001	-2.5223
ENSMUSG00000024529.13	8.02332	4.83931	8.14729	4.76584	7.95525	5.55059	8.8936	5.06193	8.41255	4.69787	8.56617	5.58546	8.6064	5.12106
ENSMUSG00000024530.7	0.519696	0.639764	-3.01212	-1.07543	-2.03664	-1.68414	-0.604725	-0.990769	-1.58409	-0.974957	-1.4226	0.906116	-2.3001	0.105774
ENSMUSG00000024534.15	0.444553	2.20338	2.20748	3.22134	1.61281	2.6271	2.07561	2.03778	3.97134	1.4696	4.11774	2.29496	4.08502	2.75246
ENSMUSG00000024535.15	3.5295	2.65732	3.64206	1.71331	2.9392	0.804584	3.3214	0.628691	3.04355	2.15477	2.44741	1.90331	2.91818	1.0554
ENSMUSG00000024538.7	7.02723	5.1326	6.80017	4.62946	7.34306	5.08272	6.69929	4.04673	7.53973	4.34184	7.33789	4.76197	7.7809	4.88701
ENSMUSG00000024552.15	-3.01212	0.554287	-3.01212	-3.01212	-1.45995	-3.01212	-3.01212	-3.01212	-3.01212	-3.01212	-1.62941	-1.74199	-3.01212	-3.01212
ENSMUSG00000024558.12	3.19319	1.92558	2.76365	1.85985	3.47811	1.92835	4.64029	2.00408	3.90729	-0.614723	3.36269	-0.00148091	4.43549	1.84062
ENSMUSG00000024575.15	-3.01212	-3.01212	-3.01212	-0.277354	-1.45995	-3.01212	-1.05975	-3.01212	-3.01212	-3.01212	-2.16109	-3.01212	-1.46897	-2.15729
ENSMUSG00000024593.15	-0.360669	6.17011	0.229863	6.46709	1.29842	6.02168	2.04484	5.45707	1.48342	5.37469	1.30179	5.48757	2.08301	6.1412
ENSMUSG00000024597.10	5.5518	7.27954	5.86618	8.92253	5.78087	9.24987	5.36196	7.71518	5.13438	7.77338	4.98677	7.29395	5.25432	7.74753
ENSMUSG00000024598.8	5.74033	1.74447	5.51792	1.82459	6.55503	2.92852	5.01437	-0.529412	6.34861	1.84284	6.41297	1.57645	6.72621	1.95692
ENSMUSG00000024600.8	2.95677	-3.01212	2.4835	-2.2406	2.70752	-2.4238	2.54006	-3.01212	3.04355	-0.844626	2.94413	-3.01212	3.17979	-3.01212
ENSMUSG00000024610.14	0.0974055	4.52794	-0.325245	2.7053	-0.729628	2.5827	-1.35559	4.52194	-0.626146	4.51875	-0.0426947	4.75575	0.898444	3.25473
ENSMUSG00000024617.16	2.14302	3.52448	1.19938	3.38762	0.941556	2.2265	2.2203	1.47443	-0.0554782	4.30369	0.602955	2.92425	0.554419	3.75528
ENSMUSG00000024621.15	-1.89177	0.79688	-1.86892	0.337221	-0.729628	-0.196133	-0.259327	0.714553	-0.747803	-0.974957	-0.936529	-0.623785	0.702008	-1.86623
ENSMUSG00000024644.16	7.06143	4.27093	6.86279	3.03336	7.2905	4.58661	7.23213	2.69521	6.78131	2.21579	6.74188	2.84448	6.93366	3.20855
ENSMUSG00000024646.13	7.31451	6.55412	7.24052	5.26723	7.15641	5.48375	7.20803	6.65151	7.26047	5.41266	7.30554	5.11755	7.04672	5.52438
ENSMUSG00000024647.14	-0.835161	-3.01212	-2.33013	-0.277354	-2.44346	-3.01212	-1.72817	-3.01212	-0.747803	-3.01212	-1.62941	-3.01212	-1.18332	-3.01212
ENSMUSG00000024653.2	-3.01212	0.150445	-2.33013	-3.01212	-3.01212	-3.01212	-3.01212	-3.01212	-3.01212	-0.326705	-2.52474	-3.01212	-1.82549	-3.01212
ENSMUSG00000024659.14	9.18594	7.94768	9.2866	6.9456	9.29309	7.66815	9.15473	7.00777	9.06445	6.75377	9.33883	7.227	9.30129	7.13171
ENSMUSG00000024663.17	5.33228	3.34523	5.50369	2.64593	5.30925	3.14755	4.99035	2.94655	5.23214	2.02438	5.37406	2.07292	5.09652	1.84062
ENSMUSG00000024669.7	-1.03576	-3.01212	-3.01212	-1.74062	-1.71967	-3.01212	-3.01212	-3.01212	-1.58409	-0.0867282	-3.01212	-3.01212	-3.01212	-3.01212
ENSMUSG00000024670.16	-3.01212	-2.22711	-1.86892	-2.2406	-3.01212	-1.19757	-3.01212	-3.01212	-3.01212	-0.7251	-1.62941	0.231405	-3.01212	-1.86623
ENSMUSG00000024672.11	-3.01212	0.639764	-3.01212	-3.01212	-3.01212	-3.01212	-3.01212	-3.01212	-3.01212	-3.01212	-2.52474	-1.74199	-3.01212	-3.01212
ENSMUSG00000024673.9	-3.01212	-1.05145	-3.01212	-1.74062	-3.01212	-0.196133	-3.01212	0.100429	-3.01212	0.964774	-3.01212	0.0803967	-3.01212	-0.366982
ENSMUSG00000024677.13	-3.01212	0.639764	-3.01212	-0.439365	-3.01212	-2.4238	-3.01212	-0.344372	-3.01212	1.61262	-2.52474	0.157876	-3.01212	-0.276635
ENSMUSG00000024678.6	5.84448	3.64308	6.03885	4.04556	6.01932	4.14762	5.7837	4.55722	6.07466	4.00838	6.25255	4.24535	6.18298	4.55618
ENSMUSG00000024696.8	-3.01212	-1.05145	-1.86892	0.121723	-3.01212	-3.01212	-3.01212	-0.529412	-3.01212	-3.01212	-2.52474	-1.74199	-2.3001	-0.191614
ENSMUSG00000024697.3	3.58304	2.63667	4.42451	1.31634	3.84572	2.30147	3.71251	1.14395	3.48951	0.407578	3.58859	1.39635	2.9332	-0.0352709
ENSMUSG00000024713.15	6.89059	4.58832	6.79336	5.65374	7.44822	5.581	6.88445	5.65464	7.67903	6.07399	7.35774	5.9091	7.57729	6.0816
ENSMUSG00000024727.8	-0.659081	-0.103694	1.45727	-1.37002	0.848656	0.904168	0.252463	0.537393	0.466169	-2.53907	0.862135	0.551542	2.16163	-0.566656
ENSMUSG00000024737.2	2.44242	5.7547	2.64772	5.52785	3.28776	4.87442	2.27435	6.65694	2.30577	5.80901	3.02582	5.62181	2.46007	6.10069
ENSMUSG00000024743.14	-1.89177	0.79688	-2.33013	2.56277	0.0317853	2.73923	-1.05975	0.335392	-0.312778	-0.0148552	-0.283862	0.813381	-0.00867651	-0.566656
ENSMUSG00000024747.3	-3.01212	0.366451	-3.01212	-0.439365	-3.01212	-3.01212	-1.72817	-1.67309	-2.12819	-0.41647	-2.16109	-3.01212	-0.561447	-2.5223
ENSMUSG00000024781.15	5.38849	2.95284	5.32919	3.15191	5.45228	3.50563	5.36196	3.63804	5.65602	4.18663	5.56226	3.76546	5.69854	3.49169
ENSMUSG00000024786.9	-2.34582	-3.01212	-3.01212	-1.07543	-3.01212	-1.00456	-3.01212	-3.01212	-1.02703	-2.18341	-1.24177	-3.01212	-2.3001	-0.276635
ENSMUSG00000024790.7	-1.89177	-2.22711	0.629738	0.233492	0.402413	1.38979	0.859033	-1.29196	-0.312778	0.508588	0.780807	0.60785	-0.402173	0.294436
ENSMUSG00000024791.10	-3.01212	-1.72157	-3.01212	-3.01212	-2.03664	-1.42044	-2.23179	-3.01212	-3.01212	-3.01212	-1.62941	-3.01212	-3.01212	-0.0352709
ENSMUSG00000024798.15	-3.01212	1.34712	-2.33013	2.47453	-3.01212	2.72568	-3.01212	3.38663	-2.50349	3.38092	-1.62941	3.06163	-2.3001	2.92421
ENSMUSG00000024803.8	0.958271	6.21432	2.84111	5.66873	1.49514	5.56967	1.84504	5.58226	1.5365	5.666	2.9991	5.53735	2.61711	5.52752
ENSMUSG00000024806.3	1.20588	-3.01212	-2.33013	-1.74062	0.799862	-1.00456	3.43253	0.222688	0.291899	-3.01212	0.226641	-1.26664	-0.561447	-3.01212
ENSMUSG00000024810.16	6.14517	6.19503	6.36549	3.18008	7.12395	5.38809	5.9107	5.06193	5.09068	5.45914	6.29161	4.55915	6.20015	4.70219
ENSMUSG00000024818.14	2.88754	2.14611	2.92888	-0.277354	2.91649	1.16731	2.449	1.31863	2.91916	0.241421	2.88698	-0.00148091	2.39648	0.829956
ENSMUSG00000024827.9	0.958271	-3.01212	2.08547	-3.01212	1.02883	-0.00330833	1.73371	-0.990769	-1.18993	-0.844626	0.0982491	-0.180651	0.83589	-1.23575
ENSMUSG00000024846.5	-3.01212	0.79688	-2.33013	-1.74062	-3.01212	-1.00456	-3.01212	-3.01212	-3.01212	0.298959	-1.08109	-0.0882864	-2.3001	-0.930035
ENSMUSG00000024866.9	1.79534	1.2417	2.31998	-0.131714	2.70752	0.582073	1.9484	-0.741727	1.5102	-0.512194	1.79147	0.301368	1.60904	-0.566656
ENSMUSG00000024867.14	-1.89177	1.95922	-1.51998	2.79912	-2.03664	1.77894	-1.72817	1.47443	-2.50349	2.63985	-2.52474	1.8576	-2.3001	2.48184
ENSMUSG00000024869.10	0.444553	-0.805618	-0.802319	-0.621898	0.191629	0.166756	-0.814372	-3.01212	-0.409863	-0.844626	0.505069	-0.385271	0.474546	-1.86623
ENSMUSG00000024871.10	-1.54693	-3.01212	0.0326641	-0.621898	-2.44346	-1.00456	-1.72817	-3.01212	-0.136251	-0.7251	0.163873	-3.01212	0.101784	-1.07481
ENSMUSG00000024873.6	-1.26882	-3.01212	-0.62518	-1.74062	-0.353425	-0.83436	-1.35559	-0.741727	-2.50349	-3.01212	-0.805143	-3.01212	-1.82549	-3.01212
ENSMUSG00000024891.5	0.724158	0.262487	0.482807	0.233492	0.466346	1.04173	1.6544	1.61503	0.466169	1.74272	1.04741	3.14961	0.300171	2.48184
ENSMUSG00000024897.8	4.99312	3.04972	5.25189	3.16607	5.29832	3.65606	5.0879	3.01584	4.91391	2.89437	4.72395	2.7724	4.60918	3.06043
ENSMUSG00000024899.6	5.61314	3.33245	5.15208	0.908295	5.77615	3.32874	5.63928	2.13441	5.05929	2.33061	5.60571	2.20656	5.35255	1.551
ENSMUSG00000024901.14	1.29414	1.62379	1.70941	0.433989	1.18899	1.16731	1.52662	-0.344372	1.11594	1.16373	1.41393	-1.74199	0.770502	1.15616
ENSMUSG00000024905.15	-0.659081	0.366451	-0.0770605	-3.01212	-1.71967	-0.544447	-2.23179	-3.01212	-1.18993	-2.53907	-2.16109	-3.01212	-3.01212	-2.5223
ENSMUSG00000024907.6	-3.01212	3.82744	-3.01212	2.97023	-0.880521	3.36415	0.140515	4.96453	-1.37359	2.76763	-2.52474	3.40928	-0.740512	2.24312
ENSMUSG00000024909.14	5.35298	4.07769	5.587	4.05319	5.987	3.73932	5.4931	3.69196	5.91721	3.93768	5.74757	3.92356	5.94812	3.67831
ENSMUSG00000024922.1	-2.34582	-3.01212	-1.00429	-0.439365	-0.24706	0.904168	-3.01212	-1.29196	-3.01212	-0.326705	-2.52474	-3.01212	-3.01212	-1.41692
ENSMUSG00000024924.14	7.87202	5.72078	7.31842	5.32515	7.44277	6.17036	7.5516	4.91098	7.28054	6.42839	7.32674	6.44365	7.43814	6.40108
ENSMUSG00000024935.10	-1.54693	0.554287	-0.802319	-0.131714	-1.23992	1.16731	0.0191442	-0.344372	0.352358	-0.974957	0.344534	0.157876	1.75141	-0.677914
ENSMUSG00000024942.16	5.72453	4.15231	6.08416	3.73015	5.96503	4.39449	5.58952	3.03265	6.48059	4.16358	6.17709	3.62245	6.03943	3.93146
ENSMUSG00000024948.14	1.96626	3.40748	1.70941	3.22134	1.29842	3.21698	1.33648	2.83596	1.92281	4.06752	2.29466	4.061	1.27365	3.10313
ENSMUSG00000024968.13	-2.34582	-3.01212	-0.62518	0.609992	0.191629	0.752091	-0.259327	-0.990769	1.24911	-0.512194	-0.573598	1.03492	1.17602	-0.366982
ENSMUSG00000024972.16	-1.89177	-2.22711	-3.01212	-1.74062	-0.593034	-2.4238	-3.01212	-3.01212	-2.12819	-3.01212	-0.936529	-2.4557	-1.46897	-0.463368
ENSMUSG00000024973.16	-1.03576	-1.72157	-1.23922	-3.01212	-1.45995	-3.01212	-0.421714	-2.19253	-0.513955	-1.27734	-0.805143	-0.0882864	-0.740512	-1.41692
ENSMUSG00000024979.13	-3.01212	-3.01212	-3.01212	-1.07543	-3.01212	-1.68414	-3.01212	-3.01212	-1.37359	-0.512194	-3.01212	-1.48482	-3.01212	-3.01212
ENSMUSG00000024987.5	-3.01212	-2.22711	-3.01212	-1.07543	-2.44346	-3.01212	-3.01212	-0.529412	-1.58409	-3.01212	-1.24177	0.0803967	-3.01212	-2.15729
ENSMUSG00000024989.14	-2.34582	-2.22711	-2.33013	0.690547	-0.729628	-1.19757	-2.23179	-3.01212	-1.83064	-1.27734	-3.01212	-3.01212	-1.82549	0.657353
ENSMUSG00000024990.12	1.88333	0.463423	3.18799	0.000562279	2.18767	1.58249	0.928095	1.26273	2.66879	-0.844626	2.92533	-1.74199	2.63559	-0.566656
ENSMUSG00000024992.12	-3.01212	-3.01212	-0.802319	-2.2406	-3.01212	-3.01212	-3.01212	-0.18039	-3.01212	-3.01212	-1.87089	-3.01212	-3.01212	-2.15729
ENSMUSG00000025002.5	-1.03576	-3.01212	-3.01212	-1.07543	-1.71967	-3.01212	-0.814372	-3.01212	-1.02703	-2.53907	-2.16109	-3.01212	-3.01212	-3.01212
ENSMUSG00000025006.15	3.38626	7.74982	3.74237	8.18015	3.56828	7.63139	4.17711	7.74737	3.67847	7.51798	3.41753	7.78128	3.574	7.60442
ENSMUSG00000025013.14	-0.835161	-3.01212	0.942492	-3.01212	0.265366	-1.68414	-0.421714	-3.01212	0.410386	-3.01212	-1.24177	-3.01212	-2.3001	-1.07481
ENSMUSG00000025014.12	-1.54693	-0.412382	-3.01212	-3.01212	-3.01212	0.389308	-3.01212	-3.01212	-3.01212	-3.01212	-3.01212	-0.909697	-3.01212	-3.01212
ENSMUSG00000025017.9	-0.659081	-0.103694	-0.62518	1.41447	-3.01212	0.697614	-0.421714	0.222688	-2.50349	-0.0867282	-3.01212	-2.4557	-0.128301	-1.07481
ENSMUSG00000025020.11	-3.01212	-1.34794	-0.195822	-0.621898	-3.01212	-3.01212	-3.01212	-3.01212	-1.02703	0.35429	-3.01212	-0.385271	-3.01212	0.234249
ENSMUSG00000025025.13	5.10105	6.1968	5.41529	7.06183	4.94423	6.64809	4.77761	6.95473	4.81265	7.25635	4.54156	6.88785	4.91931	7.19623
ENSMUSG00000025026.14	8.08995	6.73252	8.2679	5.7367	8.07383	6.2787	7.74643	5.87808	7.90934	5.67146	8.04795	5.76178	7.95609	5.62888
ENSMUSG00000025036.6	3.27137	2.17503	3.70142	1.36624	3.45466	2.5827	3.74158	0.222688	3.93226	1.58974	3.6356	0.662042	3.66677	2.24312
ENSMUSG00000025038.7	-0.659081	0.262487	-1.00429	-0.830917	-0.729628	-1.68414	-0.259327	-1.67309	0.889857	-1.45619	-0.198914	-3.01212	0.6301	-0.677914
ENSMUSG00000025044.16	-3.01212	2.67767	-3.01212	1.99287	-3.01212	-0.83436	-3.01212	-3.01212	-3.01212	3.96904	-0.805143	4.37268	-3.01212	1.30987
ENSMUSG00000025058.4	-1.89177	-1.72157	-0.802319	-1.07543	-3.01212	-3.01212	-2.23179	-0.741727	-1.58409	-3.01212	-3.01212	-3.01212	-0.944995	-3.01212
ENSMUSG00000025069.14	-3.01212	-3.01212	-1.00429	-3.01212	0.191629	-1.68414	0.140515	-3.01212	-0.409863	-3.01212	-0.936529	-1.74199	-3.01212	-1.62416
ENSMUSG00000025082.8	-3.01212	-1.05145	-3.01212	-3.01212	-2.03664	-3.01212	-3.01212	-0.0331585	-3.01212	1.06768	-3.01212	-0.75967	-3.01212	-3.01212
ENSMUSG00000025083.17	5.21847	6.80947	4.69035	7.46322	5.93004	7.28968	4.84166	7.73522	6.10023	7.44896	5.68189	6.94566	5.92577	7.46489
ENSMUSG00000025089.15	2.76934	3.6839	3.06424	2.76232	3.40659	3.22663	3.4206	3.65985	3.7865	1.89974	4.08424	1.33095	4.11167	1.0554
ENSMUSG00000025094.7	-3.01212	-3.01212	-3.01212	0.233492	-3.01212	0.904168	-3.01212	-3.01212	-3.01212	-3.01212	-1.87089	-2.05515	-2.3001	-3.01212
ENSMUSG00000025127.15	-3.01212	-0.595643	-3.01212	0.433989	-3.01212	-2.4238	-3.01212	-3.01212	-3.01212	-1.45619	-2.16109	-1.07716	-3.01212	-0.276635
ENSMUSG00000025129.2	-3.01212	1.34712	-0.802319	2.954	-3.01212	0.697614	-3.01212	-3.01212	-3.01212	2.43695	-1.62941	1.45891	-1.18332	2.64098
ENSMUSG00000025140.15	1.79534	0.463423	1.80529	-1.74062	2.34899	1.24535	1.38642	-0.990769	1.86173	0.35429	2.07345	-0.623785	2.61711	0.512835
ENSMUSG00000025141.2	-3.01212	0.366451	-3.01212	0.690547	-3.01212	-3.01212	-3.01212	-1.67309	-3.01212	1.13242	-3.01212	-1.07716	-3.01212	-0.566656
ENSMUSG00000025154.14	-1.54693	1.74447	0.13463	0.609992	-0.468261	-0.418764	0.629474	-2.19253	0.0210113	2.1391	0.453517	2.15079	0.770502	0.562634
ENSMUSG00000025161.16	2.11906	5.81107	2.25354	6.68183	3.05808	6.58196	2.62572	7.12412	2.55763	6.6127	3.43092	6.44171	3.16714	6.50503
ENSMUSG00000025165.12	-1.54693	1.12797	-0.467432	2.64593	-1.04906	2.5827	-3.01212	2.03778	-2.12819	2.52398	-1.4226	1.33095	-3.01212	1.79968
ENSMUSG00000025170.13	2.0699	1.5812	2.20748	-0.830917	2.39899	-1.00456	1.77178	-0.18039	3.44855	0.964774	2.93476	1.6044	2.68965	0.352213
ENSMUSG00000025172.2	-1.54693	0.0289644	-1.86892	0.524673	-1.71967	-0.83436	-1.05975	0.335392	-0.880671	3.13455	-0.0426947	-0.75967	0.101784	2.22777
ENSMUSG00000025175.12	0.786343	0.366451	-1.23922	-0.439365	0.191629	-1.42044	2.0134	-3.01212	-0.409863	0.458967	-0.374126	-0.909697	0.389992	-0.276635
ENSMUSG00000025185.14	4.64013	1.81966	5.3265	1.75136	4.86046	3.06389	5.09167	1.37246	4.15652	-1.66039	4.72395	-0.279336	4.47194	-0.463368
ENSMUSG00000025194.5	-3.01212	0.150445	-1.23922	-1.07543	-3.01212	-3.01212	-3.01212	-0.18039	-0.880671	0.35429	-2.52474	-3.01212	-3.01212	-2.5223
ENSMUSG00000025196.4	-3.01212	-1.72157	-1.86892	-3.01212	-0.729628	-2.00708	-1.05975	-3.01212	1.08064	-3.01212	-0.805143	-3.01212	-0.740512	-2.15729
ENSMUSG00000025197.9	1.53051	-2.22711	1.53391	-3.01212	0.265366	-1.68414	0.54405	-3.01212	1.28056	-3.01212	-0.936529	-3.01212	-0.128301	-3.01212
ENSMUSG00000025203.5	7.33936	5.67089	7.49954	6.04318	6.95039	5.2647	6.35978	4.89727	7.00318	5.14883	7.24239	5.20228	6.90823	5.71673
ENSMUSG00000025213.11	1.6356	-0.595643	1.57076	-3.01212	1.15059	0.0842284	1.48138	-1.67309	-1.83064	-1.45619	-1.24177	-1.48482	0.389992	-0.366982
ENSMUSG00000025216.9	-3.01212	1.85584	-3.01212	1.96074	-3.01212	1.08482	-3.01212	-1.67309	-3.01212	3.29161	-3.01212	3.06163	-3.01212	3.0342
ENSMUSG00000025219.13	-3.01212	0.262487	-3.01212	-3.01212	-3.01212	-3.01212	-3.01212	-3.01212	-3.01212	-3.01212	-1.87089	-3.01212	-3.01212	-3.01212
ENSMUSG00000025221.15	-1.89177	-1.34794	-3.01212	-0.439365	-3.01212	-3.01212	-3.01212	0.714553	-0.747803	-3.01212	-0.936529	-0.0882864	-1.46897	-3.01212
ENSMUSG00000025227.14	-2.34582	-3.01212	-1.51998	-1.37002	-1.71967	-3.01212	-3.01212	0.628691	-2.12819	-2.18341	-1.24177	-2.4557	-3.01212	-1.86623
ENSMUSG00000025229.15	-3.01212	-3.01212	-3.01212	0.76684	-3.01212	-0.83436	-3.01212	-3.01212	-3.01212	0.181492	-3.01212	-0.623785	-3.01212	0.171441
ENSMUSG00000025232.8	6.68151	4.25069	6.74481	4.06835	6.59311	4.50964	6.58632	4.14278	6.42097	3.75957	6.63675	4.33147	6.4978	3.76595
ENSMUSG00000025243.15	-1.89177	-0.412382	-0.325245	-0.621898	-1.45995	-3.01212	-2.23179	-3.01212	-2.12819	-2.18341	-1.24177	-3.01212	-1.82549	-3.01212
ENSMUSG00000025255.18	8.71709	7.35652	8.56901	6.61245	8.17863	6.94922	8.24555	6.42669	8.57992	6.55851	8.6025	6.63362	8.27511	7.03248
ENSMUSG00000025257.5	-3.01212	0.72046	-3.01212	-0.439365	-2.44346	0.582073	-3.01212	-3.01212	-2.50349	-1.66039	-1.62941	-0.909697	-3.01212	-0.566656
ENSMUSG00000025268.15	5.42804	4.53911	5.39231	3.99094	6.08571	4.06396	5.00641	3.52376	5.80811	3.71799	6.00088	4.15847	6.06692	3.92195
ENSMUSG00000025270.13	-1.89177	1.44535	-1.86892	-1.07543	-3.01212	1.31937	-3.01212	0.872319	-2.12819	1.61262	-3.01212	1.15316	-1.82549	0.234249
ENSMUSG00000025271.13	0.659171	2.79411	0.629738	1.09745	-0.353425	1.58249	-0.259327	1.47443	-0.136251	1.89974	0.453517	0.906116	-0.128301	1.77876
ENSMUSG00000025277.13	2.14302	1.00449	1.86585	-0.621898	1.07057	0.582073	1.91476	0.100429	1.92281	-1.89833	1.61501	0.813381	2.05583	0.352213
ENSMUSG00000025278.8	9.60688	7.65612	9.40435	6.37107	9.82926	7.40468	9.40217	6.64742	9.08325	7.15433	9.39766	7.09656	9.08175	6.42399
ENSMUSG00000025279.7	-0.659081	0.463423	-3.01212	-3.01212	-3.01212	-3.01212	-2.23179	-2.19253	-2.50349	-1.11824	-3.01212	-3.01212	-2.3001	-3.01212
ENSMUSG00000025317.7	-0.502173	-3.01212	-3.01212	-3.01212	-3.01212	-3.01212	-1.35559	-0.741727	-3.01212	-3.01212	-2.16109	-3.01212	-3.01212	-3.01212
ENSMUSG00000025318.13	-3.01212	0.0289644	-1.51998	-3.01212	-1.45995	-3.01212	-3.01212	-3.01212	-3.01212	-1.89833	-3.01212	-0.385271	-2.3001	-1.41692
ENSMUSG00000025330.6	-3.01212	-3.01212	-1.86892	1.21104	-3.01212	2.31962	-2.23179	-3.01212	-1.18993	-3.01212	-1.62941	-3.01212	-3.01212	-2.15729
ENSMUSG00000025348.9	2.84434	7.70094	1.74208	7.92368	2.18767	7.5458	2.32644	7.64243	2.07408	7.51532	2.32366	7.73581	2.39648	7.92549
ENSMUSG00000025355.7	8.3297	4.22326	7.72826	1.55019	8.20258	4.81489	8.03763	2.67393	9.06488	1.28259	9.21563	4.47083	9.34599	1.59952
ENSMUSG00000025359.10	-1.89177	-0.805618	-0.195822	0.76684	-2.03664	-3.01212	-1.35559	-1.67309	-1.02703	-3.01212	-0.68473	-2.4557	-0.258748	1.551
ENSMUSG00000025370.6	4.00528	2.11659	3.83616	-3.01212	2.99445	-0.196133	3.77945	-0.990769	2.98747	-2.18341	3.05205	-2.4557	3.08883	-3.01212
ENSMUSG00000025372.16	6.51703	5.02551	6.10158	4.29137	6.46596	5.20004	6.24774	4.57455	6.36246	4.40216	6.81902	4.87527	6.48894	4.18302
ENSMUSG00000025375.15	-3.01212	4.56118	-1.51998	4.25872	-1.23992	4.2925	-0.814372	4.05498	-2.12819	4.29665	-1.4226	4.38078	-3.01212	4.15082
ENSMUSG00000025380.2	-3.01212	-2.22711	-1.51998	-3.01212	-3.01212	-3.01212	-0.421714	-3.01212	-1.83064	-0.844626	-3.01212	-3.01212	-3.01212	-3.01212
ENSMUSG00000025383.2	-3.01212	0.150445	-1.23922	-2.2406	-3.01212	-2.4238	-2.23179	-1.67309	-3.01212	-3.01212	-2.16109	-0.75967	-3.01212	-1.07481
ENSMUSG00000025401.9	-2.34582	-0.595643	-1.51998	-2.2406	-0.729628	-0.83436	-2.23179	0.222688	-1.18993	0.0536064	-1.4226	-3.01212	-2.3001	-0.191614
ENSMUSG00000025408.15	5.5806	7.08373	5.79983	7.3011	5.2332	6.8988	5.0104	7.74928	5.13007	6.5265	5.56682	6.74844	5.33287	6.58477
ENSMUSG00000025420.13	-1.89177	0.639764	-1.23922	2.02429	-3.01212	0.318871	-0.604725	-1.67309	-0.409863	1.93646	-1.87089	-1.26664	-0.740512	0.0369744
ENSMUSG00000025422.9	2.78466	4.61495	3.10249	5.18967	4.09359	5.12462	2.51783	4.79258	4.27838	5.02216	3.55229	4.78962	4.08502	5.27836
ENSMUSG00000025425.17	-3.01212	-0.103694	-2.33013	0.524673	-3.01212	0.456466	-3.01212	-0.990769	-3.01212	1.80362	-3.01212	-1.74199	-3.01212	1.15616
ENSMUSG00000025427.14	4.64852	1.92558	3.32371	1.99287	4.41443	1.48935	4.08182	0.795592	4.89371	1.86206	4.93836	2.31201	5.136	1.73599
ENSMUSG00000025429.8	-0.835161	3.29341	-3.01212	3.77702	-1.04906	2.4071	-0.421714	2.99883	-3.01212	3.41385	-1.87089	2.92425	-3.01212	2.7089
ENSMUSG00000025436.12	0.591118	1.49207	1.70941	0.233492	1.07057	1.48935	1.2311	-2.19253	1.37101	0.556559	1.04741	-1.74199	1.01596	0.746234
ENSMUSG00000025464.15	1.70163	0.554287	2.13552	0.690547	0.848656	1.58249	1.6946	0.628691	1.88238	0.118966	1.79147	-0.623785	0.958397	-0.677914
ENSMUSG00000025475.17	-1.89177	-2.22711	-3.01212	-1.37002	-1.45995	-3.01212	-1.72817	-3.01212	-0.626146	-3.01212	-0.470417	-2.05515	-0.128301	-3.01212
ENSMUSG00000025479.9	-1.03576	0.150445	0.629738	-3.01212	-1.71967	-1.00456	-1.35559	0.222688	-1.83064	-0.512194	-1.87089	-3.01212	-1.82549	-2.5223
ENSMUSG00000025481.12	-3.01212	-0.805618	-0.802319	0.433989	-3.01212	1.08482	-2.23179	-3.01212	-3.01212	-3.01212	-3.01212	-3.01212	-3.01212	-2.5223
ENSMUSG00000025488.9	-1.54693	3.95798	-2.33013	3.53671	-3.01212	1.61225	-1.72817	0.945171	-3.01212	4.7734	-2.52474	2.69654	-3.01212	3.70073
ENSMUSG00000025491.14	2.60653	4.10048	3.52489	4.73768	3.53139	3.76604	2.47231	5.33021	3.12379	4.48816	2.79678	4.84338	2.39648	4.3799
ENSMUSG00000025494.8	-3.01212	-0.595643	-1.51998	0.121723	-3.01212	-0.544447	-1.72817	-1.67309	-3.01212	-0.41647	-1.87089	-0.909697	-3.01212	-1.23575
ENSMUSG00000025498.15	5.11626	3.94964	5.03828	4.06079	5.96227	4.64175	5.26184	3.6047	7.18974	5.02642	7.24713	4.82568	7.45124	5.16404
ENSMUSG00000025500.12	-3.01212	-3.01212	-3.01212	1.41447	-2.44346	-0.682134	-3.01212	-3.01212	-3.01212	-2.18341	-3.01212	-3.01212	-2.3001	-2.15729
ENSMUSG00000025504.13	-0.835161	0.938553	0.763079	3.04873	-0.148001	3.68435	0.629474	-0.344372	-3.01212	-0.7251	-1.62941	-2.4557	-1.82549	-0.677914
ENSMUSG00000025509.15	3.91769	6.72398	4.27623	5.58428	4.02093	5.81491	4.02778	4.91552	3.46917	6.08528	3.46386	6.35698	2.91818	6.02277
ENSMUSG00000025529.14	-0.659081	3.25329	1.45727	1.75136	0.402413	2.16759	-2.23179	2.44189	1.34149	2.57145	0.0982491	3.31095	-1.46897	3.37807
ENSMUSG00000025537.12	1.29414	3.92431	1.64175	4.58274	0.191629	3.2552	1.57049	2.00408	0.805872	4.74521	1.59136	3.23253	0.389992	4.32685
ENSMUSG00000025551.13	-2.34582	-1.05145	-3.01212	-3.01212	-3.01212	-3.01212	-0.604725	-3.01212	-1.37359	-1.11824	-1.87089	0.157876	-3.01212	-1.86623
ENSMUSG00000025572.17	2.84434	1.74447	2.40406	1.78844	2.82191	0.855235	1.28475	0.628691	3.09754	0.241421	3.05205	2.42602	3.43321	2.59386
ENSMUSG00000025574.13	-0.502173	1.12797	-0.195822	1.85985	-0.24706	-0.0965014	-1.35559	1.47443	-0.880671	-0.512194	-0.0426947	1.71107	-0.944995	1.0554
ENSMUSG00000025577.7	1.37731	0.869455	1.77403	1.03711	0.749359	1.31937	1.52662	-3.01212	1.66123	-0.326705	1.24227	-0.909697	1.22566	-0.930035
ENSMUSG00000025579.14	7.83526	5.7475	8.0621	5.33144	8.02025	6.16409	8.19872	5.62446	8.18498	5.68905	8.11662	5.52278	8.19833	5.20773
ENSMUSG00000025582.4	2.16659	0.79688	1.57076	0.97414	2.9392	2.5827	1.80887	1.01452	2.97791	1.36573	1.92994	-1.48482	1.88098	1.36704
ENSMUSG00000025584.17	7.81909	6.45442	7.45896	5.45765	7.4313	5.50373	7.33027	5.2958	6.93377	5.39132	7.22856	5.5696	7.10093	5.42186
ENSMUSG00000025592.17	-2.34582	0.262487	-3.01212	-0.277354	-3.01212	-1.68414	-3.01212	-3.01212	-3.01212	0.691585	-3.01212	-3.01212	-3.01212	-1.41692
ENSMUSG00000025597.13	-1.89177	0.869455	-3.01212	1.55019	-3.01212	-3.01212	-1.72817	1.96957	0.621638	2.66195	-1.08109	3.40134	-0.561447	-0.366982
ENSMUSG00000025608.9	-0.00420912	3.69392	2.73147	4.03016	0.527564	4.47362	-0.259327	1.93421	0.716694	3.01086	-0.0426947	3.10139	-0.00867651	2.11547
ENSMUSG00000025610.7	-0.659081	5.36999	-1.00429	4.2521	-1.45995	4.1728	-2.23179	2.5155	-1.02703	4.13226	-0.470417	3.98862	-0.944995	4.15894
ENSMUSG00000025644.10	-3.01212	-3.01212	-3.01212	0.337221	-2.44346	-2.4238	-2.23179	-3.01212	-3.01212	-0.326705	-3.01212	-2.4557	-3.01212	-1.41692
ENSMUSG00000025645.8	0.444553	-3.01212	1.19938	-0.131714	-1.04906	-0.83436	-0.421714	0.335392	1.11594	-0.0148552	0.554842	-0.75967	0.101784	-0.366982
ENSMUSG00000025650.12	5.01276	3.53567	4.99827	3.20772	6.06521	3.50563	6.26119	4.64185	6.45497	3.81978	6.53269	3.99391	6.63041	3.87837
ENSMUSG00000025658.16	-1.89177	0.938553	-3.01212	0.433989	-2.44346	0.520636	-1.72817	-0.344372	-2.12819	0.928774	-0.805143	0.492947	-2.3001	1.88044
ENSMUSG00000025665.16	-3.01212	2.48325	-0.802319	1.36624	-1.45995	1.35501	-1.35559	0.537393	-3.01212	-0.7251	-1.87089	0.714272	-1.82549	-1.62416
ENSMUSG00000025727.8	-1.26882	-3.01212	-1.86892	-1.74062	-1.04906	-3.01212	0.140515	-3.01212	-3.01212	-3.01212	-1.62941	-2.4557	-0.740512	-1.23575
ENSMUSG00000025735.13	-2.34582	0.554287	-1.23922	-3.01212	-3.01212	-3.01212	-1.72817	-3.01212	-1.37359	-2.53907	-3.01212	-3.01212	-3.01212	-1.41692
ENSMUSG00000025738.7	1.73355	0.366451	2.73147	-0.621898	0.985855	-0.00330833	2.42531	1.96957	1.48342	0.853962	1.51797	1.65872	1.78491	1.57546
ENSMUSG00000025743.14	2.34247	4.57752	2.84111	3.98296	3.7906	4.30622	1.6946	3.69196	3.85078	4.79355	3.95581	4.75887	3.91389	4.18302
ENSMUSG00000025746.11	7.39343	9.24263	7.96596	10.9295	8.21369	10.4322	7.30047	10.9129	6.48903	10.5974	7.00004	10.3503	6.90157	10.5307
ENSMUSG00000025754.11	-1.26882	2.02424	-3.01212	1.26465	-3.01212	-3.01212	-1.35559	-3.01212	-3.01212	2.69447	-3.01212	-2.05515	-2.3001	1.30987
ENSMUSG00000025762.14	3.4062	5.08005	3.11502	5.59479	2.66728	5.38809	3.28237	5.58796	3.0251	5.87789	3.28371	5.58897	3.10218	5.77467
ENSMUSG00000025776.13	6.88349	4.83479	6.72758	2.54121	6.92288	4.12716	5.95894	3.92594	7.6157	2.28861	7.46332	4.00444	8.03478	2.40202
ENSMUSG00000025777.8	-1.54693	0.150445	-0.62518	0.337221	-0.0553091	-0.418764	-1.35559	-3.01212	-0.626146	0.691585	-0.118691	-3.01212	-0.00867651	-1.41692
ENSMUSG00000025779.10	2.25721	-0.595643	1.8952	-1.07543	2.68082	0.244817	2.3518	0.100429	2.74969	1.13242	2.64418	1.73654	2.59839	0.294436
ENSMUSG00000025780.7	10.3919	8.76613	10.1161	8.22183	10.5057	8.73709	10.1329	8.27115	10.3293	8.02322	10.3213	8.05725	10.3841	8.65255
ENSMUSG00000025783.2	-3.01212	-0.103694	0.13463	0.000562279	-3.01212	1.31937	-3.01212	-3.01212	-3.01212	-3.01212	-3.01212	-3.01212	-3.01212	-1.23575
ENSMUSG00000025784.5	8.71209	6.86932	9.61348	3.33847	8.82698	6.10906	9.12838	5.2134	8.89204	2.87558	8.51326	3.7022	8.324	3.69516
ENSMUSG00000025787.6	-2.34582	-3.01212	-0.467432	-3.01212	-3.01212	-3.01212	-1.35559	-3.01212	-2.50349	-0.326705	-3.01212	-3.01212	-0.402173	-1.86623
ENSMUSG00000025789.9	3.81702	0.150445	2.85611	0.337221	4.78412	1.45692	3.03871	-0.529412	4.32438	-0.7251	4.01924	-0.180651	4.69097	-0.366982
ENSMUSG00000025791.18	5.24363	5.94304	4.81461	6.25831	5.04712	5.47568	4.63514	5.26055	4.99437	7.74972	5.0314	6.41927	4.62776	7.14301
ENSMUSG00000025795.8	2.18979	5.31258	2.00697	4.49013	2.44731	4.54092	1.6544	3.82338	1.86173	4.66542	2.25003	4.15847	2.52098	4.33403
ENSMUSG00000025813.14	1.06247	2.91905	1.95217	3.26145	2.10974	2.59765	0.994002	1.20456	1.48342	4.26451	1.98545	1.88063	2.41799	2.64098
ENSMUSG00000025854.15	4.64013	3.66363	4.69035	3.13761	5.18888	3.61255	4.68088	2.28233	5.29703	3.97787	5.1188	2.91312	4.8811	4.35891
ENSMUSG00000025856.15	0.281395	6.36469	0.319197	6.12335	0.799862	6.11817	-0.421714	5.71318	0.761972	6.34035	1.63829	6.30258	1.12462	6.86831
ENSMUSG00000025876.15	4.64013	0.639764	4.28734	0.76684	4.81515	1.24535	4.31243	1.47443	5.81887	3.15026	5.2736	2.41027	5.72467	2.83583
ENSMUSG00000025877.14	-3.01212	-3.01212	-0.62518	-3.01212	-0.880521	-3.01212	-1.72817	-0.18039	-3.01212	-0.614723	-2.16109	0.0803967	-3.01212	-2.5223
ENSMUSG00000025885.18	0.724158	3.09583	1.86585	2.78084	0.697025	3.35538	1.17538	1.52284	-0.0554782	1.28259	0.453517	-1.74199	0.204385	1.0554
ENSMUSG00000025888.5	3.26046	1.81966	3.55279	-0.131714	3.6254	1.35501	3.78877	1.61503	3.37759	1.91822	3.1362	2.15079	3.65776	-0.0352709
ENSMUSG00000025889.13	-3.01212	-3.01212	-1.86892	-1.07543	-3.01212	-0.544447	-3.01212	0.439925	-2.12819	0.602986	-1.62941	-0.180651	-2.3001	-0.0352709
ENSMUSG00000025892.16	3.53856	3.1405	4.15407	2.51933	3.38194	3.94038	3.96344	3.71298	3.98573	0.815049	4.01035	2.13172	3.82006	0.788702
ENSMUSG00000025900.12	-1.89177	-3.01212	-3.01212	-3.01212	-2.44346	-2.00708	-3.01212	-3.01212	-3.01212	-1.66039	-1.4226	0.551542	-3.01212	-0.677914
ENSMUSG00000025902.13	-3.01212	-0.412382	-2.33013	-0.439365	-3.01212	-3.01212	-1.72817	-3.01212	-3.01212	-1.66039	-3.01212	-1.26664	-3.01212	-0.366982
ENSMUSG00000025909.16	3.95201	1.74447	4.6987	-2.2406	2.61183	0.582073	3.33418	0.335392	3.76442	0.181492	3.22343	-0.385271	3.7197	-2.5223
ENSMUSG00000025916.10	-3.01212	-3.01212	-1.00429	-3.01212	-0.880521	-3.01212	-0.814372	-3.01212	-3.01212	-3.01212	-2.16109	-3.01212	-3.01212	-3.01212
ENSMUSG00000025927.13	-0.360669	1.49207	0.40332	2.60495	-1.04906	3.69829	-0.604725	0.222688	-3.01212	0.118966	-3.01212	-3.01212	-1.46897	0.294436
ENSMUSG00000025932.14	-0.231812	4.47077	-1.00429	4.31697	-0.880521	3.77264	-3.01212	3.34685	-2.12819	4.31768	-1.87089	3.75303	-0.402173	3.55457
ENSMUSG00000025933.15	1.01131	-0.412382	-0.0770605	-1.74062	0.527564	-1.00456	-0.113383	-0.344372	0.291899	-2.53907	0.939121	-3.01212	0.300171	-0.930035
ENSMUSG00000025934.15	0.786343	-2.22711	-1.86892	-2.2406	-0.880521	-3.01212	-0.604725	-0.990769	-0.0554782	-1.66039	0.226641	-3.01212	-0.561447	-1.07481
ENSMUSG00000025938.16	3.64309	2.08646	2.20748	2.79912	4.41443	4.05315	3.97164	4.01324	5.14937	4.90892	5.5096	5.40656	5.73327	5.03988
ENSMUSG00000025950.16	6.17016	4.32999	6.1404	3.35092	5.79339	3.86205	5.72183	2.94655	6.17222	3.61414	6.01761	3.66951	6.03421	3.1849
ENSMUSG00000025955.13	-3.01212	2.14611	-0.802319	-2.2406	-2.44346	0.318871	-2.23179	-1.67309	0.228795	1.80362	0.0982491	1.76158	-0.561447	0.61077
ENSMUSG00000025964.15	8.03578	4.53911	7.92252	3.62134	8.07639	4.25055	7.57601	3.34685	8.27216	2.21579	8.08653	3.32781	8.34064	2.22777
ENSMUSG00000025983.11	-3.01212	-0.103694	-1.23922	-0.830917	-2.44346	-1.42044	-2.23179	-3.01212	-2.12819	-3.01212	-1.24177	-3.01212	-3.01212	-0.191614
ENSMUSG00000025991.8	-3.01212	-3.01212	-1.86892	0.76684	-3.01212	-0.682134	-3.01212	-0.18039	-3.01212	-0.614723	-3.01212	-3.01212	-3.01212	-1.07481
ENSMUSG00000025993.10	3.85378	1.53733	3.56197	1.78844	4.2102	2.28309	4.13391	2.98161	3.51618	1.6573	3.16854	2.85615	3.48508	1.93817
ENSMUSG00000026009.14	-3.01212	-3.01212	-3.01212	-0.439365	-3.01212	-2.00708	-3.01212	-0.529412	-2.50349	-3.01212	-3.01212	-2.05515	-1.18332	-3.01212
ENSMUSG00000026018.12	-3.01212	0.869455	-3.01212	-0.439365	-3.01212	-2.00708	-2.23179	-2.19253	-1.83064	-1.27734	-1.87089	-0.623785	-1.82549	-1.62416
ENSMUSG00000026039.9	-0.231812	1.66515	0.482807	1.78844	1.15059	1.35501	-0.113383	-3.01212	0.466169	0.602986	0.400054	0.431871	0.554419	2.19657
ENSMUSG00000026042.16	11.044	8.28312	10.3941	8.06872	11.4757	8.84383	10.5709	8.40105	11.5487	8.06709	11.4674	8.16527	11.7292	8.19759
ENSMUSG00000026043.18	14.164	10.748	13.2468	10.1859	14.6961	11.2753	13.3941	10.0763	14.468	9.73149	14.2709	9.83733	14.5232	10.0648
ENSMUSG00000026062.12	-1.26882	1.5812	-3.01212	0.433989	-0.880521	0.855235	-3.01212	-3.01212	0.162804	1.19438	-2.52474	-0.909697	-0.258748	1.30987
ENSMUSG00000026065.8	1.76477	0.869455	0.997659	-3.01212	1.49514	0.244817	0.453249	-3.01212	1.08064	-3.01212	0.453517	-3.01212	1.27365	-3.01212
ENSMUSG00000026068.11	-3.01212	-1.05145	-2.33013	-0.830917	-1.71967	-0.303158	-3.01212	1.65901	-3.01212	-0.7251	-2.52474	0.301368	-3.01212	1.21962
ENSMUSG00000026069.15	9.15442	4.92268	8.09568	0.8393	9.76079	5.76114	9.00967	2.19541	9.43277	-2.53907	9.43811	3.51613	9.83541	1.73599
ENSMUSG00000026070.15	1.20588	0.79688	-0.195822	1.82459	0.697025	2.91664	0.928095	1.52284	-1.02703	-2.53907	0.822044	-2.4557	-0.00867651	-1.62416
ENSMUSG00000026073.13	4.61465	1.66515	4.75981	-3.01212	3.91609	0.752091	4.10438	1.42435	4.35426	0.181492	4.4817	-1.26664	4.45643	-0.276635
ENSMUSG00000026080.13	1.6356	-3.01212	1.33408	-1.74062	1.61281	-0.418764	1.98127	-0.741727	2.16116	-1.11824	1.91096	-1.74199	1.60904	-0.566656
ENSMUSG00000026090.16	-2.34582	0.463423	0.319197	0.000562279	-0.468261	1.38979	-0.814372	-0.0331585	-0.747803	0.556559	-1.24177	-0.0882864	-0.740512	-0.566656
ENSMUSG00000026095.15	-0.360669	-0.412382	1.19938	0.233492	0.11392	-1.00456	-1.05975	0.795592	-0.747803	1.88102	-0.118691	1.48921	1.17602	-1.23575
ENSMUSG00000026097.9	1.06247	2.57291	1.60669	-0.830917	0.697025	0.0842284	0.629474	0.100429	1.11594	-2.18341	0.602955	0.431871	-0.00867651	0.909085
ENSMUSG00000026100.6	-1.89177	4.54466	-2.33013	4.63456	-3.01212	2.8926	-3.01212	2.85499	-3.01212	5.32536	-3.01212	2.11238	-1.82549	3.4192
ENSMUSG00000026102.9	5.01925	3.64308	4.65647	3.18008	4.87231	3.5677	4.43019	3.08195	4.58593	2.31674	4.28191	2.8906	4.46162	2.38828
ENSMUSG00000026109.14	7.42309	4.67186	7.80082	2.42829	7.01059	4.2925	6.9388	3.7842	7.40841	2.63985	7.42201	2.83271	7.05619	2.44248
ENSMUSG00000026110.15	2.57164	5.28299	2.31998	5.34706	3.03718	5.29254	2.56196	5.58226	2.16116	5.79658	2.94413	5.36428	2.68965	5.63471
ENSMUSG00000026121.13	4.68978	7.48695	5.64862	8.81068	5.60387	8.35357	4.9327	8.67214	5.45529	8.68466	5.09797	8.66104	4.82986	8.72968
ENSMUSG00000026123.11	2.21261	3.86342	2.99815	4.73294	2.905	4.05315	2.58352	4.28989	2.57042	4.79105	2.79678	4.6186	2.54073	4.3799
ENSMUSG00000026126.15	-3.01212	-0.595643	-0.802319	0.121723	-1.71967	0.855235	-3.01212	1.14395	-1.83064	1.95448	-3.01212	1.57645	-3.01212	0.407765
ENSMUSG00000026141.13	-1.26882	4.02306	-0.0770605	2.78084	-1.04906	2.67018	-3.01212	2.13441	-3.01212	2.55973	-1.08109	2.56049	-1.82549	2.62934
ENSMUSG00000026147.16	-3.01212	-3.01212	-1.86892	-3.01212	-3.01212	-1.00456	-1.35559	1.08069	-3.01212	-3.01212	-3.01212	-3.01212	-3.01212	-2.15729
ENSMUSG00000026156.8	-1.54693	-1.72157	-3.01212	-3.01212	-3.01212	-3.01212	-3.01212	-3.01212	-3.01212	-0.844626	-3.01212	0.551542	-1.82549	-1.86623
ENSMUSG00000026162.7	0.786343	-1.34794	0.885131	0.908295	0.799862	-0.303158	-0.421714	-3.01212	-0.221816	1.44433	0.286791	-3.01212	0.389992	-0.276635
ENSMUSG00000026163.17	0.444553	-1.34794	-0.62518	-0.439365	-0.24706	-2.00708	0.0191442	-3.01212	0.519875	-1.11824	1.54285	0.764677	1.64597	-1.23575
ENSMUSG00000026166.14	-3.01212	0.639764	-3.01212	1.92789	-3.01212	-3.01212	-3.01212	-0.0331585	-3.01212	5.52241	-3.01212	4.07605	-3.01212	2.7089
ENSMUSG00000026167.14	0.281395	-3.01212	0.13463	-1.37002	0.402413	-1.00456	-3.01212	-3.01212	-1.02703	-2.53907	-0.68473	-3.01212	-1.82549	-3.01212
ENSMUSG00000026173.15	-1.54693	3.29341	-1.86892	2.17189	-2.03664	1.6414	-0.814372	1.01452	-0.747803	3.33352	-1.08109	-0.180651	-1.82549	2.16467
ENSMUSG00000026175.12	-3.01212	-1.72157	-1.86892	-1.07543	-1.45995	-2.4238	-0.604725	0.439925	-1.02703	1.33854	-1.62941	0.301368	-1.82549	-0.463368
ENSMUSG00000026177.11	-0.659081	3.60107	0.997659	3.96688	0.697025	3.40722	0.54405	3.75411	0.848475	3.80496	0.163873	3.24146	0.389992	3.76063
ENSMUSG00000026179.14	2.38328	4.15231	2.4835	2.51933	2.79726	1.80494	1.84504	3.94383	2.409	4.91123	2.59745	4.00444	2.7246	3.813
ENSMUSG00000026188.11	-1.89177	-1.72157	-1.51998	-3.01212	-1.04906	-2.4238	-1.72817	-0.529412	-0.136251	-3.01212	-1.4226	0.950341	-1.82549	-1.23575
ENSMUSG00000026193.15	13.3015	10.3944	13.1252	7.46537	14.2126	10.6225	12.8857	8.45389	13.7996	8.63718	13.5524	8.95512	13.7829	8.45781
ENSMUSG00000026196.7	-1.54693	0.79688	0.629738	1.46114	-0.729628	1.52107	0.928095	-1.29196	0.352358	-0.16237	-0.805143	-2.4557	-0.128301	1.66937
ENSMUSG00000026198.15	-0.659081	-3.01212	-0.195822	-1.37002	-3.01212	-0.418764	0.356346	-0.990769	-1.58409	0.999898	-1.08109	0.993249	-1.46897	-2.5223
ENSMUSG00000026202.13	1.15965	5.28962	1.41736	5.8084	0.799862	5.08272	1.98127	4.9469	0.162804	6.4484	1.11533	5.3437	0.554419	5.87662
ENSMUSG00000026204.15	-1.89177	1.2417	-0.62518	0.908295	-1.23992	2.1875	-1.72817	1.82263	-2.50349	2.49965	-1.62941	1.45891	-0.561447	2.27335
ENSMUSG00000026205.8	-2.34582	-2.22711	-1.00429	-1.07543	-1.71967	-2.4238	-1.35559	1.08069	-0.513955	-0.512194	-1.08109	-2.4557	-0.402173	-0.930035
ENSMUSG00000026207.16	1.20588	5.86087	2.25354	5.83522	1.74757	5.2387	2.54006	5.70271	2.47847	6.10356	2.39371	5.48569	1.75141	6.04922
ENSMUSG00000026208.9	1.45594	9.39695	3.2461	9.48469	2.12962	8.76012	0.859033	8.52876	3.39925	10.2486	2.86742	9.2462	3.03416	9.91943
ENSMUSG00000026227.11	-3.01212	-0.805618	-3.01212	-3.01212	-3.01212	-3.01212	-3.01212	-3.01212	-3.01212	-1.45619	-1.62941	-3.01212	-2.3001	-0.566656
ENSMUSG00000026228.6	-1.54693	-3.01212	-1.23922	-3.01212	-3.01212	-2.4238	-3.01212	-1.29196	-3.01212	-3.01212	-3.01212	-0.279336	-2.3001	-2.15729
ENSMUSG00000026235.14	5.5247	4.15231	5.50607	3.13761	5.2605	4.38159	5.50727	3.20572	5.04562	3.24846	4.96392	2.80889	4.46679	3.34287
ENSMUSG00000026241.5	-0.502173	5.08005	0.629738	2.66599	0.527564	4.24105	0.629474	3.14516	0.519875	3.06162	0.649516	2.68349	1.07131	3.05174
ENSMUSG00000026247.13	1.60141	0.639764	1.24569	-2.2406	0.697025	1.12666	-0.814372	-2.19253	0.805872	-1.66039	1.7278	-3.01212	1.53221	-0.0352709
ENSMUSG00000026249.10	4.32628	6.41556	5.08361	7.02055	4.62866	6.97736	3.89608	6.82441	4.49164	6.73043	4.602	7.14612	4.81372	7.23466
ENSMUSG00000026251.13	-3.01212	-1.72157	-3.01212	-2.2406	-3.01212	-3.01212	-3.01212	-3.01212	-3.01212	-1.66039	-3.01212	1.15316	-3.01212	-0.677914
ENSMUSG00000026253.14	-3.01212	-3.01212	-2.33013	-2.2406	-3.01212	-3.01212	-3.01212	-3.01212	-3.01212	-0.0867282	-2.16109	-3.01212	-2.3001	-0.566656
ENSMUSG00000026255.15	5.1041	3.49036	4.79527	-0.277354	4.7935	2.1875	4.86387	1.20456	4.09592	-1.66039	4.42929	-0.75967	4.25602	-0.111326
ENSMUSG00000026259.14	3.50197	0.938553	2.03362	2.02429	4.07832	2.24561	3.86999	1.61503	4.06012	-0.242199	3.17651	0.157876	3.8599	-0.366982
ENSMUSG00000026271.15	0.281395	-1.72157	0.825395	0.524673	2.65362	1.12666	1.48138	-0.529412	1.11594	0.556559	2.07345	0.431871	2.02812	0.171441
ENSMUSG00000026274.11	-0.835161	-1.72157	0.229863	1.26465	-1.04906	0.166756	-0.259327	1.78343	0.291899	0.508588	0.976126	-0.499604	1.17602	0.788702
ENSMUSG00000026278.14	-0.360669	1.62379	0.697948	2.25371	1.02883	2.72568	0.994002	1.78343	0.352358	2.68371	0.780807	2.80889	0.554419	2.38828
ENSMUSG00000026288.14	-3.01212	1.53733	-3.01212	1.92789	-0.353425	1.66998	-3.01212	2.79713	-3.01212	2.79788	-2.16109	1.39635	-0.944995	1.52611
ENSMUSG00000026303.6	0.0974055	2.86682	1.80529	4.09078	0.402413	4.66323	0.356346	1.08069	-1.18993	0.928774	-0.283862	-0.279336	-0.128301	1.44877
ENSMUSG00000026304.13	-1.26882	-3.01212	-3.01212	0.121723	-3.01212	-0.00330833	-3.01212	-1.67309	-3.01212	-3.01212	-3.01212	-3.01212	-3.01212	-3.01212
ENSMUSG00000026305.15	5.60453	7.83836	5.28275	7.806	5.76348	8.09367	6.1874	8.29355	5.6303	8.15029	5.83704	8.61906	5.96648	8.27479
ENSMUSG00000026308.8	-1.03576	3.39525	-3.01212	2.58402	-1.71967	2.712	-2.23179	2.39064	-3.01212	3.34722	-1.87089	2.48734	-1.46897	3.06907
ENSMUSG00000026315.13	3.7945	2.38764	2.73147	1.59273	3.80303	2.75265	4.2531	1.96957	4.21874	1.4186	3.96504	-0.279336	4.69097	-0.798474
ENSMUSG00000026321.7	-3.01212	2.59448	0.319197	2.58402	-0.880521	0.389308	-3.01212	1.96957	-1.83064	3.31272	-0.470417	3.97263	-3.01212	2.30295
ENSMUSG00000026322.8	-3.01212	-3.01212	-3.01212	-3.01212	-3.01212	-2.4238	-3.01212	-3.01212	-3.01212	-3.01212	-2.16109	1.6044	-3.01212	-3.01212
ENSMUSG00000026343.6	2.95677	2.02424	2.05977	0.433989	3.23368	2.55232	3.0848	0.872319	2.30577	-0.41647	2.68945	-3.01212	3.43321	-1.41692
ENSMUSG00000026344.9	1.25069	1.9921	1.05079	-0.830917	1.79813	-1.42044	-0.421714	0.537393	-0.880671	-0.844626	0.226641	-1.48482	-0.944995	-0.930035
ENSMUSG00000026347.13	-3.01212	-3.01212	-1.51998	-0.439365	-3.01212	-2.4238	-3.01212	-0.990769	1.48342	-2.53907	1.59136	-3.01212	2.63559	-1.07481
ENSMUSG00000026354.8	-3.01212	-3.01212	-1.86892	-3.01212	-1.45995	-0.544447	-0.113383	0.714553	-1.37359	-1.45619	-2.52474	-3.01212	-2.3001	-1.41692
ENSMUSG00000026358.13	-3.01212	0.639764	-3.01212	2.93759	-3.01212	2.35525	-3.01212	0.628691	-3.01212	-3.01212	-2.52474	-1.74199	-3.01212	0.171441
ENSMUSG00000026365.15	8.91012	6.81637	9.32063	7.00784	9.17966	7.53758	9.24123	7.71323	9.90019	6.8934	9.67317	7.59621	9.85366	7.57855
ENSMUSG00000026380.10	0.281395	2.20338	-1.00429	2.33113	-0.24706	2.5827	-0.604725	-0.344372	-1.18993	1.67914	-1.4226	-0.279336	-0.944995	-1.23575
ENSMUSG00000026383.14	2.55387	3.96628	2.943	3.91753	1.7216	4.2267	3.24225	3.84258	3.04355	4.1713	3.06928	4.75575	1.75141	4.34119
ENSMUSG00000026387.15	-3.01212	1.85584	-3.01212	-0.277354	-2.03664	-0.83436	-3.01212	-1.67309	-3.01212	-1.27734	-3.01212	-1.26664	-3.01212	0.702478
ENSMUSG00000026388.15	-0.113527	-0.595643	-0.0770605	-1.74062	-0.729628	-0.544447	0.710121	-0.344372	0.805872	-3.01212	0.939121	-0.180651	-0.258748	-0.930035
ENSMUSG00000026389.16	6.91689	3.5578	6.84316	2.05504	6.85658	3.75274	6.79715	2.5155	7.31275	2.38476	6.9573	2.15079	7.06388	1.62318
ENSMUSG00000026390.7	-3.01212	-3.01212	-1.51998	-3.01212	-3.01212	-3.01212	-3.01212	-0.741727	-3.01212	-1.27734	-3.01212	2.47225	-3.01212	1.21962
ENSMUSG00000026395.16	-0.360669	3.37045	-3.01212	3.98296	-3.01212	2.5827	-2.23179	4.21821	-3.01212	2.94931	-2.52474	3.41718	-1.18332	3.68956
ENSMUSG00000026398.14	-3.01212	-1.05145	-3.01212	-0.830917	-3.01212	-3.01212	-3.01212	-0.990769	-2.50349	2.25992	-2.52474	1.8576	-3.01212	0.870063
ENSMUSG00000026399.12	8.1551	6.72887	7.71957	5.16521	8.24164	5.75947	7.55569	6.83163	7.44487	7.81157	7.47347	8.05599	7.5719	5.94158
ENSMUSG00000026401.15	-3.01212	-3.01212	-1.86892	-3.01212	-3.01212	-3.01212	-1.05975	-3.01212	-2.50349	-0.974957	-1.87089	0.492947	-2.3001	-3.01212
ENSMUSG00000026407.17	-2.34582	6.08885	-1.86892	7.01958	-0.593034	5.57535	-3.01212	4.82672	-3.01212	8.30311	-3.01212	6.63192	-1.46897	7.3154
ENSMUSG00000026411.17	3.33517	2.57291	3.61585	1.78844	3.187	2.04204	3.25575	2.39064	3.52277	1.10041	3.92775	1.81039	3.98047	1.69192
ENSMUSG00000026413.12	-3.01212	-0.805618	0.40332	1.09745	-3.01212	1.75246	-0.604725	0.872319	-1.83064	-1.11824	-2.52474	-0.0882864	-2.3001	-0.366982
ENSMUSG00000026414.13	-3.01212	1.85584	-3.01212	2.11465	-3.01212	0.0842284	-3.01212	1.74314	-1.58409	-0.7251	-1.4226	0.301368	-3.01212	0.657353
ENSMUSG00000026418.16	-2.34582	-3.01212	-1.86892	-1.74062	-0.593034	-2.4238	-1.72817	-0.990769	-0.747803	-0.512194	0.226641	-2.4557	-0.944995	1.12335
ENSMUSG00000026421.14	5.63443	8.42795	5.89915	8.35639	5.83788	8.38461	4.98631	7.91939	5.66796	8.07843	5.62477	8.22921	5.86049	8.05264
ENSMUSG00000026424.8	-3.01212	-0.412382	-3.01212	-3.01212	-3.01212	-2.00708	-3.01212	-1.67309	-3.01212	-3.01212	-3.01212	-1.74199	-3.01212	-0.930035
ENSMUSG00000026429.8	-1.54693	1.34712	-1.00429	0.524673	-1.71967	0.0842284	-1.35559	-0.990769	-1.02703	-0.41647	-0.283862	-2.4557	-0.00867651	1.0554
ENSMUSG00000026430.16	4.04397	2.61573	4.46422	2.19968	4.35656	2.84326	4.12659	1.56967	4.06915	1.95448	4.21383	2.54615	4.12481	1.97542
ENSMUSG00000026437.11	0.845958	5.44612	-0.62518	6.24504	-1.45995	6.11817	-0.814372	6.2795	-3.01212	6.16481	0.0294977	5.89644	-0.258748	6.5757
ENSMUSG00000026442.14	1.49371	3.59037	1.41736	0.433989	2.12962	0.166756	1.11742	2.63041	1.94261	-0.0148552	2.73334	1.48921	2.80844	1.15616
ENSMUSG00000026443.3	3.62618	-0.805618	3.10249	-1.07543	3.91036	0.804584	2.47231	-3.01212	4.3653	-1.66039	3.98334	0.0803967	4.09841	-1.41692
ENSMUSG00000026452.15	-0.502173	-1.05145	-2.33013	0.121723	-0.880521	-3.01212	-1.05975	-2.19253	-3.01212	-1.45619	-1.24177	-2.05515	-2.3001	-0.366982
ENSMUSG00000026458.13	-1.54693	1.78256	-0.802319	1.96074	-3.01212	0.389308	-0.604725	0.537393	-1.37359	2.34434	-1.08109	1.11481	-0.128301	0.105774
ENSMUSG00000026459.5	-3.01212	3.37045	-3.01212	3.26145	-3.01212	1.6414	-3.01212	1.26273	-3.01212	0.556559	-3.01212	0.157876	-3.01212	0.829956
ENSMUSG00000026463.17	6.23571	8.73065	6.91119	9.02632	6.62322	8.61748	6.12442	8.64232	5.94324	8.63718	6.31165	8.80873	5.97558	8.87365
ENSMUSG00000026475.7	4.46107	8.24527	5.46262	10.1215	5.13826	9.10892	4.24636	9.91019	4.01407	10.0351	4.77209	10.1707	4.29141	10.1876
ENSMUSG00000026478.14	11.0983	9.40001	10.8449	9.40001	11.153	9.55768	10.7974	9.05227	11.1858	9.14533	11.0889	9.32927	11.234	9.67435
ENSMUSG00000026480.12	-0.659081	3.33245	-3.01212	2.35604	-0.729628	1.66998	-1.05975	2.5155	-0.880671	3.33352	-2.52474	2.69654	-0.740512	2.14846
ENSMUSG00000026489.13	1.96626	4.20935	2.76365	5.03628	2.41528	3.7121	2.10573	3.52376	2.33602	5.53743	1.61501	4.47083	1.75141	5.00428
ENSMUSG00000026494.12	1.45594	-0.412382	2.05977	0.690547	3.04767	0.804584	1.17538	-2.19253	3.1749	0.647966	3.11976	-0.279336	3.77909	0.909085
ENSMUSG00000026525.9	-0.502173	-3.01212	-0.325245	-3.01212	0.64272	-0.303158	-0.113383	-0.529412	-0.0554782	-1.66039	-0.936529	0.368095	0.702008	-1.23575
ENSMUSG00000026527.13	-0.502173	-1.34794	-1.86892	-3.01212	0.0317853	-0.303158	-1.35559	-1.67309	0.805872	-0.844626	0.780807	0.231405	0.389992	-0.677914
ENSMUSG00000026532.7	3.29295	-2.22711	2.73147	-0.277354	3.06842	-1.19757	2.3518	-1.29196	4.91642	1.06768	5.63926	2.16962	5.65617	0.105774
ENSMUSG00000026535.9	-0.502173	-1.34794	-1.23922	-3.01212	1.36702	-3.01212	0.710121	-3.01212	0.761972	-3.01212	0.69462	-3.01212	0.204385	-3.01212
ENSMUSG00000026536.9	7.36569	5.2115	7.24694	4.70412	8.11586	5.82765	7.83563	5.63826	7.40216	5.11319	7.64916	4.75264	7.48157	5.05952
ENSMUSG00000026544.6	1.06247	2.25847	1.77403	1.41447	0.749359	-0.303158	1.84504	-0.344372	1.81952	2.73673	1.49265	0.231405	1.27365	2.02954
ENSMUSG00000026546.16	-1.03576	3.08062	0.997659	2.56277	1.11113	1.66998	0.710121	2.96419	-0.513955	1.70064	1.33065	1.42797	-0.561447	1.79968
ENSMUSG00000026548.4	-1.89177	-3.01212	-3.01212	-0.621898	-1.23992	-0.83436	-2.23179	-1.29196	-0.409863	-3.01212	-1.62941	-3.01212	-2.3001	-3.01212
ENSMUSG00000026558.13	3.60908	5.93883	3.62464	5.50297	3.68035	6.13107	3.86119	6.19053	2.93901	5.80281	4.15856	5.93547	3.63956	5.74532
ENSMUSG00000026564.9	-2.34582	3.5578	-3.01212	3.20772	-3.01212	-0.0965014	-3.01212	1.31863	-3.01212	3.53254	-3.01212	2.05278	-3.01212	2.77376
ENSMUSG00000026567.16	-3.01212	-0.249798	-3.01212	0.000562279	-3.01212	-0.196133	-1.05975	-1.67309	-1.37359	-1.11824	-1.4226	-3.01212	-2.3001	-1.07481
ENSMUSG00000026574.5	10.2133	7.35888	10.2365	5.65625	10.1087	6.73772	9.90898	6.08164	9.62787	4.91353	9.75005	5.16053	9.5444	5.56006
ENSMUSG00000026579.8	2.34247	0.639764	1.24569	-0.277354	2.50933	0.244817	4.22593	-3.01212	2.66879	-3.01212	2.93476	1.42797	3.08883	-3.01212
ENSMUSG00000026580.16	-1.89177	-0.595643	3.21152	5.67864	0.895854	-1.19757	0.356346	0.100429	0.930084	3.57973	2.14019	1.36402	1.12462	3.02534
ENSMUSG00000026581.14	-3.01212	0.262487	-3.01212	-0.830917	-2.03664	-1.19757	-3.01212	0.795592	-3.01212	1.4186	-3.01212	0.993249	-1.46897	0.171441
ENSMUSG00000026582.6	1.01131	-2.22711	2.00697	3.76777	3.05808	-0.544447	0.0191442	1.65901	0.761972	3.19641	1.14813	1.15316	-0.00867651	1.50079
ENSMUSG00000026587.15	0.192332	3.71377	0.0326641	3.84898	-3.01212	2.6416	-2.23179	3.75411	-2.12819	5.52241	-2.52474	5.25171	-1.18332	3.9409
ENSMUSG00000026589.14	6.07994	3.9328	5.95771	2.66599	5.66985	2.84326	5.58952	2.22497	6.01279	2.04134	5.80655	2.24257	5.7651	2.30295
ENSMUSG00000026592.13	-3.01212	-3.01212	-3.01212	-3.01212	-0.148001	-0.0965014	-2.23179	0.222688	-3.01212	-0.242199	-1.62941	0.0803967	-3.01212	-3.01212
ENSMUSG00000026601.14	-0.00420912	1.5812	-0.62518	0.524673	0.527564	-0.418764	0.140515	-1.67309	0.352358	-0.844626	0.901141	-1.48482	1.57114	-0.191614
ENSMUSG00000026604.17	4.22327	5.80414	3.83616	5.86156	4.65633	5.22913	4.13391	5.38688	4.92888	6.77863	4.92423	6.62256	5.07975	6.21702
ENSMUSG00000026605.14	-0.835161	2.38764	2.63037	4.34213	0.64272	0.904168	-3.01212	-3.01212	1.04444	3.37424	1.1802	3.36912	0.770502	3.9456
ENSMUSG00000026610.13	1.01131	1.06755	0.629738	2.60495	-0.593034	0.697614	-0.421714	0.537393	-0.880671	2.54791	-0.936529	2.457	-0.402173	1.21962
ENSMUSG00000026614.6	0.519696	-2.22711	-3.01212	-1.37002	-3.01212	-3.01212	-3.01212	-3.01212	-3.01212	-3.01212	-2.16109	-0.75967	-3.01212	-3.01212
ENSMUSG00000026615.14	8.79596	10.4838	8.74406	11.1748	9.25017	10.6427	8.63129	10.6549	8.50304	10.2556	8.67691	10.46	8.82621	10.2797
ENSMUSG00000026616.15	-3.01212	-2.22711	-3.01212	-1.74062	-3.01212	-2.00708	-3.01212	-0.529412	-3.01212	2.1391	-2.16109	0.551542	-3.01212	-3.01212
ENSMUSG00000026617.16	3.54757	6.19856	3.61585	6.41618	3.61133	5.90331	3.5793	5.95286	3.48951	5.68096	3.88947	5.85633	3.98047	5.61862
ENSMUSG00000026622.15	-1.54693	-3.01212	-3.01212	0.8393	-1.04906	-3.01212	-3.01212	-3.01212	-1.83064	-1.66039	-3.01212	-3.01212	-2.3001	-0.566656
ENSMUSG00000026630.9	0.281395	0.0289644	0.763079	-1.37002	1.4325	-2.00708	0.140515	-1.29196	0.291899	0.691585	1.01221	-0.180651	0.474546	0.105774
ENSMUSG00000026638.15	-3.01212	-0.595643	0.629738	2.4516	-0.148001	3.14755	-2.23179	0.222688	-3.01212	1.76331	-3.01212	-1.07716	-1.46897	-1.62416
ENSMUSG00000026639.18	0.0974055	1.12797	0.40332	2.25371	0.191629	1.35501	0.453249	2.99883	-2.12819	4.67903	-0.573598	3.99391	0.554419	2.61761
ENSMUSG00000026649.14	-3.01212	0.72046	-0.802319	-0.131714	-0.468261	-0.83436	-3.01212	-2.19253	-1.83064	1.06768	-0.68473	-0.279336	-1.82549	-0.677914
ENSMUSG00000026650.15	-2.34582	-1.72157	-3.01212	-3.01212	-3.01212	-1.19757	-3.01212	-3.01212	-1.18993	-2.18341	-0.805143	-3.01212	0.101784	-3.01212
ENSMUSG00000026655.14	4.71797	7.75402	4.77962	8.15686	5.13334	7.95468	5.19686	8.48972	4.8758	7.98044	5.25866	7.86308	5.0352	8.01625
ENSMUSG00000026656.15	0.0974055	1.92558	-0.0770605	0.337221	-1.04906	-2.00708	3.38419	0.628691	1.77604	0.815049	0.738357	1.6044	2.77549	-0.111326
ENSMUSG00000026676.7	3.04844	6.05813	3.56197	5.75555	2.89342	5.74947	3.33418	5.35381	2.73841	5.55673	3.00806	5.61667	2.61711	5.62596
ENSMUSG00000026678.10	3.34554	10.3643	4.00048	11.1906	3.78434	10.6316	3.59	11.4791	3.11509	11.172	3.18444	10.9871	3.98768	11.1853
ENSMUSG00000026679.3	0.659171	0.262487	1.10204	-0.277354	0.466346	0.456466	0.356346	0.537393	0.162804	-0.242199	0.780807	-3.01212	0.300171	0.352213
ENSMUSG00000026683.14	-1.03576	-0.249798	-0.467432	0.524673	-1.71967	-1.68414	-3.01212	-3.01212	-2.50349	-0.614723	-1.08109	-2.05515	-1.18332	1.95692
ENSMUSG00000026686.14	3.64309	1.53733	2.97084	-3.01212	3.51637	1.04173	3.51341	-1.29196	1.28056	-3.01212	3.11147	-3.01212	2.9332	-2.5223
ENSMUSG00000026692.12	-1.89177	-3.01212	-0.62518	-1.74062	-2.03664	-1.68414	0.356346	-3.01212	-0.513955	-3.01212	-0.374126	-1.07716	0.101784	-0.930035
ENSMUSG00000026697.10	6.39012	3.92431	7.20214	-0.621898	6.59758	3.33767	6.41346	1.93421	5.24216	-0.0867282	6.16311	-0.75967	5.54814	2.25831
ENSMUSG00000026700.4	-2.34582	-3.01212	-3.01212	-3.01212	-1.71967	-0.544447	-3.01212	-3.01212	-3.01212	-0.16237	-3.01212	-3.01212	-3.01212	-3.01212
ENSMUSG00000026712.3	-1.89177	0.366451	-1.86892	-0.621898	-1.71967	-1.42044	-2.23179	1.82263	-3.01212	-0.614723	-1.62941	0.662042	-2.3001	-1.07481
ENSMUSG00000026715.12	0.958271	-1.05145	-0.802319	1.59273	1.15059	0.697614	0.710121	1.14395	0.228795	2.09104	0.602955	1.94762	1.32009	1.42204
ENSMUSG00000026725.17	-1.03576	0.554287	-1.51998	0.000562279	-3.01212	-1.19757	-2.23179	0.439925	-3.01212	1.4186	-1.4226	1.71107	0.554419	-3.01212
ENSMUSG00000026736.1	-1.26882	-2.22711	0.319197	0.000562279	-0.353425	-1.68414	-0.421714	1.08069	0.352358	-1.66039	-0.470417	-0.75967	0.389992	-2.15729
ENSMUSG00000026748.13	8.98723	7.25774	9.01783	6.80567	8.67314	7.28045	8.70171	7.14747	8.7384	6.95062	8.80166	6.85333	8.78101	6.86397
ENSMUSG00000026751.14	-3.01212	-2.22711	-2.33013	-1.74062	-3.01212	-3.01212	-3.01212	-3.01212	-1.83064	-0.7251	-2.16109	0.301368	-2.3001	-3.01212
ENSMUSG00000026764.15	-3.01212	3.999	1.74208	4.89894	2.99445	5.42418	1.11742	0.222688	3.42058	2.02438	2.80708	1.71107	2.9332	2.13206
ENSMUSG00000026765.12	-1.26882	0.262487	-1.51998	-2.2406	-3.01212	-3.01212	-3.01212	0.537393	-3.01212	-3.01212	-3.01212	-3.01212	-3.01212	-3.01212
ENSMUSG00000026770.5	1.06247	2.63667	1.45727	3.42342	1.02883	2.77912	1.52662	4.05498	1.11594	3.48375	-0.470417	3.15906	1.57114	3.68956
ENSMUSG00000026773.19	5.06073	7.29115	5.25755	7.61476	5.39799	7.43309	4.97003	7.60848	5.37195	7.93324	6.12449	7.75853	5.73327	7.77056
ENSMUSG00000026774.11	-3.01212	-0.595643	-3.01212	-1.07543	-3.01212	-1.42044	-1.05975	-0.741727	-3.01212	-2.53907	-2.52474	-2.05515	-3.01212	-2.15729
ENSMUSG00000026778.13	-0.00420912	5.25955	-3.01212	5.48332	-0.468261	4.18275	-1.05975	3.9962	-2.50349	4.5278	-1.4226	4.23645	-3.01212	5.23678
ENSMUSG00000026779.6	-0.113527	0.554287	-1.51998	-0.621898	-2.44346	0.804584	0.994002	-3.01212	0.352358	0.298959	0.453517	-0.180651	0.101784	0.746234
ENSMUSG00000026786.14	7.18992	4.17396	6.85441	2.17189	7.00051	3.78576	7.09244	2.25394	7.34194	1.31084	7.35467	2.79683	7.53546	2.21225
ENSMUSG00000026791.14	2.51767	0.869455	2.79513	2.08515	1.64079	1.48935	2.0134	-0.990769	2.54474	1.51887	2.00348	2.05278	2.41799	1.79968
ENSMUSG00000026817.14	3.53856	6.67673	3.96632	7.13022	3.7906	5.60525	3.90468	4.67435	5.06833	7.75872	4.77996	5.80758	5.24533	7.038
ENSMUSG00000026818.5	-3.01212	-3.01212	-2.33013	-3.01212	-3.01212	-1.00456	-3.01212	0.222688	-3.01212	-3.01212	-3.01212	-2.05515	-3.01212	-3.01212
ENSMUSG00000026819.15	4.77276	6.78154	5.38716	7.13742	5.1456	6.8221	4.81911	6.83283	5.00853	6.88109	5.34606	6.96667	4.85373	6.56429
ENSMUSG00000026822.14	-1.89177	1.34712	1.29056	1.75136	-3.01212	3.94623	0.356346	3.52376	-3.01212	2.99354	-1.87089	2.76003	-1.46897	0.407765
ENSMUSG00000026825.17	8.22938	4.89687	8.09132	3.83133	8.04304	5.20004	7.84794	3.04927	8.3684	1.89974	8.17846	3.11117	8.16254	2.89535
ENSMUSG00000026826.13	4.3419	7.27871	5.4379	7.72106	4.58972	7.22495	4.72035	7.08738	4.51166	7.52515	4.72395	7.58047	4.39809	7.18137
ENSMUSG00000026828.11	2.91563	-0.595643	2.90021	-3.01212	2.68082	-0.83436	1.73371	-3.01212	3.36297	-3.01212	2.90628	-0.909697	3.15438	-1.07481
ENSMUSG00000026829.9	-0.113527	2.25847	0.40332	0.690547	-1.04906	1.31937	0.994002	3.01584	0.889857	0.815049	0.976126	2.82085	0.958397	2.56971
ENSMUSG00000026831.16	-3.01212	-3.01212	-3.01212	-0.439365	-3.01212	-0.418764	-3.01212	-0.990769	-3.01212	-1.27734	-3.01212	-1.48482	-3.01212	-1.62416
ENSMUSG00000026832.12	-0.835161	1.06755	0.629738	1.75136	-2.44346	0.951495	-2.23179	1.42435	-2.12819	1.61262	-1.24177	-0.00148091	-2.3001	0.407765
ENSMUSG00000026834.13	-1.03576	0.150445	-0.802319	1.31634	-2.03664	-0.682134	-3.01212	-1.67309	-1.83064	0.0536064	-0.805143	-3.01212	-3.01212	-3.01212
ENSMUSG00000026837.15	10.5945	8.46319	10.2653	8.2937	10.954	8.64944	10.2403	8.45272	11.0077	8.57721	10.8802	8.60356	11.0506	8.94418
ENSMUSG00000026839.16	-1.54693	0.72046	0.0326641	-1.74062	1.22639	-2.00708	-1.05975	-2.19253	0.669949	-0.974957	-0.470417	0.906116	-1.18332	-0.463368
ENSMUSG00000026840.14	7.41757	2.96945	7.41214	3.63158	7.9035	4.77926	7.77776	3.63804	8.66264	2.78786	7.8268	3.37724	8.60728	2.62934
ENSMUSG00000026841.7	-2.34582	-3.01212	-1.51998	-3.01212	-1.71967	-3.01212	-1.35559	-2.19253	0.162804	-3.01212	-1.62941	-3.01212	0.101784	-3.01212
ENSMUSG00000026853.15	3.70073	4.66678	4.07932	5.19313	3.93881	4.03679	3.54673	2.67393	3.85078	6.24293	3.92775	4.59093	3.47485	5.45355
ENSMUSG00000026856.14	1.60141	1.12797	2.05977	1.31634	2.27951	0.641	1.80887	-0.990769	2.49197	1.4186	1.77056	-0.279336	2.1359	1.57546
ENSMUSG00000026870.19	-0.835161	-3.01212	-3.01212	-2.2406	-3.01212	0.244817	-3.01212	-3.01212	-2.50349	-3.01212	-3.01212	-3.01212	-3.01212	-1.41692
ENSMUSG00000026873.9	-0.360669	2.33735	0.825395	3.71097	0.191629	2.39002	-0.604725	2.83596	-1.18993	1.89974	-1.08109	1.83419	-1.18332	2.74169
ENSMUSG00000026874.10	8.05682	1.00449	7.61154	2.47453	8.58903	5.33107	8.62057	1.56967	8.6546	1.78361	8.34022	2.97865	9.0012	0.407765
ENSMUSG00000026875.14	-0.659081	2.83092	1.05079	2.30578	0.265366	1.52107	0.0191442	2.39064	0.352358	4.05922	0.554842	3.60872	0.6301	3.01644
ENSMUSG00000026879.14	13.8983	11.1431	14.3852	9.82561	13.7428	11.502	13.9555	10.4159	13.2005	9.12943	13.477	9.75839	12.8762	9.35928
ENSMUSG00000026880.11	4.49871	6.69682	4.32557	7.65672	4.92161	6.93678	4.24636	7.19305	4.02804	6.60202	4.34693	7.12939	3.97322	6.64741
ENSMUSG00000026888.14	-0.113527	3.15509	1.24569	3.76777	0.64272	3.09583	0.453249	3.08195	-0.880671	4.17515	-0.470417	3.11117	-0.00867651	3.43265
ENSMUSG00000026890.19	-1.54693	-0.103694	-2.33013	0.908295	-2.44346	0.582073	-1.05975	-0.344372	-0.747803	-1.45619	-1.4226	0.906116	-3.01212	0.562634
ENSMUSG00000026904.17	1.99287	1.2417	-0.0770605	-2.2406	1.02883	-0.418764	1.28475	-1.67309	-0.312778	-1.11824	-0.198914	-3.01212	-1.18332	-1.86623
ENSMUSG00000026921.18	-3.01212	3.18384	-0.467432	0.97414	-2.44346	0.389308	-3.01212	2.22497	-1.18993	3.88229	-3.01212	2.72227	-3.01212	2.42912
ENSMUSG00000026928.14	-1.89177	-3.01212	-3.01212	-1.74062	-3.01212	-3.01212	-0.259327	-1.67309	-1.58409	-0.41647	-1.62941	-3.01212	-3.01212	-2.15729
ENSMUSG00000026950.17	4.03119	10.0492	3.98008	10.3118	3.80921	8.82469	4.10438	8.00068	3.67256	11.1486	3.72528	9.43287	4.20743	10.0223
ENSMUSG00000026956.15	5.08876	2.25847	5.13987	3.63158	4.98026	3.20726	5.24164	3.91691	5.2951	2.79788	5.34606	3.37724	5.17758	3.11986
ENSMUSG00000026958.13	4.44188	2.77534	4.84501	1.85985	4.55706	2.97507	5.12146	2.71618	4.75503	2.7574	4.97767	2.50227	4.58085	1.99369
ENSMUSG00000026959.13	-1.54693	0.0289644	0.13463	0.233492	-1.23992	-0.196133	-0.814372	-1.67309	-0.880671	-1.89833	-1.4226	-0.909697	-0.258748	1.25034
ENSMUSG00000026969.3	-3.01212	-3.01212	-2.33013	-3.01212	-3.01212	-3.01212	-3.01212	-3.01212	-3.01212	-0.844626	-3.01212	-0.00148091	-1.82549	-3.01212
ENSMUSG00000026971.15	0.0974055	2.55101	0.697948	2.51933	-1.23992	1.88025	0.356346	0.100429	-3.01212	1.28259	0.163873	1.26244	-0.128301	1.59952
ENSMUSG00000026979.16	-0.360669	-1.05145	-1.23922	0.233492	-0.353425	1.12666	-3.01212	-1.29196	-3.01212	1.03419	-2.52474	-0.499604	-3.01212	0.512835
ENSMUSG00000026980.15	-3.01212	1.49207	0.0326641	1.15536	0.402413	2.44066	-3.01212	-0.18039	-0.626146	1.82337	-0.198914	1.65872	-0.258748	1.0554
ENSMUSG00000026981.15	-3.01212	-3.01212	-3.01212	-0.830917	-3.01212	-2.4238	-3.01212	-3.01212	-2.50349	0.407578	-3.01212	-0.180651	-3.01212	-2.5223
ENSMUSG00000026986.14	2.25721	2.41214	3.10249	-0.131714	2.61183	0.997319	1.6946	0.537393	1.58769	-1.11824	2.17243	1.2971	2.28383	1.15616
ENSMUSG00000026991.20	3.71679	6.62264	3.48684	5.8572	3.68035	6.07608	3.75114	5.59363	3.39925	5.30268	3.34158	5.54998	3.48508	5.24443
ENSMUSG00000026994.9	-3.01212	-0.103694	-0.325245	1.71331	-1.71967	2.2265	-0.814372	-0.18039	-3.01212	-2.18341	-3.01212	-3.01212	-3.01212	-1.86623
ENSMUSG00000027004.3	0.281395	-1.72157	-0.195822	-0.131714	0.335516	-0.418764	-2.23179	-3.01212	0.716694	1.72184	-0.470417	-0.0882864	-0.944995	-0.677914
ENSMUSG00000027009.18	-2.34582	4.56665	-0.325245	3.85773	-1.45995	4.08534	-3.01212	1.74314	-3.01212	2.96716	-1.62941	3.41718	-0.740512	4.47399
ENSMUSG00000027015.4	-2.34582	-3.01212	0.229863	-2.2406	-0.880521	-3.01212	-1.35559	-0.18039	-0.747803	-1.11824	-0.805143	0.231405	-0.00867651	0.105774
ENSMUSG00000027016.17	3.08602	-0.412382	2.92888	-0.621898	3.24283	-0.303158	4.01196	-1.67309	4.32815	-0.7251	3.75752	-1.74199	4.34293	0.562634
ENSMUSG00000027022.13	-0.360669	9.52971	-1.86892	10.3066	-3.01212	8.65705	-2.23179	7.33197	-2.50349	11.0823	-1.87089	9.75265	-1.82549	10.3014
ENSMUSG00000027048.15	-0.360669	-3.01212	-1.23922	-1.07543	0.895854	-0.303158	-1.72817	-3.01212	-1.02703	-3.01212	-1.4226	-0.180651	-0.740512	0.352213
ENSMUSG00000027068.6	5.34008	3.1405	5.02838	-0.277354	6.29604	3.3107	4.87703	0.945171	4.51827	-1.89833	5.82948	-0.909697	4.75998	-0.930035
ENSMUSG00000027070.14	-2.34582	-1.34794	-0.802319	0.233492	-0.880521	-2.4238	-3.01212	1.37246	-1.02703	3.01086	-1.08109	3.26791	-1.82549	1.47501
ENSMUSG00000027071.14	-3.01212	-2.22711	-0.325245	-0.830917	-1.45995	-3.01212	-3.01212	-1.29196	-3.01212	-1.11824	-2.52474	-3.01212	-0.258748	-0.930035
ENSMUSG00000027077.7	-3.01212	5.39479	-3.01212	4.95709	-3.01212	2.48958	-3.01212	3.38663	-1.18993	5.95038	-1.4226	3.9012	-3.01212	4.15082
ENSMUSG00000027107.3	-3.01212	4.47659	-0.802319	3.94241	-3.01212	2.53689	-2.23179	1.74314	-1.18993	1.03419	-1.62941	1.54795	-0.258748	2.18071
ENSMUSG00000027111.15	1.01131	3.66363	2.27603	4.77048	-0.593034	5.30398	0.54405	3.80393	-0.880671	4.98758	-1.24177	5.00149	0.389992	5.34212
ENSMUSG00000027115.14	1.01131	1.06755	-0.325245	2.58402	-0.729628	0.0842284	-0.259327	1.52284	0.162804	1.33854	0.453517	2.42602	-0.258748	0.870063
ENSMUSG00000027168.21	-2.34582	1.34712	-3.01212	1.71331	-2.44346	1.12666	-3.01212	1.37246	-1.83064	1.03419	-1.62941	1.39635	-3.01212	0.870063
ENSMUSG00000027171.10	-2.34582	0.463423	0.319197	0.8393	0.64272	1.58249	-0.421714	0.222688	0.466169	0.0536064	1.7278	-1.74199	0.204385	1.0554
ENSMUSG00000027173.7	-3.01212	0.79688	-1.86892	1.67423	-1.71967	-0.682134	0.629474	1.31863	-0.312778	0.458967	-1.4226	-0.279336	-0.402173	-0.798474
ENSMUSG00000027186.14	-2.34582	-3.01212	0.40332	0.121723	-0.729628	1.12666	-1.05975	-1.29196	-3.01212	-1.11824	-3.01212	-0.623785	-3.01212	-0.798474
ENSMUSG00000027188.8	8.11667	5.49568	7.83151	3.86643	7.99508	5.16282	8.39483	4.18099	7.84669	2.63985	8.10074	4.02526	7.63641	3.59102
ENSMUSG00000027196.11	-3.01212	0.554287	-1.86892	-0.830917	-2.03664	0.389308	-3.01212	1.14395	-3.01212	1.13242	-3.01212	0.950341	-3.01212	-0.0352709
ENSMUSG00000027199.14	-1.54693	-1.05145	-3.01212	1.46114	-3.01212	-3.01212	-3.01212	-0.741727	-3.01212	-1.45619	-3.01212	-3.01212	-3.01212	-2.15729
ENSMUSG00000027200.17	4.7766	7.75402	4.59519	9.43148	5.11351	9.12707	4.9984	9.43281	5.12358	9.33079	4.95699	9.1654	5.13924	9.58238
ENSMUSG00000027204.13	11.8836	9.76265	11.6361	8.84793	12.1742	9.60528	11.3963	8.73961	11.7046	8.51635	11.7876	8.56764	11.8726	9.02495
ENSMUSG00000027208.14	5.94673	4.16678	6.33903	2.14355	6.08189	4.30622	5.67989	2.58554	5.95547	2.89437	6.46921	3.8201	6.25646	2.28822
ENSMUSG00000027215.13	4.11233	6.73859	4.62177	6.29742	3.59712	6.57819	3.77945	6.35664	4.43336	5.95487	3.94185	6.33317	4.01617	6.17261
ENSMUSG00000027217.13	4.59306	4.08533	4.93608	1.36624	4.66997	3.15768	4.98226	2.87377	4.60469	3.0699	4.77472	2.53167	4.90795	1.33874
ENSMUSG00000027219.13	-3.01212	0.72046	-1.86892	-2.2406	-1.45995	-1.19757	-3.01212	-0.18039	-3.01212	-3.01212	-2.52474	-0.499604	-1.46897	0.171441
ENSMUSG00000027220.2	0.365279	2.75633	0.40332	0.433989	-1.45995	1.24535	-3.01212	0.537393	-2.50349	-0.242199	-0.573598	0.714272	-1.82549	-0.677914
ENSMUSG00000027224.14	3.04844	-0.103694	2.4835	-0.439365	2.74667	1.24535	2.449	-0.990769	1.28056	-3.01212	1.89172	-3.01212	1.01596	-3.01212
ENSMUSG00000027225.7	-2.34582	-3.01212	-0.467432	-3.01212	-0.880521	0.166756	-1.72817	-3.01212	-3.01212	-3.01212	-3.01212	-3.01212	-1.82549	-3.01212
ENSMUSG00000027230.9	7.80178	4.92694	7.64971	4.47883	7.96876	5.43671	8.04396	4.68503	8.14495	4.2168	8.03019	4.63224	8.30212	5.00653
ENSMUSG00000027238.17	-1.54693	1.70536	-0.802319	-0.277354	-0.880521	-1.42044	0.252463	-0.0331585	-3.01212	0.0536064	0.602955	-0.75967	1.32009	0.0369744
ENSMUSG00000027239.14	4.42243	1.12797	4.52651	0.8393	4.64946	2.45715	5.74355	1.70169	4.84982	-3.01212	4.81358	-1.74199	4.87333	0.461256
ENSMUSG00000027249.15	-2.34582	-3.01212	-3.01212	0.121723	-3.01212	-2.4238	-3.01212	-0.741727	-3.01212	-1.89833	-3.01212	-0.180651	-3.01212	-1.41692
ENSMUSG00000027257.13	2.42297	5.65044	3.03817	5.31883	2.97261	4.57909	2.78313	4.63636	3.37759	5.63002	2.67827	4.92875	2.50096	5.07676
ENSMUSG00000027296.7	-2.34582	-0.249798	-1.00429	-3.01212	-3.01212	-0.418764	-3.01212	-3.01212	-3.01212	-3.01212	-2.52474	-1.74199	-1.82549	-3.01212
ENSMUSG00000027297.14	-3.01212	-3.01212	-1.23922	-3.01212	-1.23992	-1.68414	-3.01212	-3.01212	-3.01212	-0.16237	-1.4226	-2.05515	-3.01212	-1.23575
ENSMUSG00000027298.17	2.78466	-0.103694	3.03817	0.8393	2.31467	2.31962	2.68677	0.945171	3.33328	0.241421	2.99008	1.2971	2.80844	0.461256
ENSMUSG00000027306.15	0.0974055	-1.34794	1.67597	0.233492	0.402413	0.166756	-0.113383	-1.67309	-0.409863	0.241421	-1.08109	-0.623785	0.204385	2.27335
ENSMUSG00000027313.3	1.73355	4.47659	1.29056	2.92099	2.47866	4.59035	1.57049	3.74393	0.96922	3.43325	2.00348	3.68921	1.68198	3.57897
ENSMUSG00000027314.6	-0.231812	2.50619	-2.33013	0.233492	-3.01212	1.61225	-2.23179	3.0657	-0.0554782	3.0449	-0.283862	3.95103	-1.82549	1.69192
ENSMUSG00000027315.13	-3.01212	-0.249798	-0.325245	2.4516	-2.44346	3.29244	-1.05975	-2.19253	-3.01212	0.118966	-2.52474	-1.74199	-3.01212	-1.86623
ENSMUSG00000027316.15	1.06247	-3.01212	0.629738	-0.277354	0.466346	-1.42044	0.786497	-0.0331585	0.669949	-1.27734	0.286791	-3.01212	-0.561447	-1.62416
ENSMUSG00000027318.17	6.29973	5.04523	6.33502	3.70128	5.58059	4.11682	6.05084	3.90783	5.60568	4.50964	5.76882	4.74324	5.21185	2.49473
ENSMUSG00000027322.11	-0.835161	0.0289644	-3.01212	1.21104	-2.03664	-0.418764	-2.23179	1.26273	-2.50349	-0.41647	-2.52474	0.301368	-1.82549	0.234249
ENSMUSG00000027326.13	-0.502173	1.78256	0.697948	2.7053	-0.729628	1.16731	-0.814372	0.222688	-0.880671	0.733925	-0.68473	1.22692	0.554419	2.31753
ENSMUSG00000027331.15	0.0974055	0.869455	1.60669	1.03711	-0.593034	0.166756	-1.05975	0.100429	-0.513955	1.4186	-0.470417	-1.07716	0.101784	2.09869
ENSMUSG00000027335.9	-0.231812	2.75633	-0.62518	3.33847	-1.04906	3.39014	-0.421714	2.5155	-1.18993	3.54448	0.400054	3.37724	-0.402173	3.77654
ENSMUSG00000027339.15	7.4629	4.9647	7.1097	4.21853	7.12395	4.91079	7.29312	4.19599	7.58532	4.5278	7.55904	5.00935	7.38589	2.92421
ENSMUSG00000027344.13	-3.01212	-3.01212	-3.01212	-0.830917	-0.729628	-1.42044	-1.05975	-3.01212	-1.58409	-1.89833	-3.01212	-1.48482	-3.01212	-2.15729
ENSMUSG00000027346.15	5.31128	7.2192	5.08997	7.57818	5.06788	7.45429	4.65055	7.59014	4.93877	7.32634	4.96392	7.19634	5.18387	7.44552
ENSMUSG00000027356.8	-2.34582	0.463423	0.0326641	2.02429	-1.71967	2.35525	-3.01212	-2.19253	-3.01212	-3.01212	-1.62941	0.0803967	-3.01212	-1.86623
ENSMUSG00000027358.6	4.4563	4.53353	5.05138	5.60261	4.74277	4.91677	4.59853	5.6762	4.75223	7.41032	4.84142	7.27669	3.82812	5.70153
ENSMUSG00000027359.16	-3.01212	-0.805618	-3.01212	-3.01212	-3.01212	-3.01212	-3.01212	-3.01212	-3.01212	-3.01212	-3.01212	0.431871	-3.01212	-3.01212
ENSMUSG00000027360.5	0.281395	-0.412382	1.37632	3.04873	2.29719	3.6417	0.0191442	-1.29196	2.19457	-0.7251	0.554842	-0.909697	2.37464	-3.01212
ENSMUSG00000027364.13	-1.54693	-3.01212	-0.62518	-1.07543	-0.148001	-0.544447	-0.421714	-0.344372	0.0210113	0.508588	1.14813	-2.4557	-0.561447	0.461256
ENSMUSG00000027368.6	-2.34582	-0.805618	-0.325245	0.908295	-2.44346	0.318871	-2.23179	-0.529412	1.1504	2.44971	0.738357	1.51888	-0.258748	1.21962
ENSMUSG00000027371.10	-2.34582	-0.249798	0.13463	1.63405	0.64272	0.0842284	-0.814372	0.795592	-0.513955	1.61262	0.976126	1.45891	-0.402173	1.25034
ENSMUSG00000027375.14	-3.01212	-3.01212	-0.467432	1.46114	-3.01212	0.904168	-3.01212	0.222688	-1.18993	-0.0867282	-2.16109	-3.01212	-2.3001	-0.463368
ENSMUSG00000027376.15	-0.502173	0.72046	0.942492	3.53671	-2.44346	3.61255	-1.35559	-3.01212	-2.50349	-0.614723	-2.16109	-3.01212	-0.944995	-1.41692
ENSMUSG00000027377.2	-3.01212	-3.01212	-3.01212	-2.2406	-3.01212	-2.4238	-3.01212	-0.529412	-3.01212	-3.01212	-2.52474	-0.180651	-3.01212	-3.01212
ENSMUSG00000027379.13	-3.01212	-0.805618	-3.01212	-1.37002	-3.01212	-1.68414	-3.01212	-2.19253	-2.50349	-3.01212	-1.4226	-3.01212	-1.46897	1.08978
ENSMUSG00000027386.9	6.05015	1.78256	6.27488	1.36624	6.00055	3.33767	7.22185	2.53923	6.49826	1.10041	6.36582	3.09156	6.7645	2.42912
ENSMUSG00000027401.9	0.903207	0.72046	0.40332	0.908295	-0.468261	-1.19757	-0.421714	1.65901	-0.312778	1.97227	0.226641	0.860494	-0.561447	1.64646
ENSMUSG00000027408.7	8.05129	5.85418	7.59933	2.74356	8.14514	5.93751	8.23537	4.86478	9.20991	4.32462	8.84246	4.55915	9.14338	4.13032
ENSMUSG00000027419.9	-1.26882	0.150445	1.05079	0.433989	-0.729628	-2.4238	-1.72817	-2.19253	-0.0554782	-3.01212	0.69462	-1.26664	1.32009	-3.01212
ENSMUSG00000027420.13	2.30047	0.79688	2.08547	-3.01212	1.7216	-1.68414	2.1925	-3.01212	2.00043	-1.45619	2.49918	-3.01212	1.32009	-2.5223
ENSMUSG00000027435.8	-0.502173	4.56118	-0.325245	4.43858	0.941556	4.93748	-0.113383	2.9287	-0.513955	3.9422	0.780807	3.98862	-0.258748	4.50616
ENSMUSG00000027446.2	-3.01212	-3.01212	-1.86892	-1.07543	-3.01212	-0.83436	-3.01212	-0.529412	-3.01212	-0.16237	-3.01212	-0.909697	-3.01212	-2.15729
ENSMUSG00000027452.11	1.56639	4.34279	1.33408	4.76584	0.985855	3.77264	-0.113383	3.46304	-0.312778	3.84414	0.163873	3.9401	-0.00867651	3.75528
ENSMUSG00000027456.8	0.519696	1.00449	0.13463	0.690547	-1.71967	-1.42044	0.629474	1.26273	0.228795	0.853962	-0.283862	0.714272	-0.561447	1.59952
ENSMUSG00000027457.15	-1.26882	0.366451	-1.00429	0.233492	0.265366	-1.42044	0.453249	-2.19253	-0.880671	-0.41647	0.286791	0.993249	-0.258748	0.657353
ENSMUSG00000027459.16	-1.54693	0.366451	-0.325245	1.41447	-2.03664	1.52107	0.0191442	2.16523	-0.513955	1.91822	-0.805143	1.39635	-0.402173	1.44877
ENSMUSG00000027460.7	-0.502173	0.262487	0.482807	-3.01212	0.466346	-1.68414	0.356346	-0.741727	1.34149	-1.89833	1.63829	-1.07716	1.32009	-2.15729
ENSMUSG00000027463.14	-3.01212	-3.01212	-3.01212	-0.621898	-3.01212	0.951495	-3.01212	-0.741727	-2.50349	-3.01212	-2.16109	-3.01212	-3.01212	-2.15729
ENSMUSG00000027469.16	0.281395	3.04972	1.37632	3.16607	0.335516	2.20713	-0.814372	1.61503	1.11594	2.17027	0.163873	0.860494	1.32009	2.96181
ENSMUSG00000027470.9	-1.89177	5.86087	-1.86892	6.16095	0.0317853	4.9809	-3.01212	3.86152	0.761972	6.78368	-0.283862	5.11512	1.12462	5.82144
ENSMUSG00000027474.12	-3.01212	0.72046	-3.01212	0.76684	-3.01212	-3.01212	-3.01212	0.795592	-3.01212	0.733925	-3.01212	2.18821	-3.01212	0.294436
ENSMUSG00000027488.12	1.76477	3.94125	2.5027	4.10555	2.2616	3.40722	2.27435	3.12961	2.62044	4.39558	3.05205	4.31465	3.06176	4.52826
ENSMUSG00000027489.15	-0.360669	-1.05145	-0.195822	-3.01212	-0.593034	-1.00456	-0.814372	-3.01212	-1.37359	-3.01212	-1.87089	-0.279336	-0.740512	-2.5223
ENSMUSG00000027490.17	2.14302	0.150445	0.763079	-0.439365	2.24347	-0.0965014	1.52662	-2.19253	2.14416	0.602986	2.09043	-0.0882864	1.78491	0.461256
ENSMUSG00000027496.15	-2.34582	-1.34794	-0.467432	0.8393	-2.44346	-1.00456	-0.604725	-3.01212	-0.626146	0.775057	-1.87089	-1.07716	-1.46897	0.461256
ENSMUSG00000027499.12	4.00528	6.26396	4.2594	5.87885	4.00488	5.18031	3.86999	4.37146	3.56809	7.13817	3.84014	5.72406	3.53516	6.20139
ENSMUSG00000027500.10	-1.26882	2.59448	-0.195822	-1.74062	-1.04906	-0.303158	0.0191442	2.58554	-1.83064	-3.01212	-1.62941	-1.26664	-3.01212	0.294436
ENSMUSG00000027505.2	-1.89177	-3.01212	-0.195822	-0.621898	0.527564	-0.83436	-1.72817	1.47443	-0.136251	-2.53907	-0.198914	-0.909697	-1.46897	-1.86623
ENSMUSG00000027506.15	0.786343	4.74601	0.825395	4.7186	0.941556	4.76608	0.0191442	4.50396	-0.136251	4.75809	0.286791	4.49715	0.389992	4.06703
ENSMUSG00000027510.17	-1.26882	4.45317	1.29056	4.80708	1.15059	4.07469	0.356346	3.37349	1.24911	5.34598	1.24227	4.42455	-0.128301	4.76735
ENSMUSG00000027514.14	5.29266	3.79985	5.40512	2.60495	6.55595	4.04226	5.43496	2.91062	6.34117	3.06162	6.68504	4.84044	6.71539	3.23183
ENSMUSG00000027520.15	0.724158	5.31258	0.825395	5.04013	-0.468261	4.6236	1.05703	4.5514	0.761972	4.75295	0.286791	5.04547	0.6301	5.34391
ENSMUSG00000027524.9	-3.01212	5.56014	-1.86892	4.19801	-3.01212	4.7018	0.0191442	3.85208	0.848475	2.0581	0.862135	2.65705	1.84966	2.94313
ENSMUSG00000027525.17	-0.360669	0.463423	-3.01212	-2.2406	0.335516	-3.01212	-3.01212	-0.529412	-1.58409	-2.53907	-1.87089	-1.74199	-3.01212	0.234249
ENSMUSG00000027536.6	-3.01212	3.65339	1.19938	3.41159	-0.729628	3.48969	-1.72817	1.56967	-3.01212	2.66195	-1.4226	2.34551	-1.82549	3.12815
ENSMUSG00000027547.17	-3.01212	-3.01212	-3.01212	1.09745	-2.44346	-1.68414	-3.01212	-3.01212	-3.01212	-0.7251	-2.52474	0.492947	-3.01212	-2.15729
ENSMUSG00000027555.8	4.78424	2.52877	4.66501	2.47453	5.37943	2.95198	4.62477	2.41649	4.90637	3.44604	5.00926	2.65705	5.05936	2.82567
ENSMUSG00000027559.5	3.27137	8.83825	3.58015	9.61585	2.20651	7.60388	0.994002	6.88005	-0.0554782	9.85472	1.27234	7.63144	0.389992	9.03821
ENSMUSG00000027560.4	1.79534	-0.595643	0.482807	-1.37002	2.43139	-1.00456	2.0134	-0.0331585	2.14416	-1.89833	2.35209	-0.909697	3.15438	0.746234
ENSMUSG00000027562.12	-3.01212	1.06755	-3.01212	3.01784	-1.23992	1.42374	-3.01212	0.714553	-3.01212	2.91291	-1.62941	0.950341	-1.46897	2.21225
ENSMUSG00000027574.15	-0.502173	-2.22711	0.319197	-1.37002	-1.71967	0.520636	-0.421714	-0.741727	-3.01212	-2.53907	-0.68473	0.231405	-1.46897	-1.86623
ENSMUSG00000027577.14	-3.01212	1.06755	-3.01212	0.97414	-3.01212	-3.01212	-3.01212	0.222688	-3.01212	-1.45619	-3.01212	-0.385271	0.101784	-0.677914
ENSMUSG00000027579.6	-1.26882	-3.01212	-1.86892	0.524673	-0.468261	-0.83436	-0.421714	-1.29196	-0.880671	-0.512194	-0.470417	-2.05515	-1.46897	-1.86623
ENSMUSG00000027581.12	-3.01212	-3.01212	-0.802319	-3.01212	-3.01212	-0.682134	-3.01212	-3.01212	-1.83064	-3.01212	-1.62941	-0.75967	-2.3001	-2.15729
ENSMUSG00000027596.10	-2.34582	-3.01212	-1.00429	-1.74062	-0.353425	-3.01212	-3.01212	-3.01212	-1.37359	-3.01212	-1.87089	-3.01212	-2.3001	-3.01212
ENSMUSG00000027611.12	5.75401	9.59002	5.83812	10.1541	6.08061	10.2765	5.94235	10.7188	4.9114	10.0621	5.66357	9.87975	5.39656	10.334
ENSMUSG00000027636.11	-3.01212	-3.01212	-2.33013	-3.01212	-3.01212	-3.01212	-1.72817	0.222688	-1.02703	-1.66039	-3.01212	-3.01212	-3.01212	-1.86623
ENSMUSG00000027654.2	-0.835161	-1.34794	0.0326641	1.03711	-2.03664	-0.00330833	-0.814372	-1.67309	-0.0554782	-3.01212	0.344534	-3.01212	-0.00867651	0.870063
ENSMUSG00000027656.7	1.73355	2.02424	2.87096	0.433989	3.15826	0.166756	2.51783	1.26273	4.00939	0.181492	5.09166	2.64365	5.53835	1.62318
ENSMUSG00000027661.4	3.31422	1.18595	3.22314	1.67423	3.25193	0.904168	3.46775	1.52284	3.46917	1.5665	3.31294	1.94762	2.67186	2.27335
ENSMUSG00000027663.12	5.26289	3.45542	4.70285	3.23483	5.52351	3.79227	5.21079	3.49978	5.59007	3.89167	5.51746	4.16787	5.79418	4.81179
ENSMUSG00000027670.4	-3.01212	-3.01212	-2.33013	-1.74062	-3.01212	-2.00708	-3.01212	-0.990769	-3.01212	0.35429	-2.52474	0.157876	-3.01212	0.0369744
ENSMUSG00000027674.16	2.98357	2.90185	3.08986	1.55019	2.36585	1.45692	2.76436	1.20456	3.80284	-0.16237	2.84758	1.11481	3.24142	0.702478
ENSMUSG00000027694.9	-1.54693	1.00449	-1.51998	-2.2406	-0.0553091	-1.42044	-0.604725	1.31863	-1.58409	-0.0148552	-1.08109	-0.909697	-0.00867651	-0.0352709
ENSMUSG00000027698.14	4.16595	2.05569	4.1841	1.99287	4.33959	2.37274	5.29491	2.44189	3.65466	4.20556	3.84515	3.95646	3.68463	2.52015
ENSMUSG00000027699.19	0.365279	2.25847	1.05079	1.26465	-0.468261	1.698	-0.113383	-3.01212	-0.221816	0.853962	-0.283862	1.22692	0.898444	2.16467
ENSMUSG00000027713.6	0.724158	-1.34794	1.37632	-1.37002	0.11392	-1.00456	0.54405	1.20456	0.162804	-3.01212	0.976126	0.0803967	1.17602	-3.01212
ENSMUSG00000027715.9	-0.835161	-2.22711	-1.00429	2.33113	-2.03664	0.456466	-1.35559	-0.18039	0.761972	0.853962	-0.68473	1.26244	0.702008	2.61761
ENSMUSG00000027716.13	-1.54693	5.25955	-2.33013	5.00512	-1.04906	4.6236	-1.35559	4.99488	1.21695	5.10313	2.26506	4.70503	1.45107	5.10224
ENSMUSG00000027720.7	-1.89177	-3.01212	-0.467432	-1.37002	-0.880521	-1.42044	-1.05975	-3.01212	-1.58409	-1.27734	0.602955	-3.01212	-0.258748	-2.5223
ENSMUSG00000027744.4	-3.01212	0.554287	-2.33013	-3.01212	-2.44346	-3.01212	-3.01212	-3.01212	-2.12819	-1.11824	-3.01212	-2.05515	-2.3001	-3.01212
ENSMUSG00000027748.11	-3.01212	0.262487	-1.00429	0.433989	-2.44346	-3.01212	-3.01212	-3.01212	0.228795	-2.53907	1.01221	-3.01212	0.83589	-1.07481
ENSMUSG00000027750.16	12.4448	9.58025	12.0579	9.9243	13.3047	10.5112	11.6361	9.85558	12.6987	9.49434	12.2399	9.31771	12.529	8.92795
ENSMUSG00000027776.12	-2.34582	0.554287	-0.802319	1.67423	-3.01212	-0.303158	-3.01212	2.07071	-3.01212	0.891853	-3.01212	1.26244	-3.01212	0.870063
ENSMUSG00000027777.15	-1.54693	3.01814	0.885131	2.47453	0.191629	2.80512	0.453249	3.46304	0.889857	2.82751	0.0982491	3.54525	1.07131	2.79475
ENSMUSG00000027784.10	2.18979	5.9047	3.40758	5.7438	2.59762	5.67211	3.26912	4.47964	2.21099	6.18307	2.88698	5.86502	2.39648	6.30651
ENSMUSG00000027790.14	-1.89177	-3.01212	-3.01212	-3.01212	-3.01212	-2.00708	-3.01212	1.08069	-3.01212	-3.01212	-3.01212	-3.01212	-3.01212	-3.01212
ENSMUSG00000027792.11	1.76477	4.00707	1.15153	4.86463	1.36702	3.3107	1.73371	3.37349	0.761972	2.58308	0.939121	3.08165	-0.740512	2.46884
ENSMUSG00000027794.4	-3.01212	-3.01212	-3.01212	-2.2406	-0.593034	-0.0965014	-2.23179	-3.01212	-1.83064	-3.01212	-2.52474	-3.01212	-0.944995	-3.01212
ENSMUSG00000027796.2	2.01901	-0.595643	2.34146	1.26465	1.93999	1.55211	2.37672	-0.344372	1.88238	0.928774	1.98545	0.764677	1.60904	-1.41692
ENSMUSG00000027797.15	7.45395	5.90901	7.07003	3.16607	7.49782	5.01193	7.27252	4.07135	7.58019	3.94671	7.48395	3.53803	7.85965	3.56071
ENSMUSG00000027820.12	8.42318	5.03737	8.71992	3.57964	9.11787	5.90932	8.13076	4.19599	7.85813	4.85239	7.77031	5.23617	7.82384	2.52015
ENSMUSG00000027822.16	3.46442	2.14611	3.57109	0.690547	3.9046	3.00902	3.85233	1.47443	3.88188	2.41109	3.94652	2.48734	3.8599	2.40202
ENSMUSG00000027824.4	-3.01212	1.12797	-1.51998	-1.37002	-0.729628	-0.00330833	-1.72817	-0.344372	-3.01212	-0.242199	-1.4226	1.11481	-0.944995	0.0369744
ENSMUSG00000027827.16	0.0974055	4.9647	-0.0770605	4.52898	0.985855	4.03679	1.52662	1.08069	0.228795	4.6736	1.63829	5.48005	2.02812	5.35101
ENSMUSG00000027831.9	-2.34582	-3.01212	-0.802319	-3.01212	-1.71967	-0.544447	-0.604725	0.100429	-0.409863	-3.01212	-1.62941	-3.01212	-1.82549	-3.01212
ENSMUSG00000027832.5	9.77254	7.69471	10.2518	4.23205	10.977	8.13973	9.78138	5.62446	9.20403	4.37231	9.7842	4.44787	9.2518	4.40058
ENSMUSG00000027840.5	1.29414	-0.412382	2.34146	0.233492	2.34899	1.20686	1.77178	-0.990769	2.64482	-3.01212	2.18829	-0.00148091	2.57943	-0.677914
ENSMUSG00000027843.13	-1.26882	0.366451	-3.01212	1.46114	-2.03664	-1.19757	-3.01212	1.86079	-2.50349	1.4696	-2.16109	1.94762	-3.01212	-0.463368
ENSMUSG00000027848.12	6.57764	4.62546	6.61741	4.2521	7.03912	5.48375	6.69682	4.37146	6.71379	3.29161	7.15935	4.12027	7.6586	3.53599
ENSMUSG00000027849.18	1.73355	-2.22711	-0.195822	-0.830917	1.8708	0.244817	1.84504	-1.67309	2.17796	-3.01212	2.00348	-0.909697	2.82464	-0.0352709
ENSMUSG00000027858.13	1.11188	4.08533	1.33408	3.59018	1.18899	2.86814	1.38642	3.12961	0.716694	3.44604	1.49265	3.28528	0.389992	3.56071
ENSMUSG00000027860.15	5.66371	2.33735	5.41782	2.38053	5.66305	3.28322	5.27184	2.63041	6.29956	3.61414	6.12243	3.3194	6.08048	2.73084
ENSMUSG00000027861.13	-1.54693	5.97628	-2.33013	4.46172	-2.44346	2.97507	-1.05975	3.62702	-1.18993	3.60276	-1.4226	3.918	-0.561447	3.77126
ENSMUSG00000027863.8	-2.34582	-0.249798	-1.51998	-0.830917	-3.01212	-2.00708	-3.01212	1.20456	-0.409863	0.0536064	-3.01212	-0.180651	-3.01212	0.105774
ENSMUSG00000027864.9	8.25469	6.43512	8.30459	6.34331	8.56983	6.76115	8.08376	5.44769	8.24551	5.08689	8.18835	5.59768	8.23212	6.09224
ENSMUSG00000027867.10	-1.89177	-0.249798	-2.33013	0.337221	-3.01212	-1.42044	-0.814372	0.100429	-1.83064	0.691585	-0.283862	-1.07716	-0.258748	0.512835
ENSMUSG00000027875.12	4.91872	3.69392	4.61297	0.97414	5.20302	2.97507	5.20384	2.19541	5.34245	2.1856	4.34693	1.68513	4.43549	0.746234
ENSMUSG00000027883.15	5.298	3.40748	5.25189	3.43516	5.06013	3.38153	5.00241	2.3375	5.83485	2.21579	5.59683	2.457	5.47305	3.24714
ENSMUSG00000027887.11	-3.01212	3.76223	-2.33013	4.53445	-1.23992	2.85575	-2.23179	1.37246	-1.58409	5.26528	-3.01212	3.46369	-3.01212	4.76469
ENSMUSG00000027890.17	2.97023	1.12797	2.7151	1.71331	2.53936	0.904168	1.77178	1.01452	3.00641	0.775057	2.83756	-0.180651	2.28383	0.105774
ENSMUSG00000027894.14	2.73822	7.3002	2.76365	8.67063	2.31467	7.85086	1.84504	8.18023	2.47847	7.65856	2.48641	8.05346	2.30707	7.84854
ENSMUSG00000027895.9	-1.54693	1.18595	-3.01212	-1.74062	-3.01212	0.318871	-3.01212	-0.18039	-2.12819	0.964774	-3.01212	-0.385271	-3.01212	-0.463368
ENSMUSG00000027901.12	-3.01212	1.53733	0.319197	1.21104	-0.468261	1.92835	-3.01212	2.49138	-2.50349	2.55973	-0.0426947	2.63012	-0.740512	1.18824
ENSMUSG00000027931.12	7.59038	4.83931	7.63021	3.04873	7.58095	4.46957	7.2923	2.53923	7.83415	3.26299	7.53405	2.94626	7.49618	2.98938
ENSMUSG00000027932.14	0.958271	0.869455	1.57076	-0.277354	1.15059	1.31937	2.42531	-0.990769	2.57042	-0.512194	1.66119	0.60785	2.16163	1.30987
ENSMUSG00000027938.11	0.444553	0.366451	1.19938	0.337221	0.11392	-0.0965014	0.859033	-1.67309	-0.221816	0.118966	-1.4226	-0.180651	-1.18332	-1.62416
ENSMUSG00000027947.11	6.70685	4.8794	6.24099	4.45019	6.44231	4.73937	6.31858	4.49185	6.4472	4.86673	6.66677	4.72744	6.24447	4.78319
ENSMUSG00000027950.7	-0.360669	-1.72157	0.319197	0.433989	0.799862	-0.418764	0.356346	-0.990769	-1.37359	-1.66039	0.226641	0.551542	-1.18332	1.75753
ENSMUSG00000027952.16	2.11906	4.3743	2.5027	2.76232	0.697025	2.97507	0.0191442	2.77731	1.88238	3.41385	1.63829	2.51704	2.1359	2.60578
ENSMUSG00000027953.13	4.11233	3.09583	4.21934	2.40461	4.55706	2.61245	3.89608	2.16523	4.47474	2.48732	4.55691	2.79683	4.68211	3.06043
ENSMUSG00000027954.9	-0.360669	2.11659	1.77403	0.337221	1.26286	1.85558	-0.814372	1.08069	-0.0554782	1.95448	0.602955	1.22692	0.204385	1.25034
ENSMUSG00000027955.16	6.98559	3.6839	6.99999	2.64593	6.77057	3.79227	7.29721	2.96419	7.27714	1.78361	7.21023	2.48734	7.64612	2.67534
ENSMUSG00000027956.11	0.591118	-1.05145	-0.325245	-1.37002	0.335516	0.904168	-0.113383	-0.741727	1.61263	-0.0148552	1.92994	-0.279336	1.07131	-1.62416
ENSMUSG00000027961.7	-0.113527	3.73335	-3.01212	3.98296	-3.01212	1.77894	-3.01212	-0.990769	-3.01212	4.50659	-3.01212	1.99061	-1.18332	3.51717
ENSMUSG00000027966.20	0.192332	0.554287	-0.467432	0.233492	0.895854	1.88025	0.786497	-0.18039	1.34149	-0.16237	2.33794	-1.74199	3.43321	0.0369744
ENSMUSG00000027977.15	1.25069	1.2417	0.942492	3.30047	1.49514	1.88025	-2.23179	4.44238	1.04444	3.30572	1.3867	2.64365	0.83589	3.11986
ENSMUSG00000027978.9	5.66578	2.31154	5.37158	0.908295	5.55509	1.9045	4.86387	1.70169	5.39369	-0.0148552	5.20511	1.68513	5.16173	1.59952
ENSMUSG00000027985.14	-1.03576	-2.22711	-3.01212	-1.37002	-0.0553091	-0.196133	-2.23179	1.14395	-2.50349	1.4696	-2.16109	-0.75967	-1.18332	0.702478
ENSMUSG00000027995.10	5.02571	3.03402	5.63997	2.17189	5.5027	2.33755	4.83718	0.945171	5.05702	2.00722	4.75356	2.09279	5.54814	1.36704
ENSMUSG00000027996.13	8.89851	5.47257	8.49785	0.76684	8.93331	5.08272	8.91874	3.55901	8.97865	-2.53907	8.36746	3.22355	8.83698	2.31753
ENSMUSG00000028003.6	-1.89177	-1.05145	-3.01212	-3.01212	-0.468261	-3.01212	-1.05975	-0.741727	-1.58409	-3.01212	-1.87089	-3.01212	-2.3001	-3.01212
ENSMUSG00000028004.12	1.85459	-3.01212	1.10204	-3.01212	1.61281	-3.01212	-0.814372	-3.01212	3.31821	-0.974957	3.44419	-1.74199	2.82464	-3.01212
ENSMUSG00000028005.13	5.20146	7.2035	4.63488	7.37457	4.60755	6.81652	4.70075	7.23088	5.67833	7.00997	5.63926	7.28373	5.47818	7.08827
ENSMUSG00000028011.16	-0.360669	-1.72157	0.942492	-3.01212	-2.44346	-3.01212	-0.814372	-3.01212	1.39995	0.458967	1.63829	-3.01212	2.63559	-3.01212
ENSMUSG00000028012.15	-0.231812	0.366451	-0.0770605	0.690547	-1.23992	0.582073	1.43468	2.00408	-0.880671	1.13242	0.226641	1.54795	0.898444	1.77876
ENSMUSG00000028015.3	6.0438	4.31057	6.00896	3.78621	5.83485	4.4655	5.85415	3.64899	5.97243	3.24113	5.82695	3.11117	5.79623	3.80785
ENSMUSG00000028020.16	2.84434	1.78256	3.38706	1.26465	2.68082	1.42374	3.93015	0.537393	0.96922	-2.53907	1.87222	-0.180651	1.78491	-0.191614
ENSMUSG00000028023.16	-2.34582	3.44359	-3.01212	3.13761	-1.45995	2.6271	-0.604725	1.56967	-3.01212	3.01945	-1.87089	2.63012	-2.3001	3.11986
ENSMUSG00000028031.6	4.08166	2.36272	5.53433	0.609992	4.0732	1.48935	3.71251	-0.990769	1.86173	-1.27734	3.85014	-0.75967	2.79206	-2.15729
ENSMUSG00000028033.16	2.25721	4.108	2.20748	5.1546	0.895854	4.3288	1.38642	5.52697	-2.50349	5.27964	1.30179	4.8375	0.554419	5.19002
ENSMUSG00000028036.6	3.52038	1.70536	4.73161	0.433989	3.78434	1.6414	3.71251	-1.67309	4.22279	0.298959	4.16258	-0.00148091	4.1443	-0.677914
ENSMUSG00000028037.13	2.81481	2.45993	2.76365	0.8393	4.71672	2.33755	1.84504	3.34685	5.29318	3.55633	5.54543	4.08103	5.57472	3.3068
ENSMUSG00000028039.11	-3.01212	-1.72157	-3.01212	-1.74062	-3.01212	-3.01212	-0.421714	-3.01212	-0.880671	-3.01212	-1.62941	-0.75967	-2.3001	-2.15729
ENSMUSG00000028040.7	0.281395	-2.22711	0.482807	-3.01212	0.0317853	-1.68414	-0.814372	-0.0331585	-1.37359	-1.89833	0.453517	-3.01212	-0.258748	-0.0352709
ENSMUSG00000028044.6	2.11906	0.262487	2.23069	0.609992	2.52442	0.389308	2.1925	-1.67309	2.65686	-1.11824	2.47352	1.6044	2.7246	0.171441
ENSMUSG00000028047.11	7.49584	5.22885	7.57799	4.88189	7.74419	5.18031	7.32308	4.78764	7.66718	4.25	7.88481	5.00935	7.65238	4.94918
ENSMUSG00000028048.11	5.28191	3.01814	5.36896	3.62134	5.52351	3.77264	5.25514	3.42534	5.3047	3.74412	5.37059	3.64281	5.33852	4.01432
ENSMUSG00000028051.10	-3.01212	-0.805618	-3.01212	-0.277354	-3.01212	-0.83436	-2.23179	-2.19253	-1.02703	0.0536064	-1.24177	-0.499604	-1.82549	0.829956
ENSMUSG00000028068.14	-0.502173	-1.72157	-0.325245	2.97023	-0.148001	1.12666	-1.72817	0.628691	0.410386	0.964774	0.0294977	-2.4557	-0.258748	2.44248
ENSMUSG00000028070.7	2.34247	1.70536	3.48684	2.17189	2.97261	1.95182	3.05424	-0.529412	2.74969	2.28861	2.82748	2.44159	2.88767	1.95692
ENSMUSG00000028071.12	-0.113527	0.938553	-1.51998	1.26465	-3.01212	-1.42044	-3.01212	0.628691	-3.01212	0.508588	-2.52474	1.22692	-3.01212	0.0369744
ENSMUSG00000028072.6	-1.03576	3.09583	0.629738	-3.01212	-2.44346	1.04173	0.0191442	1.14395	0.669949	2.00722	-0.198914	1.39635	-0.944995	-0.677914
ENSMUSG00000028076.12	-0.00420912	-2.22711	1.41736	-1.37002	1.22639	-0.0965014	2.40122	0.439925	1.18406	-0.41647	0.780807	-0.499604	1.40872	-0.798474
ENSMUSG00000028082.13	7.86664	6.22646	7.91134	6.15741	7.73975	6.57158	7.80899	5.75177	7.9287	5.41266	7.81024	5.66392	7.68324	5.46833
ENSMUSG00000028088.14	3.54757	1.5812	4.35227	1.99287	3.33133	1.55211	3.68285	1.56967	3.35561	1.95448	3.2614	1.42797	3.67573	2.34624
ENSMUSG00000028100.11	-0.360669	-0.595643	-0.802319	0.690547	-1.23992	-1.00456	-2.23179	-0.18039	-1.83064	2.25992	-0.68473	1.76158	-0.402173	-0.191614
ENSMUSG00000028108.15	8.41797	5.99465	8.97251	5.04013	8.55107	5.94629	8.58292	5.3268	7.88716	4.84033	8.0436	5.04292	7.82987	5.10224
ENSMUSG00000028111.4	8.04971	4.56665	7.43168	4.42687	7.97873	5.35767	8.67966	4.39765	7.68419	3.73893	8.07885	4.23197	7.99239	3.88328
ENSMUSG00000028115.16	-3.01212	-0.595643	-3.01212	-1.37002	0.11392	-1.42044	-0.604725	0.537393	-3.01212	-3.01212	-2.16109	-3.01212	-3.01212	-2.5223
ENSMUSG00000028116.13	-3.01212	2.45993	-3.01212	1.26465	-3.01212	-0.682134	-2.23179	-0.990769	-3.01212	3.92403	-2.52474	1.6044	-1.82549	2.94313
ENSMUSG00000028121.8	2.79981	6.31195	2.42433	6.00824	1.96233	6.49279	2.04484	6.33985	2.09193	6.3395	2.12379	6.29831	1.71711	6.2392
ENSMUSG00000028132.15	1.11188	3.66363	1.97983	5.07806	2.22511	5.82923	0.356346	-2.19253	-3.01212	4.3107	-0.198914	2.87921	0.702008	3.89304
ENSMUSG00000028133.17	0.659171	1.44535	-0.195822	1.26465	-2.44346	1.24535	0.54405	-3.01212	0.162804	-0.242199	0.602955	-3.01212	-1.18332	1.71412
ENSMUSG00000028139.5	0.903207	1.70536	-0.0770605	0.233492	0.0317853	0.0842284	1.17538	-0.0331585	0.162804	-1.89833	0.649516	2.34551	0.83589	-1.23575
ENSMUSG00000028141.10	-3.01212	-3.01212	-1.51998	-1.07543	-2.03664	-3.01212	-0.814372	-3.01212	-1.58409	-0.974957	-0.936529	1.07542	-1.18332	-2.15729
ENSMUSG00000028150.14	-3.01212	2.57291	-1.00429	3.42342	-3.01212	2.35525	-0.604725	-1.29196	-3.01212	4.26451	-3.01212	3.68268	-3.01212	3.2698
ENSMUSG00000028152.10	5.84995	3.88983	5.72416	3.13761	5.97331	3.69134	6.0116	3.36023	5.45011	2.66195	5.76618	4.21395	5.59611	2.8856
ENSMUSG00000028164.15	5.1041	3.77172	4.66501	3.50365	5.36901	4.122	5.36508	2.67393	5.01789	2.83725	5.29938	3.15906	5.46015	2.83583
ENSMUSG00000028167.15	4.61035	1.92558	4.14187	-0.277354	4.27858	1.72549	4.35694	1.26273	3.5617	-3.01212	3.91827	-1.48482	3.73692	-0.276635
ENSMUSG00000028172.5	-1.54693	2.65732	-3.01212	3.03336	-2.03664	2.28309	-3.01212	3.12961	-2.50349	2.76763	-3.01212	2.73497	-3.01212	2.73084
ENSMUSG00000028175.15	-3.01212	-1.72157	-3.01212	-0.277354	-3.01212	-1.68414	-3.01212	-3.01212	-3.01212	-2.18341	-3.01212	-3.01212	-3.01212	-0.463368
ENSMUSG00000028176.11	-3.01212	-0.595643	-0.325245	-3.01212	-1.04906	-2.00708	-0.814372	-3.01212	-3.01212	-3.01212	-1.87089	-3.01212	-2.3001	-2.15729
ENSMUSG00000028182.14	-0.659081	0.366451	-0.802319	-1.37002	-0.880521	-1.00456	-0.259327	-3.01212	-0.513955	-0.974957	-1.87089	1.07542	-0.561447	0.171441
ENSMUSG00000028184.12	4.24558	5.33837	4.22513	5.96639	4.29187	5.88971	3.52461	5.91709	3.7755	6.02154	4.25205	5.65058	3.88329	6.12679
ENSMUSG00000028185.12	-3.01212	0.463423	-3.01212	-2.2406	-1.71967	-3.01212	-1.72817	-0.0331585	-3.01212	-1.89833	-3.01212	1.19051	-3.01212	-0.191614
ENSMUSG00000028186.14	-3.01212	-3.01212	-3.01212	-3.01212	-3.01212	-3.01212	-3.01212	-3.01212	-3.01212	0.0536064	-3.01212	-0.00148091	-2.3001	-1.23575
ENSMUSG00000028194.15	2.18979	2.31154	1.95217	-1.37002	1.91729	0.318871	0.356346	1.89797	2.93901	1.13242	2.3661	1.39635	3.15438	0.562634
ENSMUSG00000028197.4	2.04468	1.2417	2.13552	0.433989	2.55415	0.997319	0.252463	-0.741727	2.80482	-0.7251	3.39721	-1.07716	3.3235	-1.07481
ENSMUSG00000028212.16	-0.659081	0.463423	-1.00429	1.31634	0.0317853	1.75246	-0.421714	0.335392	-0.513955	2.20078	-0.68473	1.19051	-0.402173	1.36704
ENSMUSG00000028217.11	-3.01212	-2.22711	-1.00429	-0.439365	0.191629	0.520636	-0.814372	1.82263	-1.18993	0.733925	-1.87089	2.05278	-0.740512	1.64646
ENSMUSG00000028226.15	3.4739	1.95922	3.73427	1.09745	4.30066	2.50552	3.96344	0.945171	4.30539	0.508588	4.25957	-0.00148091	4.65066	1.3948
ENSMUSG00000028238.6	-0.659081	-3.01212	-2.33013	0.121723	-3.01212	-2.00708	1.73371	-3.01212	-0.747803	-3.01212	-1.4226	-3.01212	-0.00867651	-3.01212
ENSMUSG00000028255.6	-3.01212	-3.01212	-3.01212	-1.37002	-3.01212	-0.83436	-3.01212	-3.01212	-3.01212	-0.242199	-3.01212	-3.01212	-1.46897	-2.5223
ENSMUSG00000028259.13	-1.54693	4.27093	-1.23922	3.91753	-2.03664	3.71895	-1.72817	4.07946	-2.50349	4.16745	-2.52474	3.867	-0.128301	4.2067
ENSMUSG00000028262.13	0.365279	0.639764	0.997659	3.04873	0.941556	3.80521	0.629474	2.67393	-2.50349	0.891853	-1.08109	0.492947	-0.561447	0.407765
ENSMUSG00000028264.16	-3.01212	-3.01212	-1.51998	-1.07543	-3.01212	-3.01212	-1.35559	-3.01212	-1.58409	-3.01212	-1.4226	-3.01212	-0.561447	-0.566656
ENSMUSG00000028278.14	1.99287	5.11778	2.11071	5.76488	2.84614	4.20245	2.16415	2.89232	2.62044	6.27465	1.68374	5.4399	2.16163	5.73314
ENSMUSG00000028280.9	-3.01212	1.62379	-3.01212	1.63405	-3.01212	-0.0965014	-3.01212	2.75722	-2.12819	2.04134	-3.01212	1.22692	-3.01212	1.12335
ENSMUSG00000028289.12	4.02475	2.52877	4.28179	2.98627	4.60044	3.38153	4.23277	1.08069	4.33566	1.88102	4.06289	2.22468	3.72833	1.77876
ENSMUSG00000028307.9	-3.01212	-1.34794	-3.01212	-3.01212	-2.03664	0.244817	-3.01212	-3.01212	-3.01212	-3.01212	-3.01212	-3.01212	-3.01212	-3.01212
ENSMUSG00000028327.14	-3.01212	-0.412382	-1.51998	-3.01212	-2.44346	-3.01212	-3.01212	0.335392	-1.58409	-2.18341	-1.24177	-3.01212	-2.3001	-3.01212
ENSMUSG00000028337.14	-1.26882	1.70536	1.70941	0.97414	-0.24706	3.14755	0.453249	-0.741727	0.571654	-0.0148552	0.163873	-0.909697	0.770502	0.171441
ENSMUSG00000028339.17	10.0489	7.24841	9.60642	7.04948	10.3436	7.48226	9.51538	6.54127	10.6105	5.32709	10.3644	5.69998	10.9738	5.35101
ENSMUSG00000028341.9	7.00043	9.32679	8.02317	10.3813	8.04565	10.2507	7.64494	10.4868	7.65223	10.3672	7.21314	10.1638	7.6586	10.1456
ENSMUSG00000028347.14	4.2566	1.49207	2.91461	-1.07543	4.19141	2.30147	3.54673	1.78343	3.48276	1.54288	3.50242	-1.48482	3.11541	0.829956
ENSMUSG00000028348.7	1.11188	4.40515	0.0326641	3.92587	0.11392	3.27394	-0.259327	1.93421	0.291899	5.59312	-0.198914	3.23253	-0.402173	4.44108
ENSMUSG00000028351.5	-0.502173	-1.05145	-3.01212	-0.621898	-1.71967	-0.303158	-3.01212	-0.18039	-2.50349	1.31084	-0.936529	2.8906	-0.944995	-0.930035
ENSMUSG00000028354.13	1.88333	-0.412382	2.76365	-0.621898	1.89423	0.456466	2.42531	-3.01212	2.409	-1.45619	1.08177	-3.01212	1.36508	-1.23575
ENSMUSG00000028359.4	-0.659081	-1.05145	-3.01212	-3.01212	-3.01212	-3.01212	-3.01212	-3.01212	-1.02703	-3.01212	-3.01212	-3.01212	-3.01212	-1.86623
ENSMUSG00000028362.2	0.281395	2.11659	0.319197	1.75136	0.848656	1.52107	-1.35559	1.20456	0.352358	1.25378	1.3867	2.95713	-0.561447	2.3744
ENSMUSG00000028364.15	7.54389	8.89069	8.93325	10.0181	7.83893	10.289	5.8827	9.52258	6.12859	9.95139	6.21628	9.52096	7.21439	9.6859
ENSMUSG00000028369.15	9.26655	6.39112	9.59277	5.35326	9.5065	6.96876	9.32465	5.97695	9.23823	4.90197	9.17716	5.49132	9.43836	5.16202
ENSMUSG00000028386.1	-3.01212	0.0289644	-1.00429	-3.01212	-2.44346	-3.01212	-3.01212	-3.01212	-3.01212	-3.01212	-3.01212	-3.01212	-3.01212	-3.01212
ENSMUSG00000028391.16	-1.54693	0.366451	0.825395	-0.830917	-2.44346	0.318871	0.54405	-0.344372	0.352358	-2.53907	-0.283862	-1.48482	-0.740512	-0.463368
ENSMUSG00000028392.15	-3.01212	-0.805618	-1.23922	0.76684	-3.01212	1.08482	-3.01212	-2.19253	-3.01212	-3.01212	-3.01212	-2.05515	-3.01212	-2.5223
ENSMUSG00000028396.5	-3.01212	3.37045	-3.01212	3.15191	-3.01212	2.44066	-3.01212	1.93421	-3.01212	4.32462	-3.01212	2.7724	-3.01212	3.37807
ENSMUSG00000028417.3	-1.89177	-3.01212	-3.01212	-1.74062	-3.01212	-2.00708	-0.604725	-3.01212	-3.01212	0.0536064	-0.936529	-1.48482	-3.01212	-0.276635
ENSMUSG00000028420.13	2.25721	5.2045	3.15197	5.21372	2.86998	4.25527	2.80165	4.73724	3.05269	5.04756	3.04336	5.38255	3.63038	5.44362
ENSMUSG00000028427.13	-3.01212	0.554287	-3.01212	-0.830917	-3.01212	-3.01212	-1.72817	-3.01212	-2.12819	-3.01212	-2.52474	-3.01212	-3.01212	-3.01212
ENSMUSG00000028435.8	-2.34582	-0.412382	-1.23922	0.97414	-1.71967	2.83066	-3.01212	-0.0331585	-3.01212	-3.01212	-1.08109	-3.01212	-1.46897	-2.5223
ENSMUSG00000028441.12	-3.01212	-3.01212	-1.00429	-0.830917	-2.03664	0.855235	-3.01212	-0.529412	-0.747803	0.181492	-1.24177	1.26244	-1.82549	-2.15729
ENSMUSG00000028444.17	0.591118	4.04673	1.92397	4.7186	2.10974	4.74609	0.859033	4.09556	2.58309	4.51268	2.7225	4.53395	2.05583	4.82969
ENSMUSG00000028445.7	-0.502173	3.39525	-1.86892	2.835	-1.71967	2.85575	-1.05975	1.70169	-1.83064	2.58308	-1.62941	2.98928	-0.944995	3.27728
ENSMUSG00000028456.18	1.79534	2.43623	2.74765	4.31061	1.40013	4.63452	1.28475	3.48764	2.10955	3.63663	1.87222	3.80814	1.78491	2.66398
ENSMUSG00000028457.18	-3.01212	-3.01212	-3.01212	-0.277354	-3.01212	-0.682134	-1.35559	-3.01212	-3.01212	-2.18341	-1.62941	-1.26664	-3.01212	-2.5223
ENSMUSG00000028459.11	-2.34582	-0.412382	-1.23922	0.8393	-2.03664	1.48935	-2.23179	2.00408	-2.12819	0.891853	-1.08109	1.68513	-0.402173	-1.62416
ENSMUSG00000028463.14	-3.01212	-2.22711	-3.01212	0.121723	-1.23992	0.0842284	-3.01212	-0.990769	-3.01212	-0.614723	-3.01212	-0.499604	-3.01212	-0.798474
ENSMUSG00000028464.16	4.28918	10.9642	4.2309	10.9346	5.02871	9.55864	3.77945	9.02049	4.86547	11.5054	4.69927	9.87806	5.26623	10.7283
ENSMUSG00000028470.10	1.33632	0.0289644	0.697948	-0.131714	0.697025	1.24535	2.10573	-1.67309	1.18406	1.39241	1.30179	0.764677	0.6301	1.25034
ENSMUSG00000028476.13	7.31715	4.69201	7.56321	3.66186	7.24281	4.55631	7.11483	4.35149	7.39589	3.82957	7.07392	4.16318	7.03894	2.9525
ENSMUSG00000028494.12	8.80044	6.12265	7.05953	6.01998	7.70663	6.10384	7.25499	5.78935	6.99372	5.8553	6.98933	4.60137	6.76135	5.11481
ENSMUSG00000028497.12	4.61465	1.34712	4.75981	0.609992	4.48943	1.61225	4.62997	0.100429	5.16631	0.241421	5.01149	-0.623785	5.28098	0.171441
ENSMUSG00000028518.8	2.58919	5.57377	2.57703	5.75555	2.58328	4.25998	3.3214	3.88022	2.96828	6.27106	2.87723	5.17924	3.02016	5.83163
ENSMUSG00000028519.16	-3.01212	1.18595	-2.33013	-1.74062	-0.468261	-1.19757	-3.01212	-0.741727	-0.513955	1.03419	-1.4226	0.993249	-3.01212	-1.23575
ENSMUSG00000028523.13	-3.01212	-3.01212	-3.01212	0.337221	-3.01212	-3.01212	-3.01212	-2.19253	-3.01212	-2.18341	-3.01212	-3.01212	-3.01212	-2.15729
ENSMUSG00000028524.21	1.6356	6.36312	2.82594	7.21606	1.61281	6.30513	3.28237	7.27128	1.58769	6.38753	2.51183	6.71037	2.65384	6.68724
ENSMUSG00000028525.16	4.46583	8.27062	4.59965	8.43813	4.79661	8.35357	3.75114	8.59429	3.81363	8.49785	4.39895	8.39463	3.85202	8.72832
ENSMUSG00000028528.16	-0.502173	4.17396	0.825395	5.10034	-0.148001	4.41995	-0.814372	5.77194	1.31135	5.80405	1.24227	5.15346	0.958397	5.46014
ENSMUSG00000028539.14	-0.113527	1.74447	0.13463	-0.621898	-1.04906	-0.682134	1.33648	-1.67309	-0.136251	-1.89833	1.08177	-3.01212	0.554419	0.512835
ENSMUSG00000028542.17	2.44242	4.108	2.98456	4.6895	2.65362	4.35544	2.72609	4.65276	2.70402	4.66542	2.7548	5.38053	2.28383	4.9232
ENSMUSG00000028555.15	0.659171	-0.103694	0.40332	1.96074	-2.44346	1.24535	-0.259327	-0.990769	-0.0554782	0.691585	-0.68473	-0.0882864	0.770502	-0.677914
ENSMUSG00000028571.15	-3.01212	-3.01212	-3.01212	0.000562279	-3.01212	-1.19757	-3.01212	-3.01212	-3.01212	-3.01212	-1.62941	-3.01212	-3.01212	-2.15729
ENSMUSG00000028572.13	-1.03576	2.11659	1.05079	3.43516	-2.03664	2.5827	-3.01212	1.61503	0.0936489	3.58553	0.0982491	2.37825	-0.402173	2.49473
ENSMUSG00000028581.17	-1.89177	1.95922	-1.86892	-1.07543	-2.44346	1.52107	-2.23179	0.945171	-3.01212	1.13242	-3.01212	1.26244	-2.3001	-1.07481
ENSMUSG00000028583.14	6.31695	5.45793	6.29842	4.2849	7.621	5.83081	6.50672	5.60492	7.45826	5.37636	7.18428	5.4457	7.65521	5.16404
ENSMUSG00000028597.11	3.86823	0.463423	3.90271	1.63405	4.14333	2.37274	3.77008	0.335392	4.58278	0.999898	4.2254	0.764677	4.11167	1.28041
ENSMUSG00000028599.10	6.0051	4.06229	6.06975	2.14355	6.68078	3.31975	6.10404	1.82263	5.65901	2.66195	6.11311	3.3194	5.80238	3.06043
ENSMUSG00000028600.15	6.75332	5.20801	7.07405	5.05542	6.77136	4.95791	7.1074	5.33699	6.31007	4.20179	6.57099	4.84631	6.36843	4.06271
ENSMUSG00000028601.18	3.43561	1.74447	3.78219	2.62559	3.42279	2.61245	3.20099	1.86079	3.87159	1.06768	3.64138	1.45891	3.45418	1.21962
ENSMUSG00000028613.14	0.281395	0.463423	-0.802319	-0.131714	-0.880521	0.166756	0.453249	0.628691	-2.12819	0.928774	-1.62941	-0.385271	0.474546	0.61077
ENSMUSG00000028626.5	-0.659081	1.53733	-1.51998	-3.01212	-3.01212	-3.01212	-1.72817	-0.344372	-3.01212	-3.01212	-3.01212	-3.01212	-2.3001	-2.5223
ENSMUSG00000028637.15	0.192332	1.81966	1.57076	-1.07543	1.40013	0.318871	0.928095	0.335392	1.04444	0.556559	0.0294977	-3.01212	0.101784	0.234249
ENSMUSG00000028640.11	-3.01212	-0.805618	0.13463	-0.830917	-1.45995	0.520636	-0.814372	-0.741727	-3.01212	0.733925	-3.01212	-3.01212	-3.01212	-0.276635
ENSMUSG00000028641.16	5.32182	2.08646	5.266	4.0146	5.84089	4.14253	5.08033	3.77424	6.02213	4.26451	5.75291	4.16318	5.95365	3.90757
ENSMUSG00000028642.7	-1.54693	-1.72157	0.13463	-1.37002	-1.71967	-0.303158	-0.421714	-0.344372	-2.12819	-0.0867282	-0.374126	-3.01212	-1.18332	-0.191614
ENSMUSG00000028654.13	-3.01212	-1.72157	-1.86892	1.46114	-0.468261	1.42374	-3.01212	-3.01212	-1.02703	-0.326705	-0.374126	0.492947	-2.3001	-2.5223
ENSMUSG00000028655.11	-2.34582	-0.805618	-0.62518	-0.131714	-0.148001	1.28283	-0.113383	-3.01212	0.352358	-0.512194	0.0982491	1.15316	1.17602	-1.62416
ENSMUSG00000028664.14	4.58871	3.35789	4.11093	2.4971	4.90151	3.22663	4.48851	2.22497	4.48152	2.24536	4.42261	3.07167	5.17442	2.8856
ENSMUSG00000028671.16	-1.03576	-0.249798	-0.62518	1.03711	-0.353425	0.641	0.629474	-3.01212	-0.0554782	0.407578	0.453517	0.368095	0.300171	-0.276635
ENSMUSG00000028673.10	5.41826	3.59037	5.83244	3.73965	5.62329	3.79876	5.34312	3.8709	5.64095	3.46502	5.5849	3.53076	5.65164	3.26229
ENSMUSG00000028678.13	-1.54693	-0.249798	-0.62518	-0.621898	-1.23992	0.641	-3.01212	-0.990769	-1.37359	-0.0867282	-2.52474	-2.05515	-2.3001	0.657353
ENSMUSG00000028681.11	3.12263	1.06755	4.52181	2.93759	3.89302	3.10633	4.40012	1.61503	3.208	1.39241	3.825	2.34551	3.03416	-1.86623
ENSMUSG00000028699.9	-3.01212	0.0289644	-1.23922	0.433989	-0.729628	2.37274	-1.05975	-3.01212	-3.01212	-3.01212	-3.01212	-3.01212	-3.01212	-3.01212
ENSMUSG00000028701.4	1.45594	3.03402	1.37632	2.62559	0.799862	3.04219	1.84504	4.24009	2.17796	4.00406	1.01221	3.70866	0.770502	3.46575
ENSMUSG00000028702.15	-0.835161	1.89113	0.482807	0.97414	-1.23992	-0.0965014	-1.72817	0.872319	-1.18993	0.964774	0.286791	0.714272	-1.18332	2.01173
ENSMUSG00000028713.17	5.51784	5.46087	6.14956	7.24969	5.002	6.90106	4.44205	7.19585	5.53896	7.00782	5.51117	6.94771	5.34415	7.00854
ENSMUSG00000028716.15	-3.01212	-1.72157	-1.51998	-0.830917	-3.01212	-2.4238	-3.01212	-3.01212	-1.02703	-3.01212	-0.374126	-3.01212	-0.258748	-3.01212
ENSMUSG00000028717.12	-3.01212	1.92558	-3.01212	-0.830917	-3.01212	-0.682134	-3.01212	-0.741727	-3.01212	1.78361	-3.01212	1.39635	-3.01212	0.746234
ENSMUSG00000028730.14	-3.01212	-0.805618	-3.01212	-3.01212	-2.44346	-1.19757	-2.23179	-0.529412	-3.01212	-1.66039	-2.52474	-0.75967	-3.01212	-3.01212
ENSMUSG00000028736.13	-3.01212	7.11764	-3.01212	7.12389	-3.01212	6.58196	-2.23179	6.09771	-3.01212	6.56585	-3.01212	6.80447	-3.01212	7.525
ENSMUSG00000028747.10	-1.89177	-1.34794	1.19938	0.908295	-0.593034	0.0842284	0.629474	0.795592	-0.221816	0.118966	-0.374126	0.492947	0.474546	0.870063
ENSMUSG00000028755.3	-2.34582	0.150445	-0.62518	-1.74062	-1.71967	0.244817	-1.72817	0.222688	-1.58409	-3.01212	-0.283862	-2.05515	-0.944995	-3.01212
ENSMUSG00000028757.4	5.95521	4.64109	6.32157	4.17018	6.32003	5.12462	5.61592	4.06319	6.4472	4.62943	6.11933	4.36453	6.25348	4.46092
ENSMUSG00000028763.17	11.2924	9.205	11.2631	9.48363	11.5656	9.75502	11.3409	8.95558	12.0059	9.80594	11.6971	9.79191	11.8588	10.2366
ENSMUSG00000028773.8	-1.54693	4.26421	0.13463	4.03788	-0.729628	0.951495	-0.113383	2.03778	-0.747803	4.98539	0.400054	2.61646	0.101784	3.74454
ENSMUSG00000028776.14	-0.502173	6.72398	1.05079	6.45273	1.40013	6.48577	0.453249	6.39616	0.0936489	6.49068	0.400054	6.87357	0.101784	6.85276
ENSMUSG00000028778.15	-3.01212	-1.34794	-3.01212	-2.2406	-3.01212	0.697614	-3.01212	-3.01212	-3.01212	-3.01212	-2.16109	-2.05515	-3.01212	-1.23575
ENSMUSG00000028780.13	9.09058	6.92145	8.87666	3.51475	8.90673	6.2891	8.37719	5.05783	7.4745	2.89437	8.11792	3.44062	7.5701	2.79475
ENSMUSG00000028782.14	-0.835161	-1.05145	-0.325245	-0.830917	0.0317853	0.389308	0.710121	-1.29196	0.466169	-0.41647	0.738357	-2.4557	0.554419	0.562634
[truncated: 8,125 more rows]

## Sheet: Figure 7e,f,g,j
Figure 7e
Top 10% most significantly enriched pathways for DEGs between GFP+ and tdTomato+ stromal cells from untreated and EP-stimulated mice
	Untreated.Pval	EP.Pval	Untreated.Overlap	EP.Overlap	KEGG Pathways
KEGG:04142	5.26e-18	2.49e-19	0.548387	0.677419	Lysosome
KEGG:04510	5.33e-16	1.45e-15	0.18408	0.447761	Focal adhesion
KEGG:04512	8.81e-13	9.6e-12	0.253012	0.289157	ECM-receptor interaction
KEGG:05205	3.05e-09	8.57e-11	0.218447	0.504854	Proteoglycans in cancer
KEGG:05412	4.37e-09	1.65e-08	0.56	0.52	Arrhythmogenic right
ventricular
cardiomyopathy (ARVC)"
KEGG:04810	2.73e-09	1.88e-08	0.460465	0.376744	Regulation of actin
cytoskeleton"
KEGG:04022	6.84e-08	NA	0.449704	NA	cGMP-PKG signaling
pathway"
KEGG:04070	NA	1.76e-07	NA	0.545455	Phosphatidylinositol
signaling system"
KEGG:05200	1.89e-07	7.16e-11	0.393401	0.459391	Pathways in cancer
KEGG:05222	NA	2.61e-07	NA	0.578313	Small cell lung cancer
KEGG:04520	2.81e-07	NA	0.527778	NA	Adherens junction
KEGG:04141	NA	2.88e-07	NA	0.411043	Protein processing in
endoplasmic reticulum"
KEGG:04151	3.34e-07	3.89e-08	0.276968	0.233236	PI3K-Akt signaling
pathway"
KEGG:04270	6.03e-07	NA	0.330769	NA	Vascular smooth muscle
contraction"
KEGG:05410	1.16e-07	8.72e-07	0.183908	0.149425	Hypertrophic
cardiomyopathy (HCM)"
KEGG:04144	NA	1.19e-06	NA	0.447653	Endocytosis
KEGG:05214	NA	1.25e-06	NA	0.590909	Glioma
KEGG:04360	5.29e-07	1.55e-06	0.443182	0.4375	Axon guidance
Figure 7f
PDGFR ligand (Pdgf) expression by RNA-seq in sorted luminal and stromal samples
	Luminal														Stromal
	eGFP+							tdTomato+							eGFP+							tdTomato+
	E+P			Untreated				E+P			Untreated				E+P			Untreated				E+P			Untreated
	Sample_149_MGL	Sample_166_MGL	Sample_168_MGL	Sample_111_MGL	Sample_124_MGL	Sample_138_MGL	Sample_150_MGL	Sample_149_MTL	Sample_166_MTL	Sample_168_MTL	Sample_111_MTL	Sample_124_MTL	Sample_138_MTL	Sample_150_MTL	Sample_149_MGS	Sample_166_MGS	Sample_168_MGS	Sample_111_MGS	Sample_124_MGS	Sample_138_MGS	Sample_150_MGS	Sample_149_MTS	Sample_166_MTS	Sample_168_MTS	Sample_111_MTS	Sample_124_MTS	Sample_138_MTS	Sample_150_MTS
Pdgfa	0.0368994	0.0190335	-0.154726	0.152371	0.0656983	0.0533154	0.0358039	0.409281	-0.0234544	0.132641	0.0821616	0.178819	0.305428	-0.0543425	-1.21193	-1.38694	-0.964026	-1.61888	-1.60063	-1.36866	-1.9582	1.56003	1.30524	1.28701	1.31698	1.20051	1.19801	1.00256
Pdgfb	1.14429	1.30377	1.55664	0.463387	0.879772	0.565937	0.854687	0.891557	0.965813	1.04191	0.342514	0.503764	0.609766	0.518633	-1.68748	-1.39025	-1.15298	-1.46343	-0.783984	-1.68748	-1.68748	-0.010357	-0.206403	-0.0906814	-0.142916	-0.168087	-0.163137	-1.00777
Pdgfc	1.31227	1.52832	1.40938	1.04581	1.20409	1.13087	0.870854	0.931924	0.930004	0.997501	0.3589	0.0148761	0.342819	0.378067	-1.22957	-1.23486	-0.776347	-0.657282	-0.117296	-0.552943	-0.609248	-1.07353	-1.54975	-1.43495	-0.543932	-0.907942	-0.568936	-1.1991
Pdgfd	-0.421891	-0.583229	-0.756514	-1.04295	-0.779402	-1.00193	-0.410252	-0.860614	-1.36382	-1.87571	-0.751689	-0.918391	-0.882715	-1.09168	1.41931	1.43843	1.41026	1.27338	0.977495	1.16987	1.0601	0.44407	0.437469	0.493869	0.659576	0.455948	0.744837	0.756172
Figure 7g
qRT-PCR analysis of Pdgf expression relative to β-actin in FACS-sorted mammary subsets
Pdgfa	Stromal			Luminal			Basal
Vehicle	1	2.043	1.131	0.72	0.997	0.364	10.92	6.432	11.474
E	3.956	2.303	5.881	0.977	0.816	0.656	10.439	14.078	11.74
E+P	2.016	1.74	1.455	1.425	1.645	1.138	8.186	7.442	6.377
Pdgfb	Stromal			Luminal			Basal
Vehicle	0	0	1432.74	4583.32	3009.49	2075.71	27116.3	98229.2	66505.7
E	0	0	0	5409.55	4368.89	1766.93	20974.7	21074.5	11400.4
E+P	517.311	0	28.683	3184.78	7137.88	9149.12	15200	6928.36	17590.8
Pdgfc	Stromal			Luminal			Basal
Vehicle	1	1.005	2.283	8.49	3.216	7.283	17.627	0.002	16.782
E	0.583	2.55	4.385	9.76	12.679	13.534	6.649	6.241	11.481
E+P	3.5	5.038	4.028	36.331	22.814	32.383	23.918	15.519	23.613
Figure 7j
Quantification of migrated GFP+ stromal cells isolated from PdgfrαCre R26mTmG mice
Media control	Well1	Well2	Well3		Media+PDGFCC	Well1	Well2	Well3
Field 1	9	28	20		Field 1	51	51	48
Field 2	8	31	29		Field 2	37	35	89
Field 3	11	35	24		Field 3	45	45	48
Field 4					Field 4
Average	9.33333	31.3333	24.3333			44.3333	43.6667	61.6667

## Sheet: Supplementary Figure 1
Supplementary Figure 1b
qRT-PCR for Pdgfrα in FACS-purified mammary subsets
Delta Delta Ct expression values for Pdgfra
(normalized to endogenous b-actin levels and then to vehicle stromal 1 reference sample)
	Stromal			Luminal			Basal
Vehicle	1	1.705	0.765	0.001	0.002	0	0	0	0
E	0.688	0.633	0.857	0.005	0.005	0.006	0.01	0	0.007
E+P	0.991	0.977	1.02	0.003	0.001	0	0.001	0.003	0.001

## Sheet: Supplementary Figure 8a
Supplementary Figure 8a
Differentially expressed genes between eGFP+ and tdTomato+ cells in stromal and luminal compartments from untreated mice
	Luminal								Stromal
	eGFP+				tdTomato+				eGFP+				tdTomato+
	Sample_111_MGL	Sample_124_MGL	Sample_138_MGL	Sample_150_MGL	Sample_111_MTL	Sample_124_MTL	Sample_138_MTL	Sample_150_MTL	Sample_111_MGS	Sample_124_MGS	Sample_138_MGS	Sample_150_MGS	Sample_111_MTS	Sample_124_MTS	Sample_138_MTS	Sample_150_MTS
ENSMUSG00000017300.9	-2.40783	-2.14239	-2.45988	2.18654	-3.01212	-1.21552	2.641	-1.60922	-3.01212	-3.01212	-3.01212	-2.23179	10.5267	10.3862	8.55732	8.79455
ENSMUSG00000038670.11	1.85046	1.72378	0.146248	2.28516	0.850186	-0.439713	1.95627	0.243459	-3.01212	-3.01212	-3.01212	-2.23179	8.16149	9.32175	7.42735	6.48283
ENSMUSG00000030399.2	-3.01212	-1.6036	-1.08681	1.8744	-2.10617	-1.02342	1.92862	-2.02182	-3.01212	-3.01212	-2.03664	-3.01212	9.82785	10.0673	8.44477	7.64516
ENSMUSG00000031097.15	-0.644226	-0.904672	-2.06148	2.05296	0.0629158	-0.565015	2.22984	-2.28291	-3.01212	-2.33013	-1.23992	-3.01212	9.76325	10.2078	8.39749	7.94071
ENSMUSG00000032511.17	3.25381	3.41773	2.54768	2.5658	1.58213	-1.21552	1.02792	1.11248	-3.01212	-3.01212	-2.03664	-0.604725	6.29887	6.26161	6.35878	5.97042
ENSMUSG00000020475.3	-2.40783	-3.01212	-3.01212	0.124464	-3.01212	-2.01964	-2.33925	-2.60193	-3.01212	-3.01212	-3.01212	-3.01212	7.13154	7.2101	5.68442	5.04959
ENSMUSG00000068697.6	-3.01212	-3.01212	-2.06148	-1.16487	-3.01212	-3.01212	-1.53562	-3.01212	-3.01212	-3.01212	-3.01212	-3.01212	6.51789	6.68552	4.99226	4.6636
ENSMUSG00000049134.15	-2.40783	0.20095	-1.49336	-0.236902	-3.01212	-2.01964	-0.821361	-1.60922	-3.01212	-3.01212	-3.01212	-2.23179	6.19856	7.20582	4.92864	4.54556
ENSMUSG00000028736.13	-3.01212	-3.01212	-3.01212	0.124464	-3.01212	-3.01212	-0.345776	-2.28291	-3.01212	-3.01212	-3.01212	-2.23179	7.11764	7.12389	6.58196	6.09771
ENSMUSG00000000435.1	-3.01212	-3.01212	-3.01212	-1.81107	-3.01212	-3.01212	0.113061	-3.01212	-3.01212	-3.01212	-3.01212	-3.01212	6.12079	5.81964	6.76446	6.28653
ENSMUSG00000075307.3	-1.38875	-3.01212	-0.634364	-0.380722	-2.48917	-3.01212	-1.02254	-1.44011	-3.01212	-3.01212	-1.71967	-3.01212	5.98651	6.90397	5.08272	4.03843
ENSMUSG00000029683.7	-3.01212	-3.01212	-3.01212	-1.81107	-3.01212	-3.01212	-3.01212	-3.01212	-3.01212	-3.01212	-3.01212	-3.01212	6.04448	5.75086	4.10116	3.97895
ENSMUSG00000007877.2	-3.01212	-3.01212	-2.45988	-1.81107	-3.01212	-3.01212	-2.33925	-2.60193	-3.01212	-3.01212	-2.44346	-3.01212	6.82324	6.2942	4.75612	4.99916
ENSMUSG00000030732.13	0.625392	2.39272	0.80122	1.99586	-0.843766	0.222323	1.39416	0.670361	-2.34582	-3.01212	-0.353425	-3.01212	6.50228	5.72001	6.42524	6.10964
ENSMUSG00000020067.8	-3.01212	-3.01212	-1.74963	-1.16487	-3.01212	-3.01212	-2.33925	-3.01212	-3.01212	-3.01212	-3.01212	-3.01212	5.1326	5.555	3.6417	2.36432
ENSMUSG00000038663.7	-2.40783	-2.14239	-1.74963	-0.925451	-3.01212	-1.69922	-2.33925	-3.01212	-3.01212	-3.01212	-3.01212	-3.01212	4.697	5.15814	3.48165	2.25394
ENSMUSG00000021798.13	2.68785	3.19351	3.40425	3.3826	2.00829	1.25898	0.802773	2.19133	-0.659081	-1.51998	-3.01212	-3.01212	6.35366	6.969	5.18031	4.29687
ENSMUSG00000052374.14	-0.797486	-2.14239	-3.01212	-1.16487	-0.70995	-3.01212	-2.33925	-3.01212	-3.01212	-3.01212	-3.01212	-3.01212	5.43121	6.03934	3.03122	2.99883
ENSMUSG00000051747.14	4.87776	4.81878	3.33155	5.32692	2.65479	0.973748	4.71954	3.17162	3.13463	3.07711	2.50933	3.74158	12.086	12.5525	10.95	10.451
ENSMUSG00000030785.8	-3.01212	-3.01212	-3.01212	-3.01212	-3.01212	-3.01212	-3.01212	-3.01212	-3.01212	-3.01212	-3.01212	-3.01212	6.02872	5.68357	4.02578	3.75411
ENSMUSG00000044951.13	-3.01212	-3.01212	-3.01212	-1.45209	-3.01212	-3.01212	-3.01212	-3.01212	-3.01212	-3.01212	-3.01212	-3.01212	4.6359	5.3717	3.69134	2.83596
ENSMUSG00000027470.9	1.0416	-1.21222	0.752548	-1.81107	-0.843766	-3.01212	0.740532	-3.01212	-1.89177	-1.86892	0.0317853	-3.01212	5.86087	6.16095	4.9809	3.86152
ENSMUSG00000026407.17	-3.01212	-3.01212	-3.01212	0.859742	-3.01212	-3.01212	-2.33925	-3.01212	-2.34582	-1.86892	-0.593034	-3.01212	6.08885	7.01958	5.57535	4.82672
ENSMUSG00000079588.3	-3.01212	-2.14239	-3.01212	-0.720164	-3.01212	-3.01212	-3.01212	-3.01212	-1.89177	-3.01212	-3.01212	-1.05975	4.67186	4.75652	4.46957	4.94246
ENSMUSG00000071042.11	0.361419	0.900958	0.146248	1.59569	-3.01212	-3.01212	-1.02254	-0.911593	-3.01212	-3.01212	-2.03664	-3.01212	2.52877	2.72456	0.951495	1.14395
ENSMUSG00000002500.15	-3.01212	-1.21222	-3.01212	-0.540483	-3.01212	-3.01212	-1.88219	-2.02182	-3.01212	-3.01212	-3.01212	-3.01212	5.31907	5.34395	3.65606	2.71618
ENSMUSG00000047443.14	1.71534	1.97023	1.56391	1.14879	1.12553	-0.118289	1.07912	1.31515	-1.54693	-1.51998	-3.01212	-1.05975	6.54584	4.36071	7.13172	7.12314
ENSMUSG00000051910.13	5.95189	6.44607	5.24967	4.6716	4.03776	2.71455	3.24468	3.46582	-0.360669	-1.00429	-1.04906	-3.01212	6.3233	6.34797	5.38162	4.3176
ENSMUSG00000042717.5	-3.01212	-3.01212	-3.01212	-0.106129	-2.48917	-3.01212	-2.33925	-3.01212	-3.01212	-1.86892	-2.03664	-3.01212	5.97833	6.42945	4.65253	4.20344
ENSMUSG00000027077.7	-3.01212	-3.01212	-3.01212	-2.29006	-3.01212	-3.01212	-3.01212	-3.01212	-3.01212	-3.01212	-3.01212	-3.01212	5.39479	4.95709	2.48958	3.38663
ENSMUSG00000048096.7	2.70221	3.53724	2.94426	3.29064	0.27147	0.0620454	1.54745	2.39514	-3.01212	0.229863	-1.45995	0.54405	6.75065	6.17677	5.63636	5.25698
ENSMUSG00000107559.1	0.499434	-0.651304	-0.0129387	0.227267	-0.991275	-3.01212	0.297295	-1.60922	-1.89177	-1.86892	-3.01212	-3.01212	3.40748	3.88366	3.85584	4.24009
ENSMUSG00000050234.7	-1.98322	-2.14239	-2.06148	0.323229	-2.48917	-3.01212	-1.02254	-2.28291	-3.01212	-0.62518	-1.04906	-1.35559	5.27633	6.67566	5.20248	6.64332
ENSMUSG00000042451.12	0.684473	1.4804	1.50636	1.14879	-3.01212	-0.702243	-0.644833	-0.911593	-0.659081	-3.01212	-3.01212	-2.23179	3.21202	3.84898	3.00902	0.537393
ENSMUSG00000001943.8	-3.01212	-3.01212	-3.01212	-1.81107	-3.01212	-3.01212	-3.01212	-2.60193	-3.01212	-3.01212	-3.01212	-3.01212	3.12576	4.56682	3.49768	4.72178
ENSMUSG00000053963.7	-3.01212	-3.01212	-2.45988	-1.16487	-3.01212	-3.01212	-3.01212	-3.01212	0.365279	-3.01212	-3.01212	-3.01212	5.22193	4.75652	3.68435	3.19082
ENSMUSG00000030787.4	-3.01212	-3.01212	-2.45988	-2.29006	-3.01212	-3.01212	-1.53562	-3.01212	-3.01212	-3.01212	-3.01212	-3.01212	4.01509	4.9813	2.1875	5.19485
ENSMUSG00000078202.3	3.43676	3.14416	3.60949	4.15025	1.82198	1.33109	2.03617	2.79319	-2.34582	-1.86892	-2.03664	-0.814372	6.26059	5.08553	5.43463	4.50998
ENSMUSG00000109562.1	1.68672	1.97023	-1.49336	-0.380722	-1.80381	-2.01964	-3.01212	-2.28291	-3.01212	-3.01212	-3.01212	-3.01212	2.14611	2.68578	-0.0965014	-0.0331585
ENSMUSG00000049641.14	-3.01212	-3.01212	-3.01212	-1.81107	-3.01212	-3.01212	-2.33925	-3.01212	-3.01212	-3.01212	-3.01212	-3.01212	3.61169	4.17018	4.08002	3.14516
ENSMUSG00000032502.8	-3.01212	-2.14239	-3.01212	-0.380722	-2.10617	-3.01212	-0.345776	-3.01212	-3.01212	-1.86892	-0.729628	-2.23179	5.83165	6.25335	5.95648	6.70231
ENSMUSG00000055489.8	-3.01212	-3.01212	-3.01212	-1.45209	-3.01212	-3.01212	-0.821361	-3.01212	-3.01212	-3.01212	-3.01212	-3.01212	4.8528	4.07586	3.67027	3.68134
ENSMUSG00000040797.16	-3.01212	-3.01212	-3.01212	-1.45209	-1.80381	-3.01212	-1.25639	-2.60193	-3.01212	-3.01212	-3.01212	-2.23179	5.35743	6.09219	4.91079	5.16466
ENSMUSG00000030650.18	0.74123	0.437819	1.44642	2.94338	-0.36996	-3.01212	-0.21668	1.02848	-3.01212	-1.51998	-1.71967	-1.05975	3.01814	4.53989	3.81164	4.15819
ENSMUSG00000022122.14	-1.16365	-1.21222	-3.01212	-0.106129	-2.10617	-0.702243	1.54745	-3.01212	0.659171	-0.467432	-0.0553091	-1.05975	7.7971	8.96135	8.42158	8.90568
ENSMUSG00000005320.9	-3.01212	-3.01212	-3.01212	0.227267	-3.01212	-3.01212	0.208117	-3.01212	-1.89177	-0.467432	-1.04906	-2.23179	7.16617	6.94252	6.46961	6.10568
ENSMUSG00000041476.12	-3.01212	-3.01212	-3.01212	-3.01212	-3.01212	-3.01212	-3.01212	-2.28291	-3.01212	-3.01212	-3.01212	-3.01212	5.32553	5.20346	3.12709	3.52376
ENSMUSG00000021200.14	-1.16365	-3.01212	-3.01212	-1.81107	-2.10617	-3.01212	-2.33925	-2.60193	-3.01212	-3.01212	-1.45995	-3.01212	5.22193	5.38689	3.95787	2.91062
ENSMUSG00000071540.3	-3.01212	-3.01212	-3.01212	-1.81107	-3.01212	-3.01212	-1.25639	-3.01212	-3.01212	-3.01212	-2.03664	-3.01212	5.28962	5.46339	4.03129	2.79713
ENSMUSG00000037016.11	-0.644226	1.4804	-0.0996431	-0.236902	-0.27237	-0.702243	-1.25639	-3.01212	-3.01212	0.229863	-1.04906	-1.05975	4.39903	5.40789	4.87135	4.21821
ENSMUSG00000072720.9	-3.01212	-3.01212	-3.01212	-1.16487	-2.48917	-3.01212	-1.02254	-3.01212	-3.01212	-1.51998	-2.03664	-3.01212	5.77846	6.29259	4.95791	4.02168
ENSMUSG00000033737.14	-3.01212	-3.01212	-3.01212	-3.01212	-3.01212	-3.01212	-3.01212	-3.01212	-3.01212	-3.01212	-3.01212	-3.01212	3.99089	3.6817	3.56008	2.87377
ENSMUSG00000038239.11	-0.0554977	0.06613	0.481016	1.29796	-0.36996	-1.02342	-0.821361	-0.0291378	-3.01212	-0.467432	-0.880521	-3.01212	5.62969	5.47197	3.94038	4.65819
ENSMUSG00000079278.1	-3.01212	-3.01212	-3.01212	-2.29006	-3.01212	-3.01212	-3.01212	-3.01212	-3.01212	-3.01212	-3.01212	-3.01212	3.78116	3.79535	3.06389	1.74314
ENSMUSG00000024411.9	-1.38875	-2.14239	-0.770002	-1.81107	-3.01212	-3.01212	-3.01212	-3.01212	-3.01212	-3.01212	-3.01212	-3.01212	2.02424	2.7053	-0.196133	-1.29196
ENSMUSG00000025375.15	0.899219	1.42638	1.28467	-0.106129	0.27147	-1.43719	-1.25639	-1.15178	-3.01212	-1.51998	-1.23992	-0.814372	4.56118	4.25872	4.2925	4.05498
ENSMUSG00000061132.13	3.46231	3.2255	3.31488	3.30246	1.35665	1.10295	2.01002	2.27876	-1.89177	-1.86892	-0.468261	-1.35559	5.3223	5.13674	5.46348	4.88806
ENSMUSG00000087090.7	-3.01212	-2.14239	-3.01212	-3.01212	-3.01212	-3.01212	-3.01212	-3.01212	-3.01212	-3.01212	-3.01212	-3.01212	3.80911	3.55833	2.67018	2.16523
ENSMUSG00000040666.18	0.684473	1.251	0.068849	0.92237	-0.70995	-0.565015	-0.487569	-0.154446	-3.01212	-1.51998	-0.729628	-3.01212	5.49281	4.88617	3.39871	3.45058
ENSMUSG00000009471.4	-3.01212	-3.01212	-3.01212	-3.01212	-3.01212	-3.01212	0.535869	-3.01212	-3.01212	-3.01212	-1.71967	-3.01212	4.12292	4.50691	6.12076	6.00491
ENSMUSG00000026100.6	-3.01212	-3.01212	-3.01212	-1.81107	-3.01212	-3.01212	-3.01212	-3.01212	-1.89177	-2.33013	-3.01212	-3.01212	4.54466	4.63456	2.8926	2.85499
ENSMUSG00000033196.17	-3.01212	-1.21222	-3.01212	-0.236902	-3.01212	-3.01212	-3.01212	-2.28291	-0.659081	-2.33013	-3.01212	-0.113383	5.71832	5.44899	3.77921	3.39965
ENSMUSG00000025610.7	-0.263106	-0.0825995	-0.0996431	0.0137699	-1.55397	-2.43217	-2.33925	-2.02182	-0.659081	-1.00429	-1.45995	-2.23179	5.36999	4.2521	4.1728	2.5155
ENSMUSG00000032532.7	2.9984	3.25679	2.74718	4.04159	1.84391	0.617869	1.58335	2.53361	-2.34582	-3.01212	-3.01212	-3.01212	2.71754	2.81717	3.02016	1.31863
ENSMUSG00000090698.2	-1.65558	-0.435857	-1.08681	1.59569	-1.34108	-3.01212	2.22984	-1.02669	0.659171	1.60669	1.96233	1.11742	8.30618	9.1818	8.70681	9.23408
ENSMUSG00000067201.11	-3.01212	-3.01212	-3.01212	-0.925451	-3.01212	-3.01212	0.919736	-1.80082	-2.34582	-3.01212	-1.45995	-0.604725	5.66325	6.51351	7.03686	7.0934
ENSMUSG00000001403.13	0.625392	0.733098	2.67066	2.26113	0.0629158	1.67382	2.31772	2.04225	-2.34582	-2.33013	-0.880521	-3.01212	7.36987	5.53877	3.29244	5.14546
ENSMUSG00000108956.1	0.795838	1.05131	-0.396232	-0.540483	-1.34108	-2.01964	-3.01212	-0.443361	-3.01212	-3.01212	-3.01212	-3.01212	1.06755	2.88721	0.318871	0.537393
ENSMUSG00000112287.1	3.96351	4.30842	3.43542	3.85351	1.5558	-1.43719	-0.644833	2.53361	-3.01212	-1.86892	-3.01212	-3.01212	1.06755	0.8393	0.804584	0.714553
ENSMUSG00000087006.3	0.563787	1.72378	0.41999	3.3826	-1.1556	-1.21552	1.8124	1.26709	0.365279	2.29817	0.941556	1.88032	7.63806	8.18754	8.74614	8.00122
ENSMUSG00000043366.16	-3.01212	-3.01212	-3.01212	-3.01212	-3.01212	-3.01212	-3.01212	-3.01212	-1.54693	-3.01212	-3.01212	-3.01212	5.01355	4.03788	3.24574	2.83596
ENSMUSG00000109125.1	4.07811	3.92589	2.13807	1.59569	0.334787	-2.01964	0.607365	0.339544	-0.502173	-1.00429	-0.24706	-1.35559	4.20935	4.46744	3.28322	3.85208
ENSMUSG00000031636.7	6.90226	7.66073	6.16835	7.48788	5.20745	4.34793	4.72759	5.96375	-1.26882	1.45727	-1.23992	0.786497	7.1805	6.42945	5.3686	4.78764
ENSMUSG00000070423.6	-3.01212	-3.01212	-3.01212	-3.01212	-3.01212	-3.01212	-1.02254	-3.01212	-3.01212	-1.23922	-3.01212	-3.01212	6.1096	4.61405	4.18275	3.34685
ENSMUSG00000109239.1	2.82545	3.2255	1.38388	2.1608	1.50165	-1.21552	-0.821361	1.19186	-2.34582	-3.01212	-3.01212	-3.01212	2.81263	1.63405	1.16731	0.872319
ENSMUSG00000022372.14	-2.40783	-3.01212	-0.51039	-0.720164	-3.01212	-1.21552	-1.02254	-3.01212	-3.01212	-3.01212	-3.01212	-3.01212	0.79688	2.62559	3.13736	1.26273
ENSMUSG00000031519.3	-1.65558	-0.651304	-3.01212	-0.925451	-0.587499	-2.01964	-0.821361	-3.01212	-0.360669	-1.00429	-2.03664	-1.35559	6.26059	5.24072	6.54964	6.67579
ENSMUSG00000034648.9	-3.01212	-3.01212	-3.01212	-3.01212	-3.01212	-3.01212	-3.01212	-3.01212	-3.01212	-1.86892	-3.01212	-3.01212	3.44359	4.51799	2.91664	2.5155
ENSMUSG00000038457.17	-1.65558	-0.248443	-0.396232	-0.540483	-1.80381	-3.01212	-2.33925	-2.60193	-3.01212	-3.01212	-3.01212	-2.23179	2.93604	-0.277354	0.855235	0.335392
ENSMUSG00000041707.7	-3.01212	-3.01212	-3.01212	-3.01212	-3.01212	-3.01212	-3.01212	-3.01212	-3.01212	-3.01212	-3.01212	-1.35559	2.69774	3.55833	3.36415	4.16583
ENSMUSG00000062077.14	-3.01212	-3.01212	-3.01212	-3.01212	-3.01212	-3.01212	-2.33925	-3.01212	-3.01212	-3.01212	-3.01212	-3.01212	4.08533	4.17719	2.39002	2.07071
ENSMUSG00000028396.5	-3.01212	-3.01212	-3.01212	-3.01212	-3.01212	-3.01212	-3.01212	-3.01212	-3.01212	-3.01212	-3.01212	-3.01212	3.37045	3.15191	2.44066	1.93421
ENSMUSG00000037031.10	4.0503	3.73908	3.62985	4.06953	3.05333	1.46533	2.90494	3.33206	-1.89177	-0.62518	0.848656	-1.72817	5.08005	6.07728	5.21223	6.22386
ENSMUSG00000020542.18	-3.01212	-3.01212	-3.01212	-1.16487	-3.01212	-3.01212	-1.25639	-3.01212	-3.01212	-1.86892	-0.353425	-3.01212	5.12521	4.53989	4.46141	3.33334
ENSMUSG00000020928.14	-3.01212	-3.01212	-3.01212	-3.01212	-3.01212	-3.01212	-3.01212	-3.01212	-3.01212	-1.23922	-1.45995	-3.01212	3.47881	4.43273	4.02024	4.99488
ENSMUSG00000035783.8	3.42815	4.86012	3.01818	4.14369	1.19542	1.01811	2.90494	2.44998	2.04468	3.56197	4.30941	2.72609	10.0455	9.3176	9.07292	7.93569
ENSMUSG00000060843.11	-1.98322	-3.01212	-2.45988	-3.01212	-3.01212	-3.01212	-0.21668	-3.01212	-1.26882	-0.467432	-2.44346	-1.35559	6.20383	5.62584	5.34443	4.61976
ENSMUSG00000026395.16	-1.98322	-2.14239	-0.634364	-2.29006	-2.48917	-1.43719	-0.821361	-3.01212	-0.360669	-3.01212	-3.01212	-2.23179	3.37045	3.98296	2.5827	4.21821
ENSMUSG00000010064.15	0.499434	0.900958	0.146248	0.653681	-0.70995	-1.69922	0.460644	0.429627	-2.34582	-1.23922	-1.23992	-3.01212	3.3829	4.56147	3.99787	3.92594
ENSMUSG00000017817.11	-1.38875	-3.01212	-1.27581	-2.29006	-3.01212	-2.43217	0.208117	-1.44011	-1.26882	1.29056	-2.03664	-0.421714	6.75065	6.70018	6.41367	6.5861
ENSMUSG00000039376.13	-1.16365	-2.14239	-1.74963	-0.106129	-2.10617	-1.02342	-1.53562	-1.44011	-3.01212	-3.01212	-3.01212	-1.05975	4.18111	4.40316	2.65596	2.07071
ENSMUSG00000031962.6	-3.01212	-1.6036	-0.51039	-2.29006	-1.55397	-1.43719	-1.02254	-1.44011	-2.34582	-3.01212	-3.01212	-1.35559	4.97707	5.10403	4.60892	4.46733
ENSMUSG00000038168.5	3.31117	4.08255	3.29802	4.22047	1.35665	-0.217681	1.47284	2.05645	1.70163	0.885131	1.82276	0.710121	5.78551	6.40429	6.35108	6.9492
ENSMUSG00000028172.5	-0.505694	0.20095	0.289602	1.96644	-1.34108	-1.43719	-0.487569	0.0861513	-1.54693	-3.01212	-2.03664	-3.01212	2.65732	3.03336	2.28309	3.12961
ENSMUSG00000027887.11	-3.01212	-2.14239	-3.01212	-1.81107	-3.01212	-3.01212	-3.01212	-3.01212	-3.01212	-2.33013	-1.23992	-2.23179	3.76223	4.53445	2.85575	1.37246
ENSMUSG00000104621.1	-1.65558	-1.21222	-3.01212	-3.01212	-2.10617	-3.01212	-3.01212	-3.01212	-3.01212	-1.00429	-3.01212	-3.01212	3.8183	2.66599	1.58249	2.00408
ENSMUSG00000032135.15	3.14233	3.56251	2.92242	3.9393	2.10226	1.10295	2.16022	2.78468	1.99287	1.57076	1.07057	-0.604725	7.46808	7.35307	7.11623	7.10736
ENSMUSG00000035606.8	-3.01212	-3.01212	-3.01212	-3.01212	-3.01212	-3.01212	-3.01212	-3.01212	-3.01212	-3.01212	-3.01212	-2.23179	2.73707	4.0146	2.98647	1.01452
ENSMUSG00000042258.13	-3.01212	-2.14239	-3.01212	-3.01212	-3.01212	-3.01212	-3.01212	-3.01212	-1.89177	-3.01212	-1.23992	-3.01212	3.18384	4.23205	3.39014	2.83596
ENSMUSG00000026459.5	-3.01212	-3.01212	-3.01212	-3.01212	-3.01212	-3.01212	-3.01212	-3.01212	-3.01212	-3.01212	-3.01212	-3.01212	3.37045	3.26145	1.6414	1.26273
ENSMUSG00000027524.9	-3.01212	-2.14239	-3.01212	-3.01212	-3.01212	-3.01212	0.0112976	-3.01212	-3.01212	-1.86892	-3.01212	0.0191442	5.56014	4.19801	4.7018	3.85208
ENSMUSG00000028834.13	-3.01212	-3.01212	-1.74963	-1.81107	-1.55397	-1.43719	-3.01212	-1.60922	-3.01212	-3.01212	-3.01212	-3.01212	5.1654	4.37906	1.99763	2.71618
ENSMUSG00000040723.14	-0.644226	1.42638	-0.0129387	0.57789	-1.80381	-2.43217	-1.88219	-1.15178	-0.113527	1.41736	1.40013	-1.05975	5.72812	5.29969	4.77269	5.22075
ENSMUSG00000004872.15	-3.01212	-3.01212	-3.01212	-3.01212	-3.01212	-3.01212	-3.01212	-2.60193	-3.01212	-3.01212	-3.01212	-3.01212	2.75633	3.32592	1.72549	3.03265
ENSMUSG00000032085.5	4.78969	5.3554	3.66971	4.36839	2.30558	1.46533	2.86173	2.76751	2.4616	3.32371	3.80921	1.88032	8.7759	8.38163	8.18591	7.46101
ENSMUSG00000021061.15	7.62203	8.23953	7.35101	7.29279	6.0533	5.32379	5.95242	5.88632	-0.835161	0.629738	-1.04906	-1.35559	4.83931	5.50853	4.75612	3.57057
ENSMUSG00000026288.14	-1.16365	-3.01212	-3.01212	-0.380722	-3.01212	-3.01212	-2.33925	-3.01212	-3.01212	-3.01212	-0.353425	-3.01212	1.53733	1.92789	1.66998	2.79713
ENSMUSG00000041731.13	3.41076	4.49713	2.38157	3.93171	1.90777	0.831826	1.58335	1.66961	-1.54693	-0.802319	-0.880521	-0.421714	4.83479	4.09818	4.27865	3.58204
ENSMUSG00000061171.15	-2.40783	-3.01212	-3.01212	-2.29006	-3.01212	-2.43217	-3.01212	-2.02182	-3.01212	-3.01212	-3.01212	-3.01212	4.06229	2.60495	2.45715	1.01452
ENSMUSG00000002104.11	-0.505694	-0.248443	-3.01212	-3.01212	-3.01212	-3.01212	-3.01212	-2.60193	-1.89177	-3.01212	-3.01212	-3.01212	1.18595	1.89427	0.318871	1.74314
ENSMUSG00000057604.9	2.48677	1.89267	1.61925	2.08069	1.84391	-0.32443	1.98339	1.63215	0.0974055	0.13463	0.527564	0.140515	6.44999	6.68552	7.05661	6.6664
ENSMUSG00000020722.5	-3.01212	-3.01212	-1.27581	-3.01212	-3.01212	-3.01212	-3.01212	-3.01212	-3.01212	-3.01212	-3.01212	-3.01212	1.12797	3.04873	0.456466	0.795592
ENSMUSG00000026678.10	-1.16365	0.733098	-0.51039	2.48512	-0.991275	-1.69922	4.30139	0.192905	3.34554	4.00048	3.78434	3.59	10.3643	11.1906	10.6316	11.4791
ENSMUSG00000108819.1	2.25305	2.36427	-0.0129387	1.14879	-0.36996	-3.01212	0.208117	-0.705743	-1.26882	-2.33013	-3.01212	-3.01212	-0.103694	1.26465	0.752091	1.56967
ENSMUSG00000022861.16	-0.379307	-2.14239	-1.27581	-3.01212	-0.587499	-0.439713	0.460644	-1.44011	-2.34582	-1.23922	-2.44346	-1.35559	5.83165	6.59816	6.32773	6.13127
ENSMUSG00000019789.9	2.58306	3.44516	2.41323	3.81276	-0.0950089	-0.118289	1.07912	2.13888	0.0974055	-0.325245	-0.353425	-2.23179	4.15231	4.29137	3.88661	4.03843
ENSMUSG00000001508.15	-3.01212	-3.01212	-1.74963	-2.29006	-3.01212	-3.01212	-1.25639	-3.01212	-3.01212	-3.01212	-3.01212	-3.01212	2.43623	2.19968	1.55211	0.872319
ENSMUSG00000033578.7	-1.38875	-0.435857	-1.08681	-0.925451	-2.48917	-2.43217	-3.01212	-3.01212	-3.01212	-3.01212	-1.45995	-0.604725	1.81966	1.89427	-0.00330833	1.08069
ENSMUSG00000023064.4	0.625392	-2.14239	0.649983	0.794272	0.453649	-1.02342	-0.821361	0.140515	0.281395	-1.00429	-0.880521	-3.01212	6.69682	5.29648	5.00913	4.05498
ENSMUSG00000111610.1	-3.01212	-0.904672	-3.01212	-3.01212	-3.01212	-3.01212	-3.01212	-3.01212	-0.835161	-1.86892	-3.01212	-3.01212	3.49036	3.12317	2.24561	2.36432
ENSMUSG00000041020.14	-1.65558	-2.14239	-0.634364	-1.81107	-0.843766	-2.43217	-1.88219	-1.60922	-3.01212	-3.01212	-2.44346	-3.01212	3.65339	2.4516	1.45692	3.08195
ENSMUSG00000036655.7	-1.65558	-0.904672	-1.08681	-0.925451	-2.10617	-3.01212	-1.53562	-3.01212	-1.26882	-0.62518	0.335516	-0.259327	3.8183	4.4444	3.95787	4.26165
ENSMUSG00000028464.16	5.4941	5.24269	4.27174	3.72765	4.09375	2.61696	3.99645	2.4924	4.28918	4.2309	5.02871	3.77945	10.9642	10.9346	9.55864	9.02049
ENSMUSG00000045730.3	2.75829	2.27538	3.00785	3.2176	0.563459	0.144409	1.686	2.34971	-0.360669	-1.00429	-3.01212	-1.72817	3.198	3.2482	3.31975	3.23507
ENSMUSG00000027520.15	1.0861	0.437819	0.848303	-0.380722	-2.48917	-2.01964	-0.821361	-1.15178	0.724158	0.825395	-0.468261	1.05703	5.31258	5.04013	4.6236	4.5514
ENSMUSG00000001946.14	-1.98322	-1.6036	-0.919727	0.323229	-2.10617	-0.85391	-0.345776	-1.15178	-0.502173	0.482807	-0.468261	-0.814372	6.29887	6.64313	6.34777	6.76653
ENSMUSG00000027716.13	-3.01212	-3.01212	-3.01212	-1.81107	-3.01212	-3.01212	-1.02254	-3.01212	-1.54693	-2.33013	-1.04906	-1.35559	5.25955	5.00512	4.6236	4.99488
ENSMUSG00000029204.7	-1.98322	-3.01212	-2.06148	-1.81107	-1.80381	-2.43217	-0.821361	-1.80082	-1.89177	-3.01212	-3.01212	-3.01212	3.75266	3.66186	3.3107	3.59341
ENSMUSG00000027861.13	-3.01212	-3.01212	-3.01212	-3.01212	-3.01212	-3.01212	-3.01212	-3.01212	-1.54693	-2.33013	-2.44346	-1.05975	5.97628	4.46172	2.97507	3.62702
ENSMUSG00000090202.1	-3.01212	-1.6036	-1.27581	-2.29006	-3.01212	-3.01212	-2.33925	-3.01212	-3.01212	-3.01212	-3.01212	-3.01212	-1.34794	0.690547	1.35501	1.56967
ENSMUSG00000041923.15	-3.01212	-3.01212	-3.01212	-2.29006	-3.01212	-3.01212	-1.88219	-3.01212	-3.01212	-3.01212	-3.01212	-3.01212	2.23119	1.50635	2.65596	1.89797
ENSMUSG00000000861.15	4.61087	5.03727	4.43486	5.2527	2.53857	0.0620454	2.06184	3.77165	-2.34582	-0.802319	-3.01212	-3.01212	1.34712	1.03711	1.31937	0.795592
ENSMUSG00000026414.13	4.60706	4.63451	3.91611	4.75139	3.51629	2.89191	3.36302	3.8307	-3.01212	-3.01212	-3.01212	-3.01212	1.85584	2.11465	0.0842284	1.74314
ENSMUSG00000051980.13	-3.01212	-3.01212	-2.45988	-1.81107	-3.01212	-3.01212	-2.33925	-3.01212	-3.01212	-3.01212	-1.71967	-0.421714	3.00209	3.01784	2.81795	3.23507
ENSMUSG00000027562.12	3.90882	3.28742	3.49581	4.78969	2.45555	-0.217681	2.45971	3.62205	-3.01212	-3.01212	-1.23992	-3.01212	1.06755	3.01784	1.42374	0.714553
ENSMUSG00000033377.14	4.47942	5.12891	4.39578	5.24353	2.85163	0.72881	2.70759	3.97232	-1.54693	-0.325245	-0.353425	-1.35559	4.58832	4.54532	3.39014	2.81667
ENSMUSG00000048652.12	-1.98322	-3.01212	-1.49336	-1.81107	-3.01212	-3.01212	-1.88219	-3.01212	-3.01212	-3.01212	-1.45995	-3.01212	1.06755	1.31634	0.456466	2.53923
ENSMUSG00000109387.1	2.65868	2.92792	1.25003	1.38948	0.850186	-1.69922	-0.644833	1.05703	-3.01212	-3.01212	-3.01212	-3.01212	-0.805618	1.67423	-0.682134	0.795592
ENSMUSG00000068748.7	4.90285	6.20266	4.29741	5.88212	3.05333	2.61696	2.90494	4.62195	-1.03576	-0.195822	-2.03664	0.356346	4.42334	3.77702	4.10116	4.04673
ENSMUSG00000062296.8	-0.505694	0.733098	-0.770002	-0.540483	-2.10617	-2.01964	-3.01212	-2.28291	-2.34582	-3.01212	-3.01212	-1.05975	0.463423	-0.439365	1.58249	0.439925
ENSMUSG00000024421.16	6.85401	7.04779	5.90859	7.21518	4.92838	4.22557	4.18352	5.69865	-0.502173	0.763079	0.799862	0.859033	4.67692	5.9212	5.21223	6.12932
ENSMUSG00000109370.1	1.92585	0.543105	0.41999	0.413204	0.713934	-1.69922	-2.33925	-1.44011	-3.01212	-3.01212	-3.01212	-3.01212	-0.412382	1.55019	-1.19757	0.100429
ENSMUSG00000028259.13	-3.01212	-3.01212	-1.49336	-1.81107	-3.01212	-2.01964	-2.33925	-3.01212	-1.54693	-1.23922	-2.03664	-1.72817	4.27093	3.91753	3.71895	4.07946
ENSMUSG00000104291.1	-0.968984	-3.01212	-1.27581	-3.01212	-2.10617	-3.01212	-3.01212	-3.01212	-3.01212	-1.86892	-3.01212	-3.01212	1.29537	1.09745	0.520636	1.82263
ENSMUSG00000069516.8	-3.01212	-3.01212	-1.49336	-0.380722	-1.55397	-3.01212	-3.01212	-0.911593	-3.01212	-0.467432	-3.01212	-3.01212	2.84898	3.22134	2.99779	2.77731
ENSMUSG00000106073.1	2.06575	3.1103	2.51887	2.46422	0.334787	-0.85391	-0.821361	1.47178	-3.01212	-3.01212	-3.01212	-2.23179	0.366451	1.63405	-0.418764	-0.529412
ENSMUSG00000073902.5	-3.01212	-3.01212	-1.74963	-3.01212	-3.01212	-3.01212	-3.01212	-2.02182	-3.01212	-3.01212	-3.01212	-3.01212	1.66515	1.55019	2.37274	1.52284
ENSMUSG00000001985.9	6.53789	7.54429	4.42713	2.94338	4.54573	3.59501	2.29625	1.51357	-0.113527	0.40332	-1.23992	1.84504	4.69201	3.87507	4.58661	4.81219
ENSMUSG00000027894.14	-0.968984	-0.904672	-1.08681	-0.106129	-2.48917	-3.01212	1.43404	-1.44011	2.73822	2.76365	2.31467	1.84504	7.3002	8.67063	7.85086	8.18023
ENSMUSG00000039103.12	0.684473	1.63129	0.481016	1.20025	0.0629158	-2.01964	0.113061	-0.805	2.18979	2.44433	1.98433	0.453249	7.80116	7.19292	6.51166	5.99636
ENSMUSG00000018654.17	2.98672	3.07562	3.39635	3.42648	1.79971	0.433609	1.51063	1.89189	-3.01212	-1.00429	-3.01212	-3.01212	1.92558	1.03711	0.582073	1.61503
ENSMUSG00000085748.1	-3.01212	-2.14239	-3.01212	-3.01212	-3.01212	-3.01212	-3.01212	-3.01212	-3.01212	-3.01212	-3.01212	-3.01212	0.72046	1.09745	1.35501	2.3375
ENSMUSG00000110071.1	1.25153	3.19351	0.649983	2.18654	0.135836	0.559026	-3.01212	-1.02669	-3.01212	-3.01212	-3.01212	-3.01212	-1.34794	0.690547	-1.68414	0.100429
ENSMUSG00000028023.16	-3.01212	-2.14239	-1.74963	-3.01212	-3.01212	-3.01212	-3.01212	-3.01212	-2.34582	-3.01212	-1.45995	-0.604725	3.44359	3.13761	2.6271	1.56967
ENSMUSG00000008658.15	-3.01212	-3.01212	-3.01212	-1.16487	-2.10617	-3.01212	-3.01212	-3.01212	-3.01212	-1.51998	-1.71967	-2.23179	4.23704	4.31697	2.8926	1.78343
ENSMUSG00000018830.8	1.71534	1.72378	2.56187	3.43724	1.44538	0.927974	4.5163	2.44998	4.68162	5.42286	4.57529	3.77945	12.2295	11.7159	11.0875	10.345
ENSMUSG00000089286.1	0.125959	0.819468	0.146248	-0.380722	-1.34108	-3.01212	-3.01212	-1.44011	-3.01212	-1.86892	-1.23992	-0.421714	0.0289644	0.908295	1.48935	2.41649
ENSMUSG00000073375.2	-3.01212	-3.01212	-3.01212	-3.01212	-3.01212	-3.01212	-3.01212	-3.01212	-3.01212	-3.01212	-3.01212	-3.01212	2.11659	3.01784	1.45692	0.222688
ENSMUSG00000026822.14	9.43379	10.105	9.05359	9.33699	7.29271	5.83237	7.27296	7.42307	-1.89177	1.29056	-3.01212	0.356346	1.34712	1.75136	3.94623	3.52376
ENSMUSG00000038370.6	-3.01212	-3.01212	-3.01212	-3.01212	-3.01212	-3.01212	-1.53562	-3.01212	-1.54693	-0.195822	-1.45995	-0.604725	6.86821	5.96639	5.36642	5.15701
ENSMUSG00000020357.3	-1.98322	-2.14239	-1.74963	-2.29006	-1.55397	-2.43217	-3.01212	-2.60193	-2.34582	-0.62518	-2.44346	-3.01212	3.44359	3.07897	1.6414	4.09556
ENSMUSG00000061603.8	-0.968984	-0.435857	0.068849	1.20025	-0.587499	-0.439713	-0.821361	-1.02669	1.20588	-0.467432	1.46416	-0.814372	7.19734	6.44404	5.97521	5.70795
ENSMUSG00000037334.2	-3.01212	-3.01212	-3.01212	-3.01212	-3.01212	-3.01212	-1.88219	-3.01212	-1.89177	-2.33013	-3.01212	-2.23179	3.11087	3.57964	3.72577	3.68134
ENSMUSG00000046345.4	-3.01212	-3.01212	-2.45988	-3.01212	-3.01212	-3.01212	-3.01212	-3.01212	-3.01212	-3.01212	-3.01212	-3.01212	1.78256	2.38053	0.166756	1.01452
ENSMUSG00000090203.1	-1.38875	-0.904672	-0.919727	-1.16487	-2.48917	-3.01212	-1.53562	-0.705743	-3.01212	-3.01212	-3.01212	-3.01212	0.366451	0.233492	0.0842284	2.07071
ENSMUSG00000059430.14	-0.797486	-2.14239	-2.06148	-2.29006	-2.48917	-3.01212	-0.487569	-3.01212	-1.26882	0.697948	1.11113	-3.01212	4.00707	4.70412	4.719	3.70251
ENSMUSG00000063296.4	0.74123	1.05131	0.702177	0.323229	-1.80381	-1.69922	-0.345776	-0.221434	-3.01212	-3.01212	-2.44346	-3.01212	0.366451	1.26465	-0.0965014	0.537393
ENSMUSG00000039542.16	5.20731	5.81035	5.12616	3.66492	2.90476	0.927974	2.98765	1.38437	2.51767	3.36625	3.54626	2.60477	6.80138	7.09273	6.78011	6.32116
ENSMUSG00000101655.1	-0.644226	-0.248443	-0.51039	-0.925451	-0.474633	-1.02342	-1.02254	-0.805	-3.01212	-3.01212	-3.01212	-3.01212	2.43623	2.56277	1.16731	0.628691
ENSMUSG00000021456.7	-3.01212	-3.01212	-3.01212	-3.01212	-3.01212	-3.01212	-3.01212	-3.01212	-3.01212	-3.01212	-3.01212	-3.01212	2.08646	3.28758	0.697614	0.222688
ENSMUSG00000039661.14	-2.40783	-0.904672	-3.01212	-1.16487	-3.01212	-3.01212	-3.01212	-3.01212	-3.01212	-0.802319	-3.01212	-2.23179	1.39707	1.15536	1.72549	-0.741727
ENSMUSG00000018893.14	1.32763	-0.0825995	1.4767	1.20025	1.38684	1.10295	0.974844	1.05703	-1.89177	-3.01212	0.335516	-3.01212	5.40398	4.88189	3.11674	2.56257
ENSMUSG00000042895.5	-3.01212	-3.01212	-3.01212	-1.81107	-3.01212	-3.01212	-2.33925	-3.01212	-3.01212	-3.01212	-2.03664	-3.01212	3.21202	3.12317	0.697614	0.945171
ENSMUSG00000026321.7	4.63354	5.40861	4.44638	4.827	2.56522	0.72881	2.78672	3.18462	-3.01212	0.319197	-0.880521	-3.01212	2.59448	2.58402	0.389308	1.96957
ENSMUSG00000087400.8	0.995685	3.12733	1.0631	1.47553	-1.34108	-1.69922	-0.644833	-2.60193	-0.835161	-1.00429	1.15059	0.0191442	3.40748	1.96074	2.04204	2.99883
ENSMUSG00000064179.13	-3.01212	-1.6036	-3.01212	-3.01212	-3.01212	-3.01212	-3.01212	-3.01212	-3.01212	-3.01212	-1.23992	-2.23179	3.04972	3.60064	0.456466	2.25394
ENSMUSG00000022215.5	-3.01212	-3.01212	-3.01212	-1.81107	-3.01212	-3.01212	-1.25639	-3.01212	-3.01212	-3.01212	-3.01212	-3.01212	2.69774	2.42829	1.48935	0.100429
ENSMUSG00000061462.17	-0.155571	0.06613	-0.290448	1.38948	-0.180966	-0.217681	0.675485	0.429627	-0.502173	0.13463	-0.880521	0.140515	6.52633	7.24719	5.69836	4.86478
ENSMUSG00000001763.14	3.54434	3.47207	3.37239	3.7623	1.60799	1.29549	1.51063	2.73254	-3.01212	-3.01212	-3.01212	-0.113383	1.44535	1.03711	1.38979	1.01452
ENSMUSG00000039546.9	-3.01212	-3.01212	-3.01212	-3.01212	-3.01212	-3.01212	-3.01212	-3.01212	-3.01212	-2.33013	-3.01212	-3.01212	3.15509	1.50635	1.42374	1.47443
ENSMUSG00000037095.7	3.83251	5.52885	4.45781	5.98289	2.62976	1.46533	2.91906	4.22593	-3.01212	-1.51998	-2.03664	-2.23179	2.69774	1.21104	0.456466	2.39064
ENSMUSG00000065537.2	-3.01212	-2.14239	-1.74963	-1.45209	-2.10617	-3.01212	-1.53562	-3.01212	-2.34582	-1.51998	-1.71967	-1.05975	2.79411	3.57964	2.81795	4.67435
ENSMUSG00000026564.9	-3.01212	-3.01212	-3.01212	-3.01212	-3.01212	-3.01212	-3.01212	-3.01212	-2.34582	-3.01212	-3.01212	-3.01212	3.5578	3.20772	-0.0965014	1.31863
ENSMUSG00000026208.9	-3.01212	-1.6036	-1.49336	2.0247	-2.48917	-0.217681	0.86244	-1.02669	1.45594	3.2461	2.12962	0.859033	9.39695	9.48469	8.76012	8.52876
ENSMUSG00000040653.6	-1.65558	-1.6036	-3.01212	-1.45209	-1.1556	-3.01212	-1.53562	-1.80082	-3.01212	-3.01212	-3.01212	-3.01212	2.59448	3.04873	1.72549	0.335392
ENSMUSG00000052852.8	-1.38875	-3.01212	-3.01212	-3.01212	-3.01212	-1.43719	-3.01212	-3.01212	-3.01212	-1.51998	-3.01212	-3.01212	2.90185	2.72456	1.80494	0.945171
ENSMUSG00000077156.1	-3.01212	-3.01212	-3.01212	-3.01212	-3.01212	-3.01212	-3.01212	-3.01212	-3.01212	-3.01212	-3.01212	-3.01212	1.39707	1.55019	1.45692	1.20456
ENSMUSG00000026358.13	-3.01212	-3.01212	-1.74963	-1.81107	-3.01212	-1.21552	-1.02254	-3.01212	-3.01212	-3.01212	-3.01212	-3.01212	0.639764	2.93759	2.35525	0.628691
ENSMUSG00000059921.15	1.92585	2.33524	0.481016	-1.16487	-0.587499	-3.01212	-1.53562	-2.28291	-0.113527	1.57076	1.7216	2.2203	4.52232	4.29781	3.73256	4.69562
ENSMUSG00000041235.11	7.55979	7.59184	6.97563	7.61834	6.70482	5.83237	6.36717	7.12914	0.444553	1.97983	1.15059	1.38642	7.10079	7.01567	6.59878	6.54567
ENSMUSG00000024803.8	4.56051	5.50624	3.92163	4.69421	2.49766	-0.0253061	2.207	3.29659	0.958271	2.84111	1.49514	1.84504	6.21432	5.66873	5.56967	5.58226
ENSMUSG00000033788.15	1.0861	0.06613	1.17814	1.38948	-2.10617	-0.0253061	-0.21668	-0.612878	1.79534	-0.467432	1.26286	-0.604725	5.48994	5.19313	4.50964	4.67435
ENSMUSG00000018411.17	-0.505694	-0.248443	-1.49336	1.34445	-0.991275	-2.01964	0.381281	-0.805	-1.26882	-1.86892	0.402413	-0.814372	4.62021	5.26065	4.34661	4.30381
ENSMUSG00000019933.7	-0.505694	0.437819	-0.919727	-1.81107	-0.70995	-2.01964	-3.01212	-2.28291	-3.01212	-3.01212	-2.03664	-1.05975	1.70536	2.42829	-0.0965014	1.37246
ENSMUSG00000081583.1	-2.40783	-3.01212	-2.45988	-1.45209	-3.01212	-3.01212	-2.33925	-2.60193	-1.03576	-3.01212	-1.23992	-1.72817	2.95284	3.30047	2.42398	3.36023
ENSMUSG00000043531.16	-3.01212	-3.01212	-1.49336	-3.01212	-3.01212	-2.43217	-3.01212	-1.44011	-1.89177	-1.86892	-3.01212	-0.814372	3.50182	3.4468	3.78576	4.72178
ENSMUSG00000068079.5	-3.01212	-3.01212	-3.01212	-1.16487	-3.01212	-3.01212	-2.33925	-3.01212	-3.01212	-2.33013	-3.01212	-2.23179	2.36272	1.55019	1.80494	1.26273
ENSMUSG00000052305.6	-3.01212	-3.01212	-3.01212	-1.81107	-3.01212	-3.01212	-1.88219	-3.01212	-1.26882	-3.01212	-1.71967	-3.01212	3.5796	1.03711	3.21698	3.54736
ENSMUSG00000028280.9	-3.01212	-3.01212	-3.01212	-3.01212	-3.01212	-3.01212	-3.01212	-3.01212	-3.01212	-3.01212	-3.01212	-3.01212	1.62379	1.63405	-0.0965014	2.75722
ENSMUSG00000054477.15	0.20879	-0.904672	-0.51039	1.09543	-3.01212	-3.01212	-0.345776	-0.612878	-1.54693	-3.01212	-3.01212	-3.01212	0.366451	1.59273	0.951495	-3.01212
ENSMUSG00000037318.10	-1.65558	-3.01212	-3.01212	-3.01212	-2.48917	-3.01212	-1.53562	-3.01212	-3.01212	-1.51998	-3.01212	-2.23179	2.79411	3.46981	2.06374	2.58554
ENSMUSG00000062391.3	-3.01212	-3.01212	-3.01212	-3.01212	-3.01212	-2.43217	-3.01212	-3.01212	-3.01212	-3.01212	-3.01212	-3.01212	0.72046	2.35604	1.16731	2.63041
ENSMUSG00000068614.7	-1.65558	-3.01212	-3.01212	-3.01212	-3.01212	-3.01212	-3.01212	-2.28291	-3.01212	-2.33013	-2.03664	-3.01212	2.93604	3.33847	1.61225	0.795592
ENSMUSG00000034813.17	4.52458	4.97277	3.83662	4.5529	2.80767	1.46533	1.98339	3.07024	-3.01212	-1.86892	-3.01212	-3.01212	-0.412382	0.121723	2.1875	-0.990769
ENSMUSG00000064637.1	0.0380817	-0.651304	-3.01212	-0.106129	-2.48917	-2.01964	-2.33925	-2.60193	-0.835161	-1.23922	-3.01212	-2.23179	2.08646	1.85985	1.08482	3.09801
ENSMUSG00000029499.11	-0.797486	-1.6036	-0.0129387	-0.540483	-1.80381	-1.69922	-2.33925	-3.01212	-3.01212	0.40332	-2.44346	-3.01212	1.2417	0.609992	0.697614	0.872319
ENSMUSG00000014813.8	2.8643	1.31185	2.09967	2.86583	1.1609	-0.118289	2.08707	1.53403	1.79534	2.61281	2.49407	0.928095	6.50371	7.15083	7.42263	7.50911
ENSMUSG00000027777.15	0.20879	-0.904672	-1.08681	0.0137699	-3.01212	-3.01212	-3.01212	-0.705743	-1.54693	0.885131	0.191629	0.453249	3.01814	2.47453	2.80512	3.46304
ENSMUSG00000009876.13	-0.644226	-0.248443	-0.770002	-1.81107	-3.01212	-1.21552	-3.01212	-1.80082	0.591118	0.319197	0.11392	-0.604725	3.999	4.14181	3.79227	4.28288
ENSMUSG00000027200.17	3.17359	3.48534	3.03862	4.06953	0.27147	-0.217681	3.00098	1.82707	4.7766	4.59519	5.11351	4.9984	7.75402	9.43148	9.12707	9.43281
ENSMUSG00000089446.1	-0.263106	-1.21222	-1.08681	-1.45209	-3.01212	-2.43217	-3.01212	-1.80082	-3.01212	-3.01212	-3.01212	-3.01212	-1.72157	-2.2406	-0.83436	1.86079
ENSMUSG00000025006.15	3.3298	4.04719	3.29802	2.9282	1.82198	-0.85391	2.44026	1.57408	3.38626	3.74237	3.56828	4.17711	7.74982	8.18015	7.63139	7.74737
ENSMUSG00000077167.1	3.37533	3.93559	1.02263	2.3088	0.713934	0.366561	1.26747	1.29132	1.49371	1.86585	1.66823	0.859033	5.79718	5.86807	4.9078	8.10423
ENSMUSG00000024798.15	-3.01212	-3.01212	-3.01212	-3.01212	-2.48917	-3.01212	-1.88219	-3.01212	-3.01212	-2.33013	-3.01212	-3.01212	1.34712	2.47453	2.72568	3.38663
ENSMUSG00000032495.8	-3.01212	-1.6036	-2.45988	-3.01212	-3.01212	-3.01212	-1.88219	-2.28291	-3.01212	-3.01212	-2.44346	-3.01212	1.89113	2.92099	1.55211	0.714553
ENSMUSG00000002007.5	-2.40783	-3.01212	-3.01212	-2.29006	-2.48917	-3.01212	-3.01212	-3.01212	-3.01212	-3.01212	-3.01212	-3.01212	2.50619	2.54121	-1.42044	0.537393
ENSMUSG00000023959.8	-1.38875	0.733098	-0.634364	1.09543	-1.80381	-2.43217	-1.02254	0.029658	-1.89177	-3.01212	0.586291	0.140515	3.49036	4.46744	2.90467	2.10291
ENSMUSG00000035296.13	-3.01212	-3.01212	-3.01212	-3.01212	-3.01212	-3.01212	-3.01212	-3.01212	-3.01212	-3.01212	-3.01212	-3.01212	2.23119	1.50635	0.166756	1.14395
ENSMUSG00000026950.17	2.65868	0.97809	1.1408	3.08699	0.713934	-1.43719	3.34221	1.82707	4.03119	3.98008	3.80921	4.10438	10.0492	10.3118	8.82469	8.00068
ENSMUSG00000023964.15	-3.01212	-3.01212	-3.01212	-3.01212	-3.01212	-3.01212	-3.01212	-3.01212	-1.89177	-1.00429	-1.23992	-1.05975	5.02154	3.76777	4.67738	3.20572
ENSMUSG00000053647.4	-3.01212	-1.6036	-3.01212	-0.380722	-2.48917	-3.01212	-3.01212	0.514414	-3.01212	-3.01212	-2.03664	-3.01212	1.2417	3.79535	1.83048	2.13441
ENSMUSG00000042129.8	5.67797	6.6065	5.95369	6.82841	4.43811	4.57279	4.11157	5.45899	-1.89177	0.0326641	-2.44346	-0.113383	2.77534	3.83133	2.72568	3.19082
ENSMUSG00000048782.15	-3.01212	-3.01212	-3.01212	-3.01212	-3.01212	-3.01212	-3.01212	-3.01212	-2.34582	-2.33013	-3.01212	-3.01212	2.23119	2.97023	0.641	2.13441
ENSMUSG00000021579.4	-3.01212	-2.14239	-3.01212	-1.45209	-2.48917	-3.01212	-1.88219	-3.01212	-3.01212	-1.86892	-3.01212	-3.01212	1.12797	3.38762	1.35501	0.439925
ENSMUSG00000032380.8	2.56745	2.8885	2.51887	2.60452	0.395442	-1.02342	0.740532	1.82707	-1.54693	-0.467432	-1.23992	-1.35559	2.38764	3.10859	1.9045	3.37349
ENSMUSG00000037989.15	6.43735	6.55236	6.17644	6.41594	6.30328	5.33698	5.96948	6.87733	-0.00420912	0.629738	-2.44346	-2.23179	4.65656	5.27705	4.47362	3.45058
ENSMUSG00000030996.8	-2.40783	-3.01212	-3.01212	-3.01212	-1.80381	-3.01212	-3.01212	-3.01212	-3.01212	-3.01212	-3.01212	-1.72817	2.50619	3.36326	1.52107	0.439925
ENSMUSG00000079462.1	-3.01212	-1.21222	-3.01212	-1.16487	-3.01212	-1.43719	-1.88219	-2.02182	-2.34582	-0.802319	-3.01212	-1.72817	2.63667	3.8922	3.15768	4.5688
ENSMUSG00000064582.1	-3.01212	-3.01212	-3.01212	-3.01212	-3.01212	-3.01212	-3.01212	-3.01212	-3.01212	-3.01212	-3.01212	-3.01212	0.639764	1.75136	0.697614	1.26273
ENSMUSG00000028996.9	0.848454	0.20095	1.35156	0.653681	-2.48917	-3.01212	-0.345776	0.029658	-3.01212	-3.01212	-3.01212	-3.01212	0.150445	-0.131714	-1.42044	-3.01212
ENSMUSG00000021624.9	-1.38875	-0.904672	-1.49336	-1.45209	-3.01212	-3.01212	-3.01212	-2.02182	-2.34582	-2.33013	-3.01212	-2.23179	0.554287	0.233492	-1.00456	0.222688
ENSMUSG00000034768.4	-1.98322	-1.6036	-3.01212	-3.01212	-3.01212	-0.85391	-3.01212	-1.28875	-3.01212	-3.01212	-3.01212	-2.23179	2.83092	3.27458	1.77894	1.31863
ENSMUSG00000004360.9	-3.01212	-3.01212	-3.01212	-3.01212	-3.01212	-3.01212	-3.01212	-3.01212	-1.89177	0.319197	-3.01212	-3.01212	3.76223	3.15191	2.26447	2.10291
ENSMUSG00000104210.1	-3.01212	-3.01212	-3.01212	-3.01212	-3.01212	-3.01212	-3.01212	-3.01212	-3.01212	-3.01212	-3.01212	-3.01212	1.12797	1.67423	1.24535	-0.0331585
ENSMUSG00000033910.13	2.56745	2.98509	1.72395	1.14879	0.713934	-3.01212	1.8124	-1.28875	5.2325	5.19991	5.25372	4.85503	8.2798	8.17884	7.71562	8.34872
ENSMUSG00000001349.5	-0.968984	-1.6036	-0.634364	-0.106129	-1.55397	-1.43719	-1.02254	0.844219	-3.01212	-1.23922	-1.71967	-0.421714	3.72359	3.91753	4.14253	3.49978
ENSMUSG00000032503.18	-3.01212	-3.01212	-3.01212	-0.720164	-2.48917	-3.01212	-3.01212	-3.01212	-2.34582	-3.01212	-2.03664	-3.01212	2.43623	3.03336	0.582073	0.222688
ENSMUSG00000027107.3	-3.01212	-3.01212	-3.01212	-2.29006	-3.01212	-2.43217	-0.487569	-3.01212	-3.01212	-0.802319	-3.01212	-2.23179	4.47659	3.94241	2.53689	1.74314
ENSMUSG00000058620.5	-3.01212	-3.01212	-3.01212	-3.01212	-3.01212	-2.01964	-0.644833	-3.01212	-3.01212	-3.01212	-3.01212	-3.01212	1.89113	1.75136	3.10633	2.60815
ENSMUSG00000109217.1	0.563787	0.733098	-0.919727	-1.81107	0.0629158	-3.01212	-3.01212	-1.02669	-3.01212	-3.01212	-3.01212	-3.01212	-0.595643	0.233492	-1.00456	-0.741727
ENSMUSG00000045281.5	-1.98322	-2.14239	-2.06148	-1.81107	-3.01212	-1.69922	-1.02254	-0.0291378	-3.01212	-3.01212	-3.01212	-3.01212	3.41962	2.42829	1.99763	-0.741727
ENSMUSG00000097617.2	-2.40783	-0.248443	-2.06148	-0.106129	-0.36996	-2.01964	-3.01212	-3.01212	-3.01212	-3.01212	-3.01212	-3.01212	1.81966	0.8393	0.456466	-3.01212
ENSMUSG00000028581.17	-1.98322	-0.904672	-2.06148	-1.81107	-2.48917	-3.01212	-3.01212	-3.01212	-1.89177	-1.86892	-2.44346	-2.23179	1.95922	-1.07543	1.52107	0.945171
ENSMUSG00000056025.12	6.3647	6.73428	5.85916	6.33624	5.11354	4.19207	4.65352	6.39471	-3.01212	-0.802319	-3.01212	-1.35559	2.08646	1.92789	0.951495	2.5155
ENSMUSG00000032017.14	-3.01212	-3.01212	-3.01212	-0.925451	-3.01212	-3.01212	-3.01212	-3.01212	-3.01212	-3.01212	-3.01212	-3.01212	1.18595	-1.07543	0.244817	0.335392
ENSMUSG00000055775.16	-3.01212	-3.01212	-3.01212	-3.01212	-3.01212	-3.01212	-3.01212	-3.01212	-2.34582	-1.86892	-3.01212	-3.01212	1.95922	3.59018	-0.0965014	2.75722
ENSMUSG00000038530.11	-0.797486	-3.01212	-3.01212	1.34445	-2.10617	-3.01212	1.87168	-1.44011	2.18979	3.30196	3.07868	1.91476	9.06402	8.98325	8.52493	9.22313
ENSMUSG00000032528.5	5.91998	6.54128	5.90581	5.90943	6.42466	6.46066	6.24779	6.38207	-2.34582	-0.467432	-3.01212	-3.01212	1.74447	3.86643	3.49768	2.65234
ENSMUSG00000038602.7	-3.01212	-2.14239	-3.01212	-3.01212	-3.01212	-3.01212	-3.01212	-3.01212	-3.01212	-2.33013	-3.01212	-2.23179	1.29537	1.63405	1.38979	0.714553
ENSMUSG00000084853.1	-3.01212	-3.01212	-3.01212	-3.01212	-3.01212	-3.01212	-2.33925	-3.01212	-3.01212	-3.01212	-3.01212	-3.01212	-0.805618	2.02429	1.48935	2.46685
ENSMUSG00000000094.12	-3.01212	-3.01212	-3.01212	-2.29006	-3.01212	-3.01212	-3.01212	-3.01212	-2.34582	-1.23922	-2.44346	-3.01212	2.48325	2.68578	1.72549	1.42435
ENSMUSG00000031075.18	9.41047	9.13967	9.07447	9.4192	8.85531	8.32871	8.95846	9.41257	1.66899	3.90991	3.50119	2.51783	8.19938	8.91075	8.34057	8.80346
ENSMUSG00000038729.23	1.21192	1.89267	0.481016	0.497896	-1.55397	-2.43217	0.113061	-0.154446	0.444553	0.885131	0.191629	-0.421714	4.05453	3.50365	3.5214	4.42974
ENSMUSG00000018168.8	-3.01212	-2.14239	-3.01212	-2.29006	-3.01212	-3.01212	-3.01212	-2.02182	-3.01212	-0.802319	-3.01212	-3.01212	1.74447	2.4971	0.997319	1.74314
ENSMUSG00000034127.15	5.60721	5.96992	5.41712	5.96627	3.583	2.63131	3.51947	4.02746	-3.01212	-0.802319	-3.01212	-1.72817	1.78256	1.03711	0.520636	-1.29196
ENSMUSG00000057719.10	2.56745	1.93197	2.50424	3.77932	0.27147	-0.702243	0.460644	1.57408	-3.01212	-2.33013	-3.01212	-3.01212	-0.249798	0.121723	-1.00456	-0.990769
ENSMUSG00000050315.13	-1.16365	1.63129	0.41999	2.39965	-0.0138868	1.22153	3.79682	-0.443361	4.10014	5.03169	4.81515	4.47704	10.2464	11.058	10.5151	11.0825
ENSMUSG00000069919.7	-1.38875	-2.14239	-3.01212	-3.01212	-1.1556	-3.01212	-2.33925	-3.01212	-3.01212	-3.01212	-3.01212	-2.23179	2.65732	0.337221	1.24535	1.08069
ENSMUSG00000028528.16	3.74501	3.98314	3.66971	4.17618	3.10872	3.28587	3.04027	2.99846	-0.502173	0.825395	-0.148001	-0.814372	4.17396	5.10034	4.41995	5.77194
ENSMUSG00000015709.9	-1.65558	-2.14239	-2.06148	-0.236902	-3.01212	-3.01212	-1.25639	-1.02669	-1.03576	-3.01212	-1.23992	-0.814372	2.20338	2.92099	2.84326	1.89797
ENSMUSG00000025216.9	-3.01212	-3.01212	-3.01212	-3.01212	-3.01212	-3.01212	-3.01212	-3.01212	-3.01212	-3.01212	-3.01212	-3.01212	1.85584	1.96074	1.08482	-1.67309
ENSMUSG00000024049.14	2.82545	2.33524	2.41323	3.11408	1.8868	2.12297	2.98765	2.15218	2.16659	2.34146	2.06913	2.30063	8.56298	8.44178	7.20556	6.25464
ENSMUSG00000074783.10	-3.01212	-3.01212	-3.01212	-3.01212	-3.01212	-3.01212	-3.01212	-3.01212	-3.01212	-3.01212	-3.01212	-3.01212	0.0289644	0.8393	0.520636	1.82263
ENSMUSG00000060445.11	-3.01212	-3.01212	-3.01212	-3.01212	-3.01212	-3.01212	-3.01212	-3.01212	-3.01212	-1.23922	-3.01212	-1.05975	3.43165	2.51933	1.48935	1.82263
ENSMUSG00000036854.14	2.47007	2.69645	1.64615	2.46422	1.5558	1.80622	1.75058	2.27876	1.06247	1.05079	0.335516	0.0191442	6.866	7.34532	5.06937	4.88806
ENSMUSG00000025856.15	3.95154	3.77194	3.74629	3.71	3.80606	4.00634	4.26868	3.52321	0.281395	0.319197	0.799862	-0.421714	6.36469	6.12335	6.11817	5.71318
ENSMUSG00000035923.4	-3.01212	-3.01212	-3.01212	-3.01212	-3.01212	-3.01212	-1.53562	-3.01212	-3.01212	-3.01212	-3.01212	-3.01212	0.554287	2.58402	1.88025	0.439925
ENSMUSG00000063063.12	-3.01212	-3.01212	-3.01212	-3.01212	-3.01212	-3.01212	-3.01212	-3.01212	-3.01212	-3.01212	-3.01212	-3.01212	0.938553	3.09385	-1.42044	1.26273
ENSMUSG00000064525.1	-0.263106	-0.435857	-1.74963	-1.45209	-2.10617	-3.01212	-1.88219	-2.28291	-2.34582	-0.62518	-1.71967	-1.72817	1.5812	1.46114	1.24535	2.53923
ENSMUSG00000022525.13	-3.01212	-3.01212	-3.01212	-3.01212	-3.01212	-2.01964	-3.01212	-3.01212	-3.01212	-2.33013	-3.01212	-3.01212	1.5812	2.05504	1.35501	1.78343
ENSMUSG00000020155.2	-1.65558	-3.01212	-3.01212	-3.01212	-3.01212	-3.01212	-3.01212	-2.60193	-3.01212	-0.62518	-3.01212	-1.72817	3.61169	1.96074	2.02001	-0.0331585
ENSMUSG00000002980.14	6.05203	6.6216	6.38441	6.59722	5.65165	5.81989	5.69988	6.18842	0.365279	1.19938	0.799862	-0.814372	6.51223	6.09774	5.33554	4.44238
ENSMUSG00000032946.16	-3.01212	-3.01212	-3.01212	-3.01212	-3.01212	-3.01212	-2.33925	-2.02182	-2.34582	-1.51998	-3.01212	-0.604725	3.94125	3.74908	3.87438	3.23507
ENSMUSG00000091694.8	-1.38875	-2.14239	-3.01212	-3.01212	-3.01212	-3.01212	-3.01212	-3.01212	-1.26882	0.13463	-3.01212	-3.01212	3.03402	0.000562279	0.752091	2.41649
ENSMUSG00000022357.2	-3.01212	-1.21222	-1.08681	-0.540483	-0.36996	-0.118289	-2.33925	-0.911593	-3.01212	-3.01212	-3.01212	-3.01212	2.61573	2.38053	1.75246	1.20456
ENSMUSG00000024907.6	-3.01212	-3.01212	-0.51039	-1.16487	-1.80381	-1.43719	-1.25639	-2.02182	-3.01212	-3.01212	-0.880521	0.140515	3.82744	2.97023	3.36415	4.96453
ENSMUSG00000103320.1	-0.644226	-1.6036	-0.396232	1.34445	-0.180966	-3.01212	-1.88219	-0.154446	-3.01212	-3.01212	-3.01212	-3.01212	-0.249798	-0.439365	0.318871	-0.741727
ENSMUSG00000006445.3	6.90614	6.03002	5.8035	6.12114	6.29335	6.22903	6.02602	5.98526	-0.360669	0.229863	-0.353425	0.0191442	5.06854	5.48049	5.31306	5.8308
ENSMUSG00000026308.8	-3.01212	-2.14239	-3.01212	-0.925451	-2.48917	-3.01212	-0.345776	-3.01212	-1.03576	-3.01212	-1.71967	-2.23179	3.39525	2.58402	2.712	2.39064
ENSMUSG00000097896.1	-3.01212	-3.01212	-3.01212	-3.01212	-3.01212	-3.01212	-3.01212	-3.01212	-3.01212	-3.01212	-3.01212	-3.01212	2.28525	-0.621898	0.456466	0.795592
ENSMUSG00000038583.13	-3.01212	-3.01212	-3.01212	-3.01212	-1.34108	-2.43217	-3.01212	-3.01212	-3.01212	-3.01212	-1.45995	-3.01212	3.89853	3.04873	2.2265	1.47443
ENSMUSG00000031165.6	-3.01212	-3.01212	-3.01212	-3.01212	-3.01212	-3.01212	-3.01212	-3.01212	-2.34582	-3.01212	-1.71967	-3.01212	1.81966	1.67423	1.35501	2.19541
ENSMUSG00000019945.10	0.432076	0.32424	-0.191893	-0.720164	-1.55397	-3.01212	-1.02254	-1.60922	-3.01212	-3.01212	-3.01212	-3.01212	-0.805618	0.233492	-0.544447	-3.01212
ENSMUSG00000022519.13	1.62774	1.53247	2.08008	2.42149	1.6334	-0.702243	2.27445	1.36167	-0.835161	0.629738	0.895854	0.928095	5.85641	6.65949	4.31077	4.03008
ENSMUSG00000059887.7	-3.01212	-3.01212	-3.01212	-3.01212	-3.01212	-3.01212	-3.01212	-3.01212	-3.01212	-3.01212	-3.01212	-3.01212	1.2417	0.233492	0.697614	0.335392
ENSMUSG00000009378.3	1.56623	0.32424	1.02263	0.413204	-1.55397	-3.01212	-1.02254	1.11248	-0.835161	-0.802319	-0.729628	-0.814372	2.33735	2.30578	1.66998	2.60815
ENSMUSG00000097336.8	-2.40783	-3.01212	-1.49336	-3.01212	-3.01212	-3.01212	-3.01212	-3.01212	-3.01212	-1.51998	-0.148001	-3.01212	1.92558	1.31634	0.318871	2.07071
ENSMUSG00000100303.1	-3.01212	-3.01212	-3.01212	-3.01212	-3.01212	-3.01212	-3.01212	-3.01212	-3.01212	-2.33013	-0.593034	-3.01212	1.39707	2.19968	1.95182	2.83596
ENSMUSG00000065592.2	0.287122	-0.904672	-1.74963	-2.29006	-3.01212	-3.01212	-3.01212	-3.01212	-0.360669	-0.62518	-1.45995	0.0191442	1.00449	1.71331	1.24535	1.20456
ENSMUSG00000028150.14	4.72783	5.76754	4.96728	5.72848	4.07068	4.01731	4.32278	4.9285	-3.01212	-1.00429	-3.01212	-0.604725	2.57291	3.42342	2.35525	-1.29196
ENSMUSG00000112106.1	3.19407	3.1103	1.82155	2.84981	1.32581	0.296244	0.740532	2.15218	-3.01212	-3.01212	-3.01212	-3.01212	-0.805618	1.63405	-0.00330833	-2.19253
ENSMUSG00000065642.1	-0.0554977	0.20095	-0.191893	-0.236902	-0.587499	-0.439713	-1.53562	-0.291683	-3.01212	-0.802319	-2.03664	-0.421714	2.90185	2.17189	2.16759	3.65985
ENSMUSG00000090053.9	2.31044	2.78498	1.21453	2.5658	0.135836	-1.69922	0.607365	1.42874	0.192332	-0.0770605	0.265366	0.140515	3.46717	3.39966	3.38153	4.36483
ENSMUSG00000022490.6	-1.98322	-3.01212	-3.01212	-1.45209	-3.01212	-2.43217	-1.02254	-0.911593	-1.89177	-3.01212	-2.03664	-2.23179	2.86682	4.27187	2.83066	2.77731
ENSMUSG00000022206.6	0.0380817	2.04384	0.539565	-0.106129	-1.34108	0.366561	-0.487569	-0.612878	-0.360669	0.885131	0.11392	-0.604725	4.27093	4.26531	4.20245	4.52788
ENSMUSG00000109044.1	0.20879	0.20095	0.289602	0.0137699	-0.587499	-3.01212	-3.01212	-1.44011	-3.01212	-3.01212	-3.01212	-3.01212	0.0289644	-1.74062	-1.68414	-3.01212
ENSMUSG00000039470.15	3.33902	3.96431	3.74629	3.74508	2.70358	2.27697	2.58897	2.39514	-3.01212	-3.01212	0.0317853	-0.814372	1.89113	2.33113	1.12666	2.28233
ENSMUSG00000025932.14	-3.01212	-1.21222	-1.49336	-3.01212	-1.80381	-2.43217	-3.01212	-1.80082	-0.231812	-1.00429	-0.880521	-3.01212	4.47077	4.31697	3.77264	3.34685
ENSMUSG00000109136.1	1.17119	2.0075	0.702177	1.38948	1.19542	1.01811	-0.644833	0.876611	-3.01212	-3.01212	-3.01212	-2.23179	0.262487	1.71331	0.456466	0.537393
ENSMUSG00000038725.12	0.995685	2.50122	1.61925	2.54605	-0.0950089	-2.43217	-0.0981925	0.999361	-2.34582	-0.195822	-3.01212	-1.05975	0.366451	0.121723	1.88025	0.222688
ENSMUSG00000034990.15	-0.379307	-0.248443	-0.51039	-0.925451	-0.843766	-0.565015	-0.487569	-1.15178	-3.01212	-1.86892	0.11392	0.0191442	3.75266	3.95877	2.72568	3.72337
ENSMUSG00000012819.15	0.563787	1.76789	-0.0996431	0.124464	-0.27237	-3.01212	-1.25639	-1.02669	-0.502173	-1.23922	-0.353425	-1.05975	2.28525	2.64593	1.72549	2.19541
ENSMUSG00000099568.1	-3.01212	-3.01212	-3.01212	-1.81107	-3.01212	-3.01212	-3.01212	-3.01212	-1.89177	0.629738	0.11392	-1.05975	3.26679	4.6895	3.12709	4.58599
ENSMUSG00000088958.1	0.125959	0.97809	-0.770002	-0.236902	-3.01212	-1.21552	-2.33925	-1.02669	-1.89177	-1.23922	-1.23992	-1.35559	0.869455	1.41447	1.20686	1.42435
ENSMUSG00000112741.1	3.37533	3.68259	2.119	2.42149	1.58213	-1.02342	1.07912	1.68798	-3.01212	-3.01212	-2.03664	-2.23179	0.0289644	-0.439365	0.0842284	0.222688
ENSMUSG00000048458.8	0.0380817	-0.904672	0.649983	-0.925451	-0.0138868	-0.0253061	0.381281	-1.02669	-1.26882	-0.467432	0.697025	-0.814372	4.75083	5.39593	4.38159	5.37374
ENSMUSG00000025348.9	1.50199	1.4804	0.59583	1.90574	0.563459	1.49702	1.686	1.19186	2.84434	1.74208	2.18767	2.32644	7.70094	7.92368	7.5458	7.64243
ENSMUSG00000035829.13	4.40672	4.48397	4.26308	4.56277	3.78354	3.39924	3.89295	4.24156	-1.54693	-2.33013	-3.01212	-3.01212	2.05569	0.8393	0.997319	1.78343
ENSMUSG00000029602.11	4.36217	4.60441	4.57441	4.98205	3.09049	2.54298	3.23343	3.78023	-3.01212	-1.51998	-3.01212	-3.01212	0.79688	-1.37002	0.0842284	1.52284
ENSMUSG00000045103.17	4.70305	4.95857	4.52093	4.91818	3.7138	3.58029	4.11157	3.39491	5.28191	5.1732	4.6391	5.13248	9.513	9.89445	9.19731	9.43637
ENSMUSG00000040447.15	7.35398	7.21943	6.84098	7.90235	5.714	4.84938	5.40614	6.31496	-0.360669	2.44433	0.64272	0.140515	4.68197	4.35454	4.48171	4.46733
ENSMUSG00000039167.11	-1.16365	-0.904672	-2.06148	-0.925451	-3.01212	-3.01212	-3.01212	-1.02669	-3.01212	-1.23922	-0.729628	-3.01212	1.18595	0.524673	-0.418764	0.628691
ENSMUSG00000034161.7	0.684473	1.58273	1.41549	1.74177	-1.34108	-1.02342	-0.487569	0.594494	-3.01212	-3.01212	-2.44346	-1.72817	0.366451	0.8393	-1.00456	-0.529412
ENSMUSG00000110278.1	-1.98322	-2.14239	-3.01212	-2.29006	-3.01212	-3.01212	-3.01212	-3.01212	-1.89177	-2.33013	-1.45995	0.140515	0.554287	2.30578	1.48935	3.58204
ENSMUSG00000027536.6	7.51624	8.04599	7.10666	7.2876	6.76281	6.79618	6.4952	6.69125	-3.01212	1.19938	-0.729628	-1.72817	3.65339	3.41159	3.48969	1.56967
ENSMUSG00000025429.8	3.18387	2.52712	2.47454	2.69698	2.80767	1.97327	2.01002	2.07052	-0.835161	-3.01212	-1.04906	-0.421714	3.29341	3.77702	2.4071	2.99883
ENSMUSG00000031626.17	8.28856	8.24832	7.85865	7.79295	7.25791	6.51875	6.99663	6.78382	3.33517	1.33408	2.88175	1.43468	7.66252	6.68306	6.81412	5.33021
ENSMUSG00000037754.13	-1.98322	-0.651304	-1.49336	-0.540483	-3.01212	-2.43217	-1.88219	-2.02182	-3.01212	-0.0770605	-2.03664	-1.35559	1.29537	1.89427	0.641	1.42435
ENSMUSG00000041189.9	5.50643	5.56992	5.34098	5.56144	4.87347	5.17498	5.14894	5.39753	1.01131	0.0326641	1.02883	0.140515	5.92825	5.58691	5.8181	5.29231
ENSMUSG00000079428.8	-3.01212	-2.14239	-3.01212	-3.01212	-3.01212	-3.01212	-3.01212	-3.01212	-3.01212	-3.01212	-3.01212	-3.01212	1.29537	2.54121	-2.00708	-0.741727
ENSMUSG00000031448.12	-3.01212	-3.01212	-3.01212	-2.29006	-3.01212	-3.01212	-3.01212	-3.01212	-2.34582	-3.01212	-3.01212	-0.814372	1.85584	3.15191	-0.544447	0.872319
ENSMUSG00000050751.14	-3.01212	-3.01212	-2.45988	-2.29006	-3.01212	-2.43217	-3.01212	-3.01212	-3.01212	-3.01212	-2.03664	-0.814372	1.06755	1.26465	1.42374	1.82263
ENSMUSG00000022836.10	0.563787	0.733098	0.146248	2.18654	-0.70995	-3.01212	2.77123	1.05703	4.40272	5.08361	5.07814	5.56262	10.0432	9.33728	8.93917	8.48286
ENSMUSG00000021379.1	-1.38875	-0.435857	-1.49336	-0.380722	-1.80381	-3.01212	-1.88219	-2.28291	2.53588	3.08986	2.33193	2.24758	5.71832	6.41766	5.81331	5.94844
ENSMUSG00000104828.1	-0.644226	-2.14239	-3.01212	-3.01212	-3.01212	-3.01212	-3.01212	-2.60193	-3.01212	-3.01212	-3.01212	-3.01212	-0.595643	1.41447	-2.4238	0.439925
ENSMUSG00000032033.11	5.65415	6.63506	5.45374	6.41185	3.98939	3.18246	3.81958	4.97972	-3.01212	0.0326641	0.0317853	-1.72817	1.92558	3.09385	1.48935	0.872319
ENSMUSG00000029168.14	3.94551	4.16733	3.05878	2.13459	4.09375	2.12297	3.48192	3.19107	-1.26882	-3.01212	-3.01212	-1.05975	1.5812	2.47453	2.10618	2.60815
ENSMUSG00000027792.11	2.82545	2.55256	2.84328	2.18654	0.135836	-1.21552	0.919736	-0.612878	1.76477	1.15153	1.36702	1.73371	4.00707	4.86463	3.3107	3.37349
ENSMUSG00000038146.7	7.19545	7.3967	7.20434	7.45119	7.0425	6.56621	6.69509	7.15826	4.89775	4.31475	4.88699	4.14121	9.56514	9.93441	9.57242	9.389
ENSMUSG00000110101.1	-3.01212	-3.01212	-3.01212	-3.01212	-3.01212	-3.01212	-3.01212	-3.01212	-3.01212	-3.01212	-1.23992	-3.01212	1.5812	1.89427	0.389308	1.31863
ENSMUSG00000078486.3	0.361419	0.97809	0.980979	1.43315	-0.180966	-0.118289	1.12856	0.632926	-1.89177	-2.33013	0.0317853	0.0191442	3.25329	4.61921	2.96357	2.87377
ENSMUSG00000028525.16	7.8112	8.94568	7.92775	8.29148	6.50427	6.7906	6.95527	6.81236	4.46583	4.59965	4.79661	3.75114	8.27062	8.43813	8.35357	8.59429
ENSMUSG00000045903.8	-3.01212	-3.01212	-3.01212	-3.01212	-3.01212	-3.01212	-3.01212	-3.01212	-3.01212	-1.51998	-3.01212	-3.01212	1.18595	1.55019	0.520636	0.945171
ENSMUSG00000030724.7	-3.01212	-3.01212	-3.01212	-3.01212	-3.01212	-3.01212	-3.01212	-3.01212	-3.01212	-3.01212	-3.01212	-3.01212	-0.103694	-0.277354	1.04173	0.628691
ENSMUSG00000045659.18	5.93678	6.34959	5.68692	6.34341	5.61066	5.16515	5.15194	5.68842	-3.01212	-0.62518	-1.04906	-3.01212	1.66515	2.68578	2.53689	0.872319
ENSMUSG00000075585.3	1.85046	2.42062	1.74897	2.84981	1.01389	1.58813	1.75058	1.93867	-3.01212	0.13463	0.265366	-0.604725	4.04673	4.06079	3.32874	2.60815
ENSMUSG00000033182.12	-3.01212	-2.14239	-1.27581	-2.29006	-3.01212	-3.01212	-2.33925	-2.02182	-3.01212	-2.33013	-3.01212	-3.01212	2.28525	1.89427	-0.544447	-2.19253
ENSMUSG00000056602.11	3.97539	4.48397	3.85978	6.23192	4.62385	3.22093	4.31212	5.16652	1.93914	3.1998	2.47866	2.70657	8.05951	7.90005	7.40308	7.82663
ENSMUSG00000021478.5	-3.01212	-3.01212	-3.01212	-1.81107	-3.01212	-3.01212	0.675485	-3.01212	0.0974055	-0.467432	-2.03664	-0.604725	4.18822	4.51799	4.36857	5.15317
ENSMUSG00000074676.2	-0.644226	-0.435857	-0.0129387	3.16677	-1.34108	-3.01212	-1.88219	1.66961	1.15965	0.825395	1.29842	0.859033	4.29747	4.26531	4.11682	4.74236
ENSMUSG00000062694.7	-3.01212	-3.01212	-3.01212	-3.01212	-3.01212	-3.01212	-3.01212	-3.01212	-3.01212	-3.01212	-1.04906	-1.72817	3.25329	2.35604	1.55211	0.100429
ENSMUSG00000045319.13	5.64488	6.16191	5.20289	5.71085	4.57224	4.62751	4.81324	5.09948	-3.01212	-1.51998	-3.01212	-3.01212	1.06755	1.03711	1.66998	-1.67309
ENSMUSG00000028524.21	-2.40783	-2.14239	-1.27581	-0.720164	-1.55397	-3.01212	-0.487569	-2.60193	1.6356	2.82594	1.61281	3.28237	6.36312	7.21606	6.30513	7.27128
ENSMUSG00000020123.6	-3.01212	-3.01212	-3.01212	-0.540483	-3.01212	-3.01212	-1.02254	-3.01212	1.37731	1.83589	1.7216	1.57049	6.72643	6.57845	6.46961	6.11162
ENSMUSG00000014773.13	2.71644	2.60214	2.50424	1.51671	0.334787	-2.43217	1.12856	-0.0291378	0.958271	0.825395	2.08958	1.77178	4.23704	4.60888	3.37287	3.39965
ENSMUSG00000041696.14	-2.40783	-0.248443	-0.51039	-0.540483	-3.01212	-1.69922	-0.821361	-0.0904321	1.49371	1.80529	0.402413	1.33648	5.87636	5.7672	5.41998	5.82115
ENSMUSG00000033006.9	7.29891	7.76847	7.07175	7.84237	5.42128	4.33921	5.41861	6.03633	-3.01212	0.697948	-0.729628	-0.814372	2.14611	1.09745	2.61245	0.795592
ENSMUSG00000029862.15	-0.968984	-1.21222	-1.74963	-0.380722	-0.0950089	-2.01964	-3.01212	-1.15178	-3.01212	-1.86892	-3.01212	-1.05975	2.84898	1.67423	0.389308	-0.0331585
ENSMUSG00000020083.13	2.43609	2.11387	1.91297	2.50572	2.51143	2.39942	2.94689	2.12547	-3.01212	-3.01212	-3.01212	-2.23179	-0.412382	2.56277	-0.00330833	3.29204
ENSMUSG00000064442.1	-0.155571	0.641227	-2.06148	0.227267	-1.80381	-2.43217	-3.01212	-1.28875	-0.659081	0.482807	-0.729628	-0.421714	3.37045	2.27998	1.9045	2.87377
ENSMUSG00000030047.14	-2.40783	-1.6036	-3.01212	-3.01212	-3.01212	-3.01212	-3.01212	-3.01212	-1.03576	-1.23922	-3.01212	-3.01212	1.66515	1.26465	0.520636	0.335392
ENSMUSG00000032783.8	0.287122	-1.6036	1.35156	1.51671	-2.48917	-1.21552	0.919736	-0.221434	-3.01212	-2.33013	-3.01212	-3.01212	0.0289644	-0.439365	-1.19757	0.100429
ENSMUSG00000082794.1	-1.98322	-0.651304	-3.01212	-3.01212	-3.01212	-3.01212	-3.01212	-2.28291	-1.03576	-3.01212	-1.45995	-1.72817	1.74447	2.19968	2.12694	0.439925
ENSMUSG00000042828.12	-1.38875	-2.14239	-0.51039	-1.45209	-1.55397	-0.702243	-1.02254	-2.60193	-1.54693	-1.00429	-2.44346	-1.35559	2.73707	3.59018	2.68425	1.96957
ENSMUSG00000034981.9	5.15343	5.25437	5.34509	5.34703	5.28364	5.58755	5.3783	5.06827	1.41716	3.01161	1.77307	1.48138	7.07895	7.53996	7.33333	7.07526
ENSMUSG00000102831.1	0.125959	0.543105	-0.919727	-0.380722	-1.55397	-3.01212	-2.33925	-0.525631	-0.502173	0.558142	-0.353425	-0.421714	2.31154	2.835	1.92835	4.13502
ENSMUSG00000054459.7	-3.01212	-3.01212	-3.01212	-3.01212	-3.01212	-3.01212	-3.01212	-3.01212	-2.34582	-1.23922	-3.01212	-1.72817	2.11659	2.66599	0.520636	2.85499
ENSMUSG00000026832.12	7.67489	8.04711	7.20998	7.54746	5.64229	3.88582	5.35512	5.95903	-0.835161	0.629738	-2.44346	-2.23179	1.06755	1.75136	0.951495	1.42435
ENSMUSG00000051054.3	-1.65558	-0.904672	-1.27581	-0.540483	-3.01212	-3.01212	-1.53562	-2.60193	-1.89177	-3.01212	-2.44346	-1.35559	-0.249798	1.09745	-2.4238	1.61503
ENSMUSG00000027196.11	-0.505694	-0.904672	-1.74963	-0.720164	-3.01212	-0.85391	-1.88219	-1.80082	-3.01212	-1.86892	-2.03664	-3.01212	0.554287	-0.830917	0.389308	1.14395
ENSMUSG00000098236.1	-3.01212	-3.01212	-3.01212	-3.01212	-3.01212	-2.43217	-3.01212	-3.01212	-3.01212	-3.01212	-2.03664	-3.01212	0.869455	1.96074	0.520636	1.52284
ENSMUSG00000040747.9	-2.40783	-3.01212	-3.01212	-3.01212	-3.01212	-3.01212	-3.01212	-3.01212	-1.26882	-3.01212	-3.01212	-3.01212	1.06755	0.121723	-0.418764	2.03778
ENSMUSG00000054083.8	0.432076	1.18745	-0.634364	0.323229	-0.180966	-3.01212	-0.644833	-1.60922	-3.01212	-1.00429	-3.01212	-3.01212	0.366451	-1.07543	-0.544447	-1.29196
ENSMUSG00000104576.1	2.55167	2.65007	2.06022	1.8744	2.27363	1.10295	1.58335	1.61305	-0.835161	-3.01212	-3.01212	-3.01212	1.18595	0.690547	-0.00330833	1.93421
ENSMUSG00000027452.11	5.25924	5.086	4.95926	5.4986	3.34234	2.06071	2.91906	3.69198	1.56639	1.33408	0.985855	-0.113383	4.34279	4.76584	3.77264	3.46304
ENSMUSG00000041347.5	-3.01212	-3.01212	-3.01212	-2.29006	-3.01212	-2.43217	-3.01212	-2.02182	-1.89177	-3.01212	-2.44346	-3.01212	2.36272	1.41447	2.59765	0.795592
ENSMUSG00000020395.13	-3.01212	-3.01212	-3.01212	-2.29006	-3.01212	-2.43217	-3.01212	-3.01212	-3.01212	-1.00429	-3.01212	-3.01212	1.92558	-0.621898	1.31937	1.47443
ENSMUSG00000067081.12	-3.01212	-3.01212	-3.01212	-3.01212	-3.01212	-3.01212	-3.01212	-3.01212	-3.01212	-3.01212	-3.01212	-3.01212	1.2417	1.92789	0.166756	-2.19253
ENSMUSG00000018459.15	-2.40783	-3.01212	-1.74963	-0.925451	-0.0950089	-1.21552	-0.0981925	-1.02669	-3.01212	-3.01212	-3.01212	-3.01212	2.11659	2.17189	1.95182	3.52376
ENSMUSG00000024593.15	-3.01212	-3.01212	-2.45988	-2.29006	-3.01212	-3.01212	-1.53562	-2.28291	-0.360669	0.229863	1.29842	2.04484	6.17011	6.46709	6.02168	5.45707
ENSMUSG00000059408.2	-1.38875	-3.01212	-3.01212	-3.01212	-0.991275	-1.43719	-3.01212	-2.60193	-2.34582	-3.01212	-3.01212	-3.01212	3.49036	1.31634	2.2265	0.439925
ENSMUSG00000031994.13	2.13092	2.7191	2.3492	2.3088	0.205246	-0.118289	1.78182	1.47178	-0.113527	1.97983	1.49514	1.88032	5.07622	5.29326	4.90179	4.41699
ENSMUSG00000103772.1	-0.263106	0.20095	-0.191893	0.227267	-1.80381	-3.01212	-0.644833	-0.805	2.38328	2.52164	2.08958	1.91476	4.94384	5.67121	4.57154	6.17358
ENSMUSG00000050592.8	-1.98322	-3.01212	-3.01212	-3.01212	-3.01212	-3.01212	-1.88219	-3.01212	-3.01212	-1.86892	-3.01212	-3.01212	1.29537	0.8393	0.389308	0.439925
ENSMUSG00000106871.1	-3.01212	-3.01212	-3.01212	-3.01212	-3.01212	-3.01212	-3.01212	-3.01212	-3.01212	-3.01212	-3.01212	-3.01212	1.00449	1.03711	0.997319	-2.19253
ENSMUSG00000026062.12	1.12927	1.37025	0.649983	1.20025	-1.34108	-1.69922	-1.88219	-0.36553	-1.26882	-3.01212	-0.880521	-3.01212	1.5812	0.433989	0.855235	-3.01212
ENSMUSG00000030353.15	4.71372	4.81878	4.28463	4.89884	3.68372	2.52771	3.46277	3.76301	-3.01212	-1.23922	-3.01212	-2.23179	1.34712	0.524673	0.166756	-0.18039
ENSMUSG00000038677.13	-0.0554977	2.04384	0.219705	1.84237	-0.843766	-0.565015	0.297295	1.13943	-1.54693	-0.325245	-0.729628	0.453249	3.64308	3.97494	3.48969	3.03265
ENSMUSG00000058975.7	-3.01212	-3.01212	-2.45988	-3.01212	-2.10617	-1.21552	-3.01212	-3.01212	-3.01212	-3.01212	-3.01212	-3.01212	1.9921	1.50635	-0.196133	1.56967
ENSMUSG00000102566.1	-0.379307	-2.14239	-1.74963	-0.380722	-3.01212	-2.01964	-3.01212	-2.02182	-3.01212	-0.62518	-3.01212	-1.35559	-2.22711	1.26465	-0.418764	1.26273
ENSMUSG00000051517.14	0.74123	0.437819	1.56391	0.323229	-0.587499	-0.118289	0.460644	0.514414	-0.502173	-0.802319	-3.01212	-2.23179	1.34712	2.08515	2.10618	2.22497
ENSMUSG00000041992.8	5.02217	5.73457	4.46915	5.41667	2.89429	2.01765	2.49784	4.11491	1.20588	1.41736	1.26286	1.05703	4.71681	4.79802	3.3107	4.6636
ENSMUSG00000109320.1	2.10953	1.05131	0.481016	1.14879	0.760796	-2.43217	-0.21668	-0.525631	-3.01212	-3.01212	-3.01212	-3.01212	0.463423	-1.74062	-0.303158	-3.01212
ENSMUSG00000037166.5	-0.0554977	0.733098	-0.919727	0.227267	-0.27237	-1.21552	0.113061	0.0861513	-1.26882	-0.325245	-0.353425	0.140515	4.67186	4.17719	4.34661	3.85208
ENSMUSG00000020709.15	-0.263106	-0.904672	1.10248	0.725688	0.974673	0.617869	1.17636	2.05645	-0.113527	0.319197	-0.880521	-0.814372	5.53246	5.85283	5.4553	6.28302
ENSMUSG00000050556.9	3.81278	3.3468	3.30648	3.50019	1.84391	-1.02342	2.06184	2.0134	2.0699	0.763079	0.985855	1.38642	5.05693	4.82949	4.25998	2.39064
ENSMUSG00000060600.15	1.95013	2.30562	1.97793	2.42149	2.60429	1.95056	2.35974	2.3612	2.09469	0.763079	1.74757	1.11742	7.62829	8.26563	6.22072	5.14159
ENSMUSG00000034911.8	-1.16365	-0.904672	-1.74963	-3.01212	-2.10617	-3.01212	-3.01212	-0.911593	-3.01212	-3.01212	-0.880521	-1.35559	1.74447	1.59273	1.20686	0.222688
ENSMUSG00000027435.8	-0.797486	-1.21222	-0.919727	-0.720164	-0.843766	-1.43719	-3.01212	-0.443361	-0.502173	-0.325245	0.941556	-0.113383	4.56118	4.43858	4.93748	2.9287
ENSMUSG00000050921.12	-3.01212	-3.01212	-3.01212	-3.01212	-3.01212	-3.01212	-3.01212	-3.01212	-3.01212	-3.01212	-3.01212	-3.01212	1.12797	-0.830917	-1.00456	1.70169
ENSMUSG00000028475.9	2.04336	2.8885	1.1408	0.227267	-1.80381	-3.01212	-0.821361	-3.01212	2.4616	1.97983	2.02736	1.6544	1.95922	2.19968	1.95182	2.58554
ENSMUSG00000085886.1	-1.98322	-0.651304	-1.49336	-2.29006	-1.80381	-0.702243	-3.01212	-1.28875	-3.01212	-3.01212	-3.01212	-3.01212	-1.34794	0.97414	0.582073	0.872319
ENSMUSG00000062184.11	-3.01212	-3.01212	-3.01212	-1.81107	-3.01212	-2.01964	-1.88219	-3.01212	-1.26882	-1.86892	0.941556	-0.421714	4.53353	4.21172	4.60152	4.14278
ENSMUSG00000054342.8	6.25812	5.99333	5.76568	6.32903	4.49812	2.14315	4.19517	4.67817	-3.01212	-0.467432	-2.03664	-2.23179	0.869455	-1.07543	0.855235	0.795592
ENSMUSG00000098318.7	0.125959	0.641227	1.74897	1.67058	-0.474633	-0.439713	0.297295	1.08502	-3.01212	-2.33013	-3.01212	-2.23179	0.79688	0.524673	-0.418764	0.537393
ENSMUSG00000111907.1	-2.40783	-0.435857	-1.27581	-1.45209	-2.48917	-2.43217	-3.01212	-3.01212	-0.835161	-1.51998	-3.01212	-1.72817	0.639764	1.50635	0.318871	-1.67309
ENSMUSG00000097789.2	-3.01212	-3.01212	-3.01212	-1.45209	-3.01212	-3.01212	-2.33925	-3.01212	-2.34582	-3.01212	-2.03664	-3.01212	1.44535	1.09745	-0.682134	1.65901
ENSMUSG00000026141.13	-3.01212	-3.01212	-3.01212	-3.01212	-3.01212	-3.01212	-3.01212	-3.01212	-1.26882	-0.0770605	-1.04906	-3.01212	4.02306	2.78084	2.67018	2.13441
ENSMUSG00000031147.8	-0.379307	-0.0825995	0.702177	0.57789	-0.474633	-0.85391	-1.88219	0.385288	-3.01212	-3.01212	-3.01212	-3.01212	0.0289644	0.609992	-0.0965014	-2.19253
ENSMUSG00000085519.1	-3.01212	-3.01212	-3.01212	-3.01212	-1.55397	-3.01212	-2.33925	-3.01212	-3.01212	-2.33013	-3.01212	-2.23179	2.31154	2.08515	1.6414	1.78343
ENSMUSG00000028776.14	4.38016	3.6238	5.19152	4.94104	5.09766	5.5427	5.69373	5.46299	-0.502173	1.05079	1.40013	0.453249	6.72398	6.45273	6.48577	6.39616
ENSMUSG00000102145.1	1.82443	1.97023	1.31851	1.90574	-0.36996	-2.43217	0.535869	-0.612878	1.85459	1.67597	1.33313	1.6946	4.12292	4.49574	2.86814	4.50998
ENSMUSG00000020062.7	7.51319	8.51093	7.94443	7.20498	5.43036	5.28573	6.18198	5.34496	-3.01212	0.825395	-0.593034	-3.01212	-1.72157	1.41447	2.16759	0.714553
ENSMUSG00000104034.1	-3.01212	-3.01212	-3.01212	-3.01212	-3.01212	-3.01212	-3.01212	-3.01212	-0.360669	-3.01212	-0.468261	-1.05975	4.29747	2.88721	2.1875	2.67393
ENSMUSG00000026413.12	7.37823	7.58877	6.77702	7.60049	5.86641	4.50816	5.51704	6.22111	-3.01212	0.40332	-3.01212	-0.604725	-0.805618	1.09745	1.75246	0.872319
ENSMUSG00000020374.16	4.77277	5.13734	3.84825	4.6111	2.93572	1.29549	2.207	3.29659	-1.89177	-1.23922	-3.01212	-1.72817	1.78256	0.233492	-1.19757	1.08069
ENSMUSG00000021708.17	-3.01212	-3.01212	-3.01212	-1.45209	-3.01212	-3.01212	-3.01212	-1.60922	-2.34582	-0.195822	-2.03664	-3.01212	1.89113	3.00214	2.37274	1.74314
ENSMUSG00000003476.16	-3.01212	-3.01212	-2.06148	-3.01212	-3.01212	-3.01212	-3.01212	-3.01212	-1.26882	-1.86892	-3.01212	-2.23179	2.52877	1.82459	0.804584	-0.529412
ENSMUSG00000092134.1	1.0861	1.67828	1.10248	0.497896	-0.991275	0.144409	0.113061	-0.805	-2.34582	-1.51998	-1.71967	-1.72817	1.29537	0.97414	1.35501	0.628691
ENSMUSG00000038349.10	1.85046	3.12733	1.9566	2.08069	0.760796	-2.01964	0.535869	-0.805	4.03119	3.34514	3.8397	3.3214	6.08123	6.11972	5.64178	5.68421
ENSMUSG00000059003.12	-3.01212	-3.01212	-3.01212	-1.16487	-3.01212	-3.01212	-3.01212	-2.02182	-3.01212	-3.01212	-2.44346	-3.01212	1.18595	-0.439365	0.456466	0.100429
ENSMUSG00000024065.7	4.42415	4.05611	3.48839	4.46622	2.35223	-0.0253061	1.90043	3.19749	0.659171	2.05977	0.402413	1.73371	4.06229	4.14896	3.54473	4.50998
ENSMUSG00000028005.13	1.32763	1.31185	0.289602	0.92237	-2.48917	-2.01964	0.208117	-0.705743	5.20146	4.63488	4.60755	4.70075	7.2035	7.37457	6.81652	7.23088
ENSMUSG00000085289.1	0.0380817	0.20095	-0.770002	-0.236902	-2.48917	-2.43217	-3.01212	-0.705743	-0.502173	-3.01212	-0.729628	-0.604725	1.2417	-0.131714	0.456466	0.945171
ENSMUSG00000031637.13	0.0380817	-2.14239	-0.770002	-0.925451	-2.48917	-0.439713	-2.33925	-0.221434	-1.89177	-1.51998	-2.03664	-3.01212	2.52877	2.22695	0.997319	0.335392
ENSMUSG00000024610.14	1.12927	0.819468	0.938095	1.29796	0.395442	-0.217681	0.919736	0.339544	0.0974055	-0.325245	-0.729628	-1.35559	4.52794	2.7053	2.5827	4.52194
ENSMUSG00000051998.14	-3.01212	-0.651304	-1.49336	-0.380722	-3.01212	-3.01212	-3.01212	-3.01212	-1.89177	-1.00429	-1.04906	-0.814372	1.12797	0.000562279	0.244817	1.01452
ENSMUSG00000035407.8	5.13237	5.41209	5.15219	5.04673	3.17941	2.52771	3.81204	3.70556	0.0974055	0.997659	-0.593034	0.252463	2.83092	3.33847	3.54473	2.96419
ENSMUSG00000020140.15	2.32908	4.02918	1.31851	-0.236902	-0.587499	-0.32443	-0.487569	-1.80082	2.09469	5.1702	1.96233	1.05703	3.30654	6.08662	4.06933	5.43194
ENSMUSG00000087410.7	-3.01212	-3.01212	-3.01212	-3.01212	-3.01212	-3.01212	-3.01212	-3.01212	-3.01212	-3.01212	-2.44346	-3.01212	2.55101	-0.621898	0.520636	-0.990769
ENSMUSG00000104271.1	-3.01212	-3.01212	-3.01212	-3.01212	-3.01212	-3.01212	-3.01212	-3.01212	-1.54693	-3.01212	-2.44346	-3.01212	1.06755	2.11465	-0.196133	1.37246
ENSMUSG00000002699.13	-3.01212	-3.01212	-2.45988	-1.81107	-3.01212	-3.01212	-1.25639	-1.60922	-3.01212	-3.01212	-3.01212	-1.72817	1.39707	0.337221	1.55211	1.20456
ENSMUSG00000051397.5	7.90617	7.74314	7.40416	7.34087	7.56235	6.88421	7.01974	6.66888	-3.01212	-0.325245	-2.03664	-3.01212	-0.249798	2.60495	2.80512	-0.18039
ENSMUSG00000034958.11	-3.01212	-3.01212	-3.01212	-1.81107	-3.01212	-3.01212	-3.01212	-3.01212	-3.01212	-2.33013	-1.71967	-2.23179	0.938553	0.97414	0.582073	0.795592
ENSMUSG00000104388.1	1.95013	2.36427	1.25003	1.84237	-0.36996	-1.02342	-0.0981925	1.21737	3.83919	3.61585	3.58277	3.80722	6.062	7.05994	6.26939	7.68026
ENSMUSG00000057182.14	-3.01212	-3.01212	-3.01212	-1.16487	-0.70995	-3.01212	-1.53562	-0.911593	-2.34582	0.482807	-2.44346	-1.05975	4.96055	5.3778	4.27865	4.52194
ENSMUSG00000065445.3	-2.40783	-1.6036	-1.08681	-0.236902	-2.48917	-3.01212	-3.01212	-2.28291	-0.360669	1.05079	0.64272	1.61305	3.44359	2.81717	2.10618	5.0701
ENSMUSG00000064451.1	4.55656	4.54861	3.17414	3.77932	2.78518	2.90379	3.11576	3.38368	3.77929	3.65069	3.05808	4.01989	7.98695	7.42179	6.40626	8.83525
ENSMUSG00000030701.17	6.9883	6.69198	6.69488	6.92333	5.44479	3.7543	5.0206	5.5659	-1.26882	0.0326641	-0.0553091	0.710121	3.35789	2.93759	2.67018	2.31018
ENSMUSG00000085609.1	-0.644226	-2.14239	-0.919727	-0.380722	-0.70995	-1.21552	-1.25639	-1.80082	-0.231812	1.4961	0.335516	1.61305	5.13628	5.54149	4.62725	5.74413
ENSMUSG00000083633.2	-3.01212	-3.01212	-3.01212	-3.01212	-3.01212	-3.01212	-3.01212	-3.01212	-3.01212	-3.01212	-3.01212	-3.01212	0.72046	-1.07543	-0.682134	0.945171
ENSMUSG00000036169.5	1.62774	2.24449	1.72395	2.67896	-0.587499	-1.43719	0.675485	0.706849	-3.01212	-0.325245	-0.353425	-3.01212	0.869455	-1.07543	0.582073	0.628691
ENSMUSG00000001622.15	9.63663	9.82964	9.07648	9.58778	7.49161	5.75583	7.26331	7.82017	-2.34582	1.8952	-0.593034	0.54405	0.0289644	1.21104	3.28322	3.65985
ENSMUSG00000022332.7	4.57619	5.03727	4.67578	5.32981	2.69153	1.55839	2.93304	4.41147	3.27137	4.59519	3.54626	3.81635	6.42913	7.18425	6.5997	7.3379
ENSMUSG00000057337.13	-3.01212	-3.01212	-1.27581	-1.45209	-3.01212	-2.01964	-3.01212	-3.01212	0.444553	-2.33013	-0.353425	-0.814372	1.95922	2.11465	2.73923	2.99883
ENSMUSG00000054360.4	-2.40783	-3.01212	-1.74963	-2.29006	-3.01212	-3.01212	-3.01212	-2.02182	-1.54693	-3.01212	-1.71967	-1.05975	-0.805618	2.14355	0.855235	2.83596
ENSMUSG00000043088.16	5.24949	5.39813	5.3695	5.51647	5.1883	4.69739	5.06889	5.07527	-1.89177	-2.33013	-3.01212	-3.01212	0.463423	0.690547	1.61225	0.335392
ENSMUSG00000045954.7	6.56467	7.08532	5.84762	5.67492	4.47371	2.58782	3.51947	4.22593	4.89069	4.54515	4.39813	3.632	6.94578	7.28498	6.72586	6.3074
ENSMUSG00000028463.14	1.21192	1.63129	1.10248	1.09543	0.27147	-2.43217	0.381281	-0.36553	-3.01212	-3.01212	-1.23992	-3.01212	-2.22711	0.121723	0.0842284	-0.990769
ENSMUSG00000025165.12	-1.98322	-1.6036	-1.49336	-0.925451	-0.991275	-3.01212	-1.25639	-2.02182	-1.54693	-0.467432	-1.04906	-3.01212	1.12797	2.64593	2.5827	2.03778
ENSMUSG00000100393.1	-1.16365	0.437819	-0.634364	0.413204	-3.01212	-3.01212	-2.33925	-0.443361	-2.34582	-1.86892	-1.23992	-0.814372	0.72046	-0.830917	-1.19757	1.78343
ENSMUSG00000104213.5	-3.01212	-3.01212	-3.01212	-3.01212	-3.01212	-3.01212	-3.01212	-3.01212	-3.01212	-0.467432	-3.01212	-3.01212	0.262487	0.8393	0.456466	1.74314
ENSMUSG00000039372.5	-3.01212	-2.14239	-3.01212	-3.01212	-3.01212	-3.01212	-3.01212	-3.01212	-3.01212	-3.01212	-3.01212	-3.01212	1.18595	0.000562279	-0.682134	-2.19253
ENSMUSG00000051314.11	-3.01212	-3.01212	-3.01212	-3.01212	-3.01212	-3.01212	-2.33925	-2.02182	-3.01212	-3.01212	-3.01212	-3.01212	0.554287	0.233492	1.12666	1.70169
ENSMUSG00000041378.1	-3.01212	-3.01212	-3.01212	-3.01212	-3.01212	-3.01212	-3.01212	-2.02182	-3.01212	-3.01212	-3.01212	-3.01212	2.50619	0.000562279	-0.83436	0.945171
ENSMUSG00000061578.8	0.499434	-0.248443	-0.770002	-0.540483	1.19542	0.144409	0.974844	2.11193	-2.34582	-0.802319	-1.45995	-2.23179	3.79054	3.52577	4.84025	4.60859
ENSMUSG00000104967.1	-1.98322	-0.0825995	-3.01212	-0.236902	-3.01212	-2.43217	-3.01212	-0.911593	-2.34582	0.319197	-0.880521	-2.23179	1.66515	1.59273	1.48935	2.60815
ENSMUSG00000044461.5	3.16325	3.14416	3.76481	4.33425	2.44123	2.55808	2.08707	3.67366	-1.54693	0.885131	-3.01212	-3.01212	2.05569	2.74356	0.804584	0.100429
ENSMUSG00000022899.8	5.40689	5.41556	4.93765	5.24046	3.43915	3.01742	3.33169	3.5026	-3.01212	1.41736	-3.01212	-1.72817	-0.412382	3.49245	1.95182	-3.01212
ENSMUSG00000077222.1	2.2334	1.93197	0.356269	1.51671	0.509598	0.296244	1.35315	0.706849	1.01131	0.763079	1.22639	0.786497	5.74026	4.76584	3.27394	6.44564
ENSMUSG00000002020.15	7.20304	7.08204	6.44405	6.77107	5.33681	3.72783	4.73559	5.32015	0.903207	2.15991	1.55518	1.05703	4.78875	4.36685	3.18763	4.7777
ENSMUSG00000024304.14	-3.01212	-1.6036	-0.919727	-1.16487	-3.01212	-0.702243	-1.25639	-3.01212	1.06247	2.36263	2.06913	1.43468	4.9012	5.88742	5.49577	5.76189
ENSMUSG00000076609.2	-3.01212	-2.14239	0.068849	-3.01212	0.453649	-1.69922	-3.01212	-3.01212	-3.01212	-3.01212	-1.23992	-3.01212	0.463423	0.97414	1.24535	1.20456
ENSMUSG00000051537.9	1.82443	0.819468	2.06022	2.52602	2.60429	2.64552	2.31772	2.94601	-1.54693	0.825395	-0.593034	-1.72817	5.01355	5.20002	4.09063	4.2545
ENSMUSG00000005672.12	9.59813	10.2003	9.64492	9.87309	7.58653	6.25244	7.67147	8.20024	-0.113527	3.12744	1.15059	1.17538	2.65732	4.2784	4.20245	3.55901
ENSMUSG00000034164.17	3.11036	2.74139	4.01744	3.81276	2.00829	0.0620454	2.70759	2.1784	-0.502173	0.482807	-0.880521	0.140515	2.45993	2.47453	3.24574	2.44189
ENSMUSG00000031385.14	-0.968984	-1.6036	-2.06148	-1.45209	-0.843766	-3.01212	-1.88219	-1.02669	-3.01212	-1.86892	-3.01212	-2.23179	1.49207	0.433989	0.244817	0.439925
ENSMUSG00000085211.2	-1.16365	-3.01212	-1.49336	-3.01212	-3.01212	-3.01212	-3.01212	-3.01212	-2.34582	-0.325245	-1.23992	-1.35559	0.869455	1.46114	0.752091	0.945171
ENSMUSG00000032179.7	0.0380817	1.18745	0.068849	-0.236902	-2.48917	-3.01212	-2.33925	-2.02182	4.21199	3.64206	3.05808	2.42531	4.48239	4.85592	4.1064	4.29687
ENSMUSG00000084821.1	-3.01212	-1.21222	-3.01212	-0.540483	-3.01212	-3.01212	-3.01212	-1.60922	-2.34582	-2.33013	-3.01212	-1.35559	-0.595643	0.433989	0.520636	1.70169
ENSMUSG00000031871.9	0.625392	0.32424	0.146248	0.982392	-1.1556	-0.85391	-0.345776	0.742437	0.958271	2.15991	-1.71967	1.28475	4.93963	4.52349	3.2646	4.26876
ENSMUSG00000039385.4	-3.01212	-3.01212	-3.01212	-3.01212	-2.48917	-3.01212	0.381281	-3.01212	-1.26882	0.13463	0.586291	-0.259327	5.26629	5.76255	5.99934	5.2426
ENSMUSG00000027168.21	-1.98322	-3.01212	-2.45988	-3.01212	-1.80381	-2.01964	-1.53562	-3.01212	-2.34582	-3.01212	-2.44346	-3.01212	1.34712	1.71331	1.12666	1.37246
ENSMUSG00000053702.16	2.85147	3.36126	2.50424	2.42149	2.87312	2.48093	1.75058	2.16535	-0.659081	0.229863	-2.44346	-0.814372	2.95284	2.54121	3.71895	2.65234
ENSMUSG00000035615.12	2.45318	1.89267	2.39749	2.26113	1.98874	2.38255	2.44026	2.05645	-2.34582	-1.86892	-3.01212	-1.72817	1.12797	2.33113	0.904168	1.65901
ENSMUSG00000009545.14	2.98672	3.37559	2.21194	2.48512	0.806183	-1.21552	0.607365	0.999361	-3.01212	-3.01212	-0.729628	-1.72817	-0.412382	1.03711	0.582073	-3.01212
ENSMUSG00000032452.12	-3.01212	-3.01212	-3.01212	-2.29006	-3.01212	-3.01212	-3.01212	-3.01212	-0.231812	-0.0770605	-3.01212	0.453249	2.23119	2.835	2.73923	2.39064
ENSMUSG00000019866.14	8.47659	8.77314	8.31397	8.52224	7.47502	7.33201	7.4782	7.57607	0.591118	3.22314	1.02883	0.710121	5.25278	5.14033	5.34443	4.4735
ENSMUSG00000106826.1	2.25305	1.76789	2.74718	4.46096	1.08927	0.296244	1.22263	2.89157	-3.01212	-3.01212	-3.01212	-3.01212	-0.412382	-3.01212	-0.544447	0.628691
ENSMUSG00000110411.1	4.65216	4.07379	3.94347	3.90094	3.59598	3.02831	2.93304	3.25407	-1.89177	-0.802319	-0.148001	-1.35559	3.198	3.03336	2.83066	0.872319
ENSMUSG00000097736.8	-3.01212	-3.01212	-3.01212	-1.16487	-3.01212	-3.01212	-3.01212	-2.28291	-2.34582	-3.01212	-0.468261	-2.23179	0.150445	2.27998	0.855235	2.39064
ENSMUSG00000000489.6	3.38427	4.62254	3.68924	4.54795	3.02481	3.50435	3.81958	3.54856	-2.34582	-0.325245	-3.01212	-3.01212	1.5812	1.50635	1.52107	-0.990769
ENSMUSG00000029755.10	2.70221	4.5612	3.68924	4.63933	1.58213	0.222323	2.207	3.11844	0.281395	-0.325245	-0.0553091	-0.259327	1.29537	3.31325	2.42398	3.38663
ENSMUSG00000073988.13	5.42649	5.29262	4.98845	5.45425	3.32685	1.49702	3.04027	3.90717	-3.01212	-0.467432	-3.01212	-1.72817	-0.805618	0.609992	-0.303158	-1.67309
ENSMUSG00000039349.5	4.86504	4.87027	4.37181	5.09511	4.05197	1.22153	2.80204	3.5931	0.192332	1.05079	-0.729628	-0.604725	3.29341	2.47453	2.81795	2.53923
ENSMUSG00000024395.7	-0.263106	-0.0825995	-2.45988	-0.540483	-3.01212	-3.01212	-1.88219	-3.01212	3.86823	3.95939	3.56098	4.27315	5.52967	5.26065	5.34221	5.13771
ENSMUSG00000035873.8	5.56852	5.69514	5.07264	5.71306	5.03231	5.12767	4.92239	5.2005	2.04468	2.23069	1.58428	1.48138	5.81337	6.37412	5.59783	6.72447
ENSMUSG00000047419.5	2.91452	3.41773	2.88903	3.77932	1.98874	1.52803	2.03617	2.47135	4.40272	4.61737	4.08852	5.22458	8.67447	9.27047	7.68313	6.71668
ENSMUSG00000054793.8	4.49187	4.07379	4.50265	5.4516	4.88144	4.63465	4.5575	5.22114	-1.54693	-1.51998	-1.23992	-3.01212	3.78116	1.63405	2.98647	1.47443
ENSMUSG00000050777.7	-3.01212	-2.14239	-3.01212	-2.29006	-3.01212	-3.01212	-3.01212	-1.44011	-1.54693	-2.33013	-1.45995	-3.01212	1.70536	0.908295	1.55211	2.81667
ENSMUSG00000078349.2	2.31044	1.63129	2.93338	3.20506	0.0629158	0.0620454	1.98339	2.07052	1.20588	0.997659	0.985855	2.51783	4.88379	4.61405	4.43252	3.97025
ENSMUSG00000104654.1	-0.263106	0.641227	-0.0129387	0.323229	-1.1556	-3.01212	-3.01212	-0.705743	-1.03576	-0.802319	-0.880521	-1.05975	-0.103694	1.03711	0.318871	1.26273
ENSMUSG00000027776.12	-3.01212	-3.01212	-3.01212	-3.01212	-3.01212	-3.01212	-3.01212	-3.01212	-2.34582	-0.802319	-3.01212	-3.01212	0.554287	1.67423	-0.303158	2.07071
ENSMUSG00000108035.1	1.74339	2.27538	0.893897	1.09543	-0.27237	-3.01212	-0.0981925	-0.525631	0.0974055	0.629738	0.0317853	0.140515	2.45993	1.82459	1.72549	1.47443
ENSMUSG00000097305.1	-0.0554977	0.20095	-1.27581	-0.106129	-0.180966	-1.43719	-0.644833	-0.705743	-0.502173	0.0326641	-0.353425	-2.23179	3.37045	3.67182	2.81795	3.20572
ENSMUSG00000106001.1	0.287122	1.05131	-0.290448	-0.925451	-0.991275	-0.565015	-0.345776	-1.28875	-0.231812	-0.467432	-1.04906	-1.05975	2.83092	3.2482	2.12694	3.23507
ENSMUSG00000110486.1	1.29008	-0.0825995	-0.770002	-0.720164	0.27147	-0.702243	-1.02254	0.706849	-3.01212	-0.62518	-3.01212	-2.23179	1.2417	1.15536	0.855235	1.89797
ENSMUSG00000026480.12	-1.98322	-1.21222	-2.45988	0.0137699	-1.1556	-2.43217	-2.33925	-1.15178	-0.659081	-3.01212	-0.729628	-1.05975	3.33245	2.35604	1.66998	2.5155
ENSMUSG00000037537.6	-3.01212	-3.01212	-3.01212	-3.01212	-3.01212	-3.01212	-3.01212	-3.01212	-3.01212	-3.01212	-3.01212	-3.01212	0.79688	1.26465	0.389308	-3.01212
ENSMUSG00000044393.15	8.11588	8.11592	7.80222	8.32193	7.89003	8.08329	7.69679	8.15227	-1.26882	2.34146	0.11392	0.356346	4.79342	5.12592	3.87438	5.54466
ENSMUSG00000109625.1	1.62774	1.18745	0.41999	2.0247	1.08927	-1.02342	-1.25639	1.31515	0.444553	1.37632	-0.0553091	-0.259327	3.88983	3.54756	3.47357	4.00474
ENSMUSG00000032744.4	0.432076	-0.0825995	0.848303	2.0247	-0.0138868	-0.85391	0.919736	0.670361	2.79981	3.15197	2.80964	3.18697	6.95415	7.03509	6.77025	6.90879
ENSMUSG00000091455.4	-3.01212	-3.01212	-1.74963	-3.01212	-3.01212	-3.01212	-2.33925	-3.01212	-1.54693	-1.23922	-1.45995	-1.35559	3.54678	2.08515	1.95182	1.14395
ENSMUSG00000025425.17	-3.01212	-3.01212	-3.01212	-3.01212	-3.01212	-3.01212	-3.01212	-3.01212	-3.01212	-2.33013	-3.01212	-3.01212	-0.103694	0.524673	0.456466	-0.990769
ENSMUSG00000048200.12	5.84103	6.61256	6.36935	6.77638	5.48372	5.80572	5.50305	5.73444	-1.89177	0.0326641	-1.71967	-1.35559	3.1405	1.89427	2.83066	1.01452
ENSMUSG00000084421.1	-0.797486	-0.435857	-2.45988	-1.81107	-3.01212	-3.01212	-3.01212	-3.01212	1.88333	1.70941	0.941556	1.17538	3.23966	2.42829	1.58249	4.41057
ENSMUSG00000015647.9	8.46821	8.00627	9.0394	8.12547	9.48608	9.88952	9.94379	9.87744	1.56639	3.57109	3.26996	1.91476	8.5749	9.11245	8.88935	7.79064
ENSMUSG00000060924.15	4.28792	4.12556	3.39635	5.57612	3.08129	0.880701	2.31772	4.43613	2.73822	4.28179	3.72023	2.97485	6.29723	6.93013	6.69924	6.64742
ENSMUSG00000102673.1	-3.01212	-3.01212	-3.01212	-3.01212	-3.01212	-3.01212	-3.01212	-3.01212	-3.01212	-1.86892	-0.729628	-2.23179	2.79411	2.60495	0.389308	0.714553
ENSMUSG00000070691.10	-3.01212	-2.14239	-3.01212	-3.01212	-3.01212	-3.01212	-1.88219	-2.60193	-3.01212	-3.01212	-2.03664	-3.01212	-0.103694	1.41447	0.582073	0.872319
ENSMUSG00000067242.11	-1.98322	-2.14239	-3.01212	-3.01212	-3.01212	-3.01212	-3.01212	-3.01212	1.96626	0.229863	1.64079	1.33648	4.08533	4.76584	4.1064	5.17226
ENSMUSG00000058715.11	-3.01212	-1.21222	-2.45988	-1.45209	-2.48917	-3.01212	-2.33925	-2.02182	-3.01212	-2.33013	-2.03664	-2.23179	1.18595	-0.830917	0.855235	1.61503
ENSMUSG00000042429.8	1.50199	3.14416	1.9566	2.64222	1.47379	0.831826	0.460644	1.72403	-3.01212	-1.00429	-3.01212	-3.01212	0.72046	-0.277354	-1.19757	0.222688
ENSMUSG00000019942.13	0.74123	0.437819	3.28952	2.5658	-2.48917	0.880701	1.95627	1.57408	-1.54693	-0.802319	-1.71967	-1.72817	2.08646	1.67423	0.520636	0.335392
ENSMUSG00000071036.2	-3.01212	-3.01212	-3.01212	-3.01212	-3.01212	-3.01212	-1.88219	-3.01212	-2.34582	-3.01212	-0.729628	-3.01212	0.554287	2.02429	1.08482	2.58554
ENSMUSG00000064338.1	-0.968984	-1.21222	-2.06148	-1.45209	-1.55397	-1.43719	-2.33925	-2.60193	-1.03576	-2.33013	-3.01212	-3.01212	0.869455	0.337221	-1.68414	2.19541
ENSMUSG00000019851.8	5.54878	5.23486	5.55122	5.07802	5.93952	6.14525	6.02602	5.76828	-3.01212	-0.62518	-2.44346	-3.01212	2.17503	2.40461	2.6271	-0.18039
ENSMUSG00000078922.9	-1.16365	-1.21222	-1.27581	-1.16487	-2.48917	-2.01964	-3.01212	-1.80082	-2.34582	-0.467432	-1.71967	-3.01212	0.262487	-1.07543	1.24535	0.537393
ENSMUSG00000078954.9	4.78294	5.32619	4.96728	5.26483	4.17817	3.83091	4.18352	4.57338	-3.01212	-3.01212	-3.01212	-1.72817	-0.595643	-0.621898	-0.196133	0.222688
ENSMUSG00000031391.18	3.37533	3.83551	3.5395	3.31418	2.976	2.97304	2.57119	2.87563	-3.01212	0.558142	-0.593034	0.54405	2.95284	2.79912	2.86814	2.36432
ENSMUSG00000023232.17	5.78476	5.30015	5.54944	5.30064	6.09618	5.84781	5.77942	6.13252	-0.502173	-1.86892	-2.44346	-3.01212	2.93604	2.74356	2.76595	0.628691
ENSMUSG00000097178.7	1.9975	2.33524	1.25003	2.18654	1.32581	-0.439713	0.974844	1.13943	-3.01212	-2.33013	-3.01212	-3.01212	-1.34794	-0.439365	-1.00456	-0.0331585
ENSMUSG00000052085.6	6.0079	6.06359	6.00264	6.78272	5.03231	5.3127	5.02713	5.77581	1.37731	1.92397	2.00601	0.859033	5.34157	5.57104	4.97232	5.04546
ENSMUSG00000015968.16	1.0861	1.42638	1.31851	1.90574	-2.10617	-0.217681	-1.02254	0.192905	0.192332	0.825395	0.848656	1.28475	3.85451	2.08515	2.4071	3.12961
ENSMUSG00000065788.1	-1.65558	-2.14239	-2.45988	-1.45209	-3.01212	-3.01212	-1.53562	-2.60193	-1.89177	-0.467432	-2.44346	-1.35559	-0.805618	1.89427	0.997319	2.03778
ENSMUSG00000020407.13	0.432076	0.641227	0.146248	0.0137699	-1.1556	-1.43719	-1.25639	-1.28875	-3.01212	-3.01212	-1.04906	-1.35559	-1.34794	1.31634	-1.42044	0.795592
ENSMUSG00000032373.15	3.90882	4.08255	3.03862	2.62349	2.06541	-0.217681	0.802773	1.5937	0.192332	-0.325245	2.0484	-1.05975	3.28016	2.38053	2.12694	2.19541
ENSMUSG00000007946.11	-2.40783	-3.01212	-3.01212	-2.29006	-2.48917	-3.01212	-3.01212	-3.01212	-3.01212	-3.01212	-3.01212	-3.01212	-1.72157	0.8393	-2.00708	0.335392
ENSMUSG00000105707.1	2.04336	2.0075	1.17814	2.42149	2.25738	1.8313	2.49784	2.19133	-3.01212	-3.01212	-1.45995	-2.23179	-0.805618	2.35604	1.58249	2.3375
ENSMUSG00000074071.11	1.25153	1.4804	1.31851	1.38948	-1.55397	-2.43217	-0.821361	-0.525631	-1.54693	-3.01212	-3.01212	-3.01212	-3.01212	-0.131714	-3.01212	-0.344372
ENSMUSG00000085653.7	-3.01212	-3.01212	-3.01212	-2.29006	-3.01212	-3.01212	-0.821361	-3.01212	-3.01212	-3.01212	-3.01212	-3.01212	0.0289644	1.03711	-1.42044	0.714553
ENSMUSG00000085095.2	-1.16365	0.900958	0.068849	1.20025	-2.48917	-2.01964	-0.345776	0.029658	-3.01212	0.0326641	-1.45995	-2.23179	0.150445	0.908295	0.752091	-0.0331585
ENSMUSG00000034520.14	-2.40783	-1.6036	-1.49336	-0.925451	-3.01212	-3.01212	0.974844	-3.01212	4.71797	4.46911	4.81515	4.82817	7.2628	7.94948	7.05796	7.73072
ENSMUSG00000032523.11	-3.01212	-3.01212	-3.01212	-3.01212	-3.01212	-3.01212	-3.01212	-3.01212	-3.01212	-3.01212	-1.23992	-1.72817	1.44535	1.85985	0.166756	0.222688
ENSMUSG00000020183.11	-0.505694	0.06613	-0.396232	0.982392	0.665499	-1.43719	0.208117	-0.221434	0.444553	-0.62518	0.941556	0.629474	3.90717	4.7186	4.78254	4.60297
ENSMUSG00000050295.3	5.40689	5.60682	5.53692	6.31888	3.45349	2.44887	4.31746	4.79717	0.903207	2.23069	1.98433	1.61305	4.3364	4.4444	4.57909	3.62702
ENSMUSG00000039620.17	1.68672	2.90834	1.72395	2.21184	2.28969	2.55808	2.35974	1.74172	-2.34582	-3.01212	-2.03664	-1.72817	1.44535	2.05504	0.641	1.93421
ENSMUSG00000028717.12	-3.01212	-3.01212	-3.01212	-3.01212	-3.01212	-3.01212	-3.01212	-2.60193	-3.01212	-3.01212	-3.01212	-3.01212	1.92558	-0.830917	-0.682134	-0.741727
ENSMUSG00000087142.7	0.74123	0.733098	0.219705	-0.106129	0.974673	-1.43719	-0.487569	0.029658	0.724158	-1.00429	-2.44346	-1.05975	2.05569	2.62559	2.24561	2.79713
ENSMUSG00000057766.13	0.848454	0.543105	0.980979	1.67058	-0.587499	-3.01212	-0.644833	-0.36553	1.11188	1.19938	0.749359	1.28475	3.40748	2.22695	2.83066	2.67393
ENSMUSG00000037605.16	6.13115	7.07876	5.60018	6.94988	4.40531	3.26761	4.12382	5.5659	2.279	3.25745	3.42279	3.11474	4.79807	5.91911	5.46959	5.96167
ENSMUSG00000052133.16	-3.01212	-3.01212	-3.01212	-3.01212	-3.01212	-3.01212	-1.53562	-3.01212	-0.659081	-1.23922	-0.353425	0.54405	3.65339	4.41506	4.3859	3.8709
ENSMUSG00000024867.14	3.28277	3.51153	2.98696	3.27872	3.1445	2.33072	2.81719	3.68285	-1.89177	-1.51998	-2.03664	-1.72817	1.95922	2.79912	1.77894	1.47443
ENSMUSG00000082902.3	-3.01212	-3.01212	-3.01212	-3.01212	-3.01212	-3.01212	-2.33925	-3.01212	-3.01212	-0.195822	-2.44346	-1.72817	1.34712	1.92789	1.75246	2.07071
ENSMUSG00000074892.9	0.899219	-0.0825995	0.752548	0.323229	-1.80381	-3.01212	-2.33925	-0.525631	-3.01212	-3.01212	-3.01212	-3.01212	0.262487	-3.01212	-3.01212	-3.01212
ENSMUSG00000059325.14	-0.505694	-0.904672	0.219705	0.0137699	0.395442	1.29549	1.12856	-0.221434	-1.03576	0.997659	-0.468261	-3.01212	4.10048	3.84018	4.06933	4.03008
ENSMUSG00000104615.1	0.0380817	-1.21222	-0.51039	-1.16487	-3.01212	-2.43217	-3.01212	-1.44011	0.365279	0.697948	0.895854	1.05703	1.89113	2.79912	1.45692	3.29204
ENSMUSG00000046818.7	0.287122	-0.0825995	0.068849	0.92237	-1.1556	-0.118289	1.02792	0.339544	-0.360669	0.558142	0.11392	1.05703	5.11032	4.67966	3.77264	3.71298
ENSMUSG00000038267.14	5.97278	6.71046	5.8763	5.89193	5.42674	5.88871	5.71816	5.24615	-1.89177	1.19938	-1.04906	-2.23179	1.70536	1.67423	3.81164	2.58554
ENSMUSG00000037977.6	-0.644226	-0.248443	-0.396232	0.323229	-0.991275	-0.702243	-0.487569	-0.612878	-2.34582	-2.33013	-3.01212	-1.35559	1.34712	1.82459	-0.00330833	-0.344372
ENSMUSG00000025665.16	3.05547	3.44516	3.46593	3.68312	3.23855	2.34821	3.23343	2.24194	-3.01212	-0.802319	-1.45995	-1.35559	2.48325	1.36624	1.35501	0.537393
ENSMUSG00000089870.1	2.2334	2.44799	0.289602	1.51671	0.135836	-3.01212	-1.53562	-0.291683	1.85459	2.00697	2.00601	2.68677	3.5796	3.79535	2.47345	3.51182
ENSMUSG00000038188.17	-0.644226	-3.01212	-1.74963	-0.720164	-0.991275	-2.43217	-1.88219	-2.28291	-1.54693	-0.325245	-0.593034	-0.604725	2.63667	2.58402	2.99779	3.08195
ENSMUSG00000073482.2	1.25153	1.31185	0.146248	2.44302	-0.70995	-1.21552	-0.644833	0.339544	-3.01212	-3.01212	-1.71967	-1.72817	-1.34794	-0.830917	0.166756	-0.990769
ENSMUSG00000030577.14	-3.01212	-3.01212	-2.06148	-3.01212	-3.01212	-2.01964	-3.01212	-3.01212	-3.01212	-0.325245	-3.01212	-3.01212	-0.249798	0.337221	0.166756	1.31863
ENSMUSG00000038086.4	-1.16365	-1.6036	-1.08681	-1.16487	-3.01212	-2.43217	-1.88219	-2.02182	-0.659081	0.40332	-1.04906	-0.421714	2.88444	1.92789	1.52107	1.31863
ENSMUSG00000040705.2	-0.968984	-0.904672	-1.08681	-1.16487	0.665499	-0.118289	-0.0981925	0.555009	-1.89177	-3.01212	-3.01212	-3.01212	2.90185	1.82459	1.38979	1.01452
ENSMUSG00000026437.11	4.50832	3.1608	5.91828	3.2667	6.63107	7.00348	7.31026	6.17302	0.845958	-0.62518	-1.45995	-0.814372	5.44612	6.24504	6.11817	6.2795
ENSMUSG00000030584.14	-1.65558	-0.904672	-1.74963	-1.81107	-3.01212	-2.43217	-3.01212	-2.02182	-0.360669	0.558142	-1.23992	-0.113383	1.74447	1.63405	2.04204	2.10291
ENSMUSG00000033207.6	-0.379307	-0.904672	-0.770002	0.859742	-0.70995	-1.69922	-3.01212	-1.02669	2.34247	3.11502	3.38194	3.22863	6.062	5.99045	5.36205	5.27122
ENSMUSG00000086992.7	1.92585	2.6263	0.938095	2.50572	-0.27237	-1.21552	-1.02254	1.42874	-0.360669	-1.51998	-0.148001	0.0191442	1.39707	2.14355	1.38979	1.14395
ENSMUSG00000021010.7	4.72783	4.93458	3.85403	4.15025	2.24094	1.33109	1.98339	2.95362	-2.34582	-2.33013	-0.880521	-0.421714	0.150445	-0.277354	-0.196133	1.70169
ENSMUSG00000030091.17	6.09486	5.73457	6.13432	5.60027	6.52563	6.33477	5.98299	6.64498	-1.54693	0.558142	0.799862	-3.01212	3.91577	4.09818	3.69829	2.91062
ENSMUSG00000020437.12	0.74123	-0.435857	0.893897	0.0137699	-0.843766	-1.21552	-1.53562	-0.705743	0.192332	-0.0770605	-3.01212	0.629474	1.34712	1.59273	1.42374	1.65901
ENSMUSG00000112375.1	-1.65558	0.543105	-1.27581	-1.45209	-1.55397	-2.43217	-3.01212	-3.01212	-1.03576	-0.467432	-2.03664	-0.814372	1.12797	1.71331	-0.418764	-0.741727
ENSMUSG00000030406.7	-3.01212	-2.14239	-3.01212	-3.01212	-1.1556	-1.21552	-0.0981925	-1.44011	-3.01212	-3.01212	-1.45995	-3.01212	2.86682	3.82242	2.98647	4.18099
ENSMUSG00000030677.8	1.36423	0.20095	2.87773	1.93641	0.760796	1.39977	1.65259	0.908292	-3.01212	-1.00429	-3.01212	-3.01212	-2.22711	1.46114	0.697614	0.100429
ENSMUSG00000063535.7	0.0380817	0.437819	0.219705	0.497896	-2.10617	-2.01964	-1.25639	-0.0904321	-1.26882	-3.01212	-0.468261	-1.72817	1.12797	0.609992	-0.544447	-0.0331585
ENSMUSG00000026202.13	5.50233	5.37336	5.50972	5.64506	5.35792	4.9095	5.19898	5.25388	1.15965	1.41736	0.799862	1.98127	5.28962	5.8084	5.08272	4.9469
ENSMUSG00000020717.19	1.62774	0.900958	0.41999	1.96644	1.19542	0.781238	0.113061	1.24245	-0.502173	0.697948	-0.148001	-0.421714	4.14502	4.49574	2.6416	4.27584
ENSMUSG00000103197.1	-3.01212	-3.01212	-3.01212	-2.29006	-3.01212	-3.01212	-0.345776	-3.01212	-3.01212	-3.01212	-3.01212	-3.01212	0.0289644	-0.277354	-0.303158	0.335392
ENSMUSG00000097324.8	2.32908	4.05611	1.25003	2.39965	0.509598	-0.0253061	1.26747	1.16588	4.46107	4.81461	4.59688	5.02229	7.126	7.5907	7.03411	7.91543
ENSMUSG00000036533.8	6.71835	7.40283	6.29164	6.88748	4.93606	3.87982	4.89765	5.21641	0.903207	2.38349	1.61281	2.13524	4.68197	4.0146	3.77921	3.69196
ENSMUSG00000031438.11	2.04336	1.31185	2.54768	2.37747	2.10226	2.25859	1.54745	1.5937	-3.01212	-3.01212	-3.01212	-3.01212	-1.34794	0.690547	-0.0965014	-1.29196
ENSMUSG00000021175.15	5.45858	5.97463	5.8763	5.50373	4.7307	4.18722	4.5023	4.31726	-0.659081	0.0326641	-2.03664	-3.01212	1.44535	0.000562279	2.20713	0.537393
ENSMUSG00000029032.12	5.43941	5.19098	5.66572	5.25574	6.28034	6.52357	6.34903	6.36861	-2.34582	1.05079	-0.593034	-2.23179	3.22591	4.3233	3.90475	4.07135
ENSMUSG00000112794.1	-3.01212	-3.01212	-3.01212	-3.01212	-3.01212	-3.01212	-0.345776	-3.01212	-0.231812	-1.86892	0.335516	0.252463	4.46492	4.66478	4.25055	4.00474
ENSMUSG00000037999.13	7.0874	6.84524	6.88257	7.09883	6.84937	6.96292	7.25846	7.04792	2.0699	2.42433	2.20651	1.88032	6.21606	6.75389	6.22193	6.89277
ENSMUSG00000076928.5	-3.01212	-3.01212	-2.06148	-2.29006	-1.1556	-1.43719	-3.01212	-2.60193	-3.01212	-1.00429	-3.01212	-3.01212	0.72046	0.337221	1.88025	1.70169
ENSMUSG00000065475.2	0.125959	-0.248443	-0.0996431	-0.720164	0.0629158	-1.02342	0.535869	0.908292	-3.01212	-2.33013	-3.01212	-1.35559	2.08646	0.908295	0.166756	1.47443
ENSMUSG00000036095.10	-3.01212	-3.01212	-3.01212	-0.380722	-3.01212	-3.01212	-0.821361	-2.28291	1.49371	1.83589	2.12962	2.42531	6.64865	6.43384	5.88057	6.43145
ENSMUSG00000040289.8	6.42441	7.41329	6.07988	6.77638	4.74534	4.21131	4.57989	4.9362	1.37731	2.38349	2.02736	1.57049	4.41124	4.12742	4.11162	3.90783
ENSMUSG00000079110.11	0.287122	0.437819	0.41999	0.794272	1.08927	-1.21552	-1.02254	0.844219	-0.659081	-1.51998	-2.44346	-1.72817	1.5812	3.45835	0.641	1.26273
ENSMUSG00000088769.1	0.899219	1.12099	-0.0996431	0.794272	0.205246	-2.43217	-0.345776	-0.0291378	0.591118	-0.195822	-3.01212	1.2311	0.869455	2.30578	1.6414	2.22497
ENSMUSG00000041119.11	5.8475	6.26362	5.30767	5.83813	4.35274	3.86167	4.04875	4.72339	-1.03576	-1.23922	-2.03664	0.140515	2.45993	0.97414	0.582073	1.86079
ENSMUSG00000088990.1	1.71534	2.04384	1.10248	0.794272	-0.991275	-0.118289	-0.821361	0.243459	0.591118	0.942492	0.11392	0.252463	3.50182	2.58402	1.16731	4.38461
ENSMUSG00000048865.16	1.85046	0.437819	1.02263	0.497896	1.47379	-0.217681	1.17636	0.029658	-3.01212	-1.00429	-2.44346	-2.23179	1.06755	-0.277354	1.12666	1.08069
ENSMUSG00000007033.4	0.125959	-2.14239	0.702177	1.51671	-0.0950089	-2.01964	-0.487569	0.0861513	-0.360669	0.319197	-0.148001	-0.421714	3.28016	3.59018	2.8926	3.08195
ENSMUSG00000021221.15	-0.505694	-1.6036	-1.74963	-2.29006	-3.01212	-3.01212	-3.01212	-2.60193	0.0974055	0.0326641	0.335516	-0.604725	1.74447	2.51933	1.20686	0.222688
ENSMUSG00000033717.5	1.0861	1.18745	2.67066	0.124464	3.05333	4.31274	3.56508	3.39491	-3.01212	0.319197	-1.45995	-0.421714	3.53567	5.21031	5.19513	4.84588
ENSMUSG00000004668.14	-3.01212	-3.01212	-3.01212	-3.01212	-2.10617	-3.01212	-3.01212	-3.01212	-3.01212	-3.01212	-3.01212	-3.01212	0.262487	1.15536	-1.42044	-0.344372
ENSMUSG00000037852.8	3.39315	3.27219	2.91138	3.99864	2.06541	-1.02342	2.11187	2.24194	5.20999	5.52027	4.76518	5.44678	7.31652	7.64287	7.30798	7.63763
[truncated: 3,689 more rows]

[truncated: 1 more sheets: Supplementary Figure 8b]
